# Supplementary material for: Multilocus phylogeny, morphology and taxonomy of Microdochium (Microdochiaceae): insights into evolutionary divergence times and historical biogeography
Source: IMA Fungus. 2026 Jun 12;17:e191909. doi: 10.3897/imafungus.17.191909 (PMC13282624; doi:10.3897/imafungus.17.191909)
Supplement: XML Treatment for Microdochium [file imafungus.17.191909-treatment2.xml]

<!DOCTYPE tp:taxon-treatment
  PUBLIC "-//TaxonX//DTD Taxonomic Treatment Publishing DTD v0 20100105//EN" "tax-treatment-NSO.dtd">
<tp:taxon-treatment xmlns:tp="http://www.plazi.org/taxpub"><tp:treatment-meta><kwd-group><label>Taxon classification</label><kwd>
                <named-content content-type="kingdom">Fungi</named-content>
              </kwd><kwd>
                <named-content content-type="order">Amphisphaeriales</named-content>
              </kwd><kwd>
                <named-content content-type="family">Amphisphaeriaceae</named-content>
              </kwd></kwd-group><mixed-citation publication-type="journal"><person-group><name><surname>Liu</surname><given-names>Qiyun</given-names></name><name><surname>Shang</surname><given-names>Yuxin</given-names></name><name><surname>Yuan</surname><given-names>Jinyang</given-names></name><name><surname>Zhang</surname><given-names>Zhaoxue</given-names></name><name><surname>Ai</surname><given-names>Congcong</given-names></name><name><surname>Xia</surname><given-names>Jiwen</given-names></name><name><surname>Zhang</surname><given-names>Xiuguo</given-names></name><name><surname>Li</surname><given-names>Zhuang</given-names></name></person-group><article-title>Multilocus phylogeny, morphology and taxonomy of <italic><tp:taxon-name><tp:taxon-name-part taxon-name-part-type="genus" reg="Microdochium">Microdochium</tp:taxon-name-part></tp:taxon-name> (<tp:taxon-name><tp:taxon-name-part taxon-name-part-type="family" reg="Microdochiaceae">Microdochiaceae</tp:taxon-name-part></tp:taxon-name>)</italic>: insights into evolutionary divergence times and historical biogeography</article-title><source>IMA Fungus</source><day>12</day><month>06</month><year>2026</year><volume>17</volume><pub-id pub-id-type="doi">10.3897/imafungus.17.191909</pub-id></mixed-citation></tp:treatment-meta><tp:nomenclature><tp:taxon-name><object-id xmlns:xlink="http://www.w3.org/1999/xlink" content-type="arpha" xlink:type="simple">8ED6FABD-107E-5153-BEA9-5E06E164C53E</object-id>
                    		<tp:taxon-name-part taxon-name-part-type="genus" reg="Microdochium">Microdochium</tp:taxon-name-part>
                    	</tp:taxon-name><tp:taxon-authority>Syd., Ann. Mycol. 22: 267. 1924</tp:taxon-authority><tp:nomenclature-citation-list><tp:nomenclature-citation><tp:taxon-name>
                  <tp:taxon-name-part taxon-name-part-type="genus" reg="Monographella"/>
                </tp:taxon-name><comment> = <tp:taxon-name><tp:taxon-name-part taxon-name-part-type="genus" reg="Monographella">Monographella</tp:taxon-name-part></tp:taxon-name> Petr., Ann. Mycol. 22: 144. 1924.</comment></tp:nomenclature-citation><tp:nomenclature-citation><tp:taxon-name>
                  <tp:taxon-name-part taxon-name-part-type="genus" reg="Griphosphaerella"/>
                </tp:taxon-name><comment> = <tp:taxon-name><tp:taxon-name-part taxon-name-part-type="genus" reg="Griphosphaerella">Griphosphaerella</tp:taxon-name-part></tp:taxon-name> Petr., Ann. Mycol. 25: 209. 1927.</comment></tp:nomenclature-citation><tp:nomenclature-citation><tp:taxon-name>
                  <tp:taxon-name-part taxon-name-part-type="genus" reg="Gloeocercospora"/>
                </tp:taxon-name><comment> = <tp:taxon-name><tp:taxon-name-part taxon-name-part-type="genus" reg="Gloeocercospora">Gloeocercospora</tp:taxon-name-part></tp:taxon-name> D.C. Bain &amp; Edgerton, Trans. Brit. Mycol. Soc. 57: 358. 1971.</comment></tp:nomenclature-citation><tp:nomenclature-citation><tp:taxon-name>
                  <tp:taxon-name-part taxon-name-part-type="genus" reg="Gerlachia"/>
                </tp:taxon-name><comment> = <tp:taxon-name><tp:taxon-name-part taxon-name-part-type="genus" reg="Gerlachia">Gerlachia</tp:taxon-name-part></tp:taxon-name> W. Gams &amp; E. Müll., Netherlands J. Agric. Sci. 86: 49. 1980.</comment></tp:nomenclature-citation><tp:nomenclature-citation><tp:taxon-name>
                  <tp:taxon-name-part taxon-name-part-type="genus" reg="Macroidriella"/>
                </tp:taxon-name><comment> = <tp:taxon-name><tp:taxon-name-part taxon-name-part-type="genus" reg="Macroidriella">Macroidriella</tp:taxon-name-part></tp:taxon-name> Z.X. Zhang, J.W. Xia &amp; X.G. Zhang, MycoKeys. 106: 303–325. 2024.</comment></tp:nomenclature-citation></tp:nomenclature-citation-list></tp:nomenclature><tp:treatment-sec sec-type="Type species"><title>Type species.</title><p><italic><tp:taxon-name><tp:taxon-name-part taxon-name-part-type="genus" reg="Microdochium">Microdochium</tp:taxon-name-part> <tp:taxon-name-part taxon-name-part-type="species" reg="phragmitis">phragmitis</tp:taxon-name-part></tp:taxon-name></italic> Syd.</p></tp:treatment-sec><tp:treatment-sec sec-type="Description"><title>Description.</title><p>Based on <xref ref-type="bibr" rid="B25">Hernández-Restrepo et al. (2016)</xref> and our own observations, the asexual morph of the genus <bold><italic><tp:taxon-name><tp:taxon-name-part taxon-name-part-type="genus" reg="Microdochium">Microdochium</tp:taxon-name-part></tp:taxon-name></italic></bold> is characterized as follows. The <bold><italic>mycelium</italic></bold> is immersed, branched, and septate, with hyphae ranging from hyaline to pale brown. <bold><italic>Sporodochia</italic></bold>, when present, are located within or beneath the host epidermis. They emerge through stomata, by rupturing the outer epidermal wall and cuticle, or via specialized egression hyphae that penetrate the outer epidermal wall. The sporodochia are hyaline, composed of pseudoparenchyma, and expand after emerging from the host tissue. <bold><italic>Conidiophores</italic></bold> are more or less verticillate and often reduced to conidiogenous cells. <bold><italic>Conidiogenous cells</italic></bold> are holoblastic and discrete, occurring singly or aggregated in small sporodochia; they may exhibit sympodial proliferation (cylindrical to clavate, with apical denticles) or percurrent/annellidic proliferation (subcylindrical to lageniform). <bold><italic>Conidia</italic></bold> are dry, or in slimy masses, unicellular to multiseptate, hyaline and smooth; their shapes include lunate, falcate, fusiform, filiform, obovoid or subpyriform, straight or curved, with rounded apex and flattened base. <bold><italic>Chlamydospores</italic></bold> are terminal or intercalary, brown, and may be solitary, in chains, or clustered. The sexual morph is <bold><italic><tp:taxon-name><tp:taxon-name-part taxon-name-part-type="genus" reg="Monographella">Monographella</tp:taxon-name-part></tp:taxon-name></italic></bold>-like, characterized by perithecial <bold><italic>ascomata</italic></bold> with a papillate ostiole, unitunicate asci with an amyloid apical ring, and clavate to fusoid ascospores (see <xref ref-type="bibr" rid="B25">Hernández-Restrepo et al. 2016</xref>).</p></tp:treatment-sec><tp:treatment-sec sec-type="Notes"><title>Notes.</title><p>The genus <italic><tp:taxon-name><tp:taxon-name-part taxon-name-part-type="genus" reg="Microdochium">Microdochium</tp:taxon-name-part></tp:taxon-name></italic> was introduced with <italic><tp:taxon-name><tp:taxon-name-part taxon-name-part-type="genus" reg="Microdochium">M.</tp:taxon-name-part> <tp:taxon-name-part taxon-name-part-type="species" reg="phragmitis">phragmitis</tp:taxon-name-part></tp:taxon-name></italic> as its type species, isolated from <italic><tp:taxon-name><tp:taxon-name-part taxon-name-part-type="genus" reg="Phragmites">Phragmites</tp:taxon-name-part> <tp:taxon-name-part taxon-name-part-type="species" reg="australis">australis</tp:taxon-name-part></tp:taxon-name></italic> in Germany. The genus is characterized by hyaline conidiogenous cells and conidia that are highly variable in shape, ranging from cylindrical, fusoid, or oblong to lunate, straight or curved, with truncate bases and apices rounded (<xref ref-type="bibr" rid="B60">Sydow 1924</xref>; <xref ref-type="bibr" rid="B25">Hernández-Restrepo et al. 2016</xref>). Recently, <xref ref-type="bibr" rid="B80">Zhang et al. (2024)</xref> proposed the genus <italic><tp:taxon-name><tp:taxon-name-part taxon-name-part-type="genus" reg="Macroidriella">Macroidriella</tp:taxon-name-part></tp:taxon-name></italic>, typified by <italic><tp:taxon-name><tp:taxon-name-part taxon-name-part-type="genus" reg="Macroidriella">Macroidriella</tp:taxon-name-part> <tp:taxon-name-part taxon-name-part-type="species" reg="bambusae">bambusae</tp:taxon-name-part></tp:taxon-name></italic>, based on its lunate and curved conidia. However, the conidial morphology of <italic><tp:taxon-name><tp:taxon-name-part taxon-name-part-type="genus" reg="Microdochium">Microdochium</tp:taxon-name-part></tp:taxon-name></italic> is known to include lunate and curved forms (<xref ref-type="bibr" rid="B60">Sydow 1924</xref>; <xref ref-type="bibr" rid="B25">Hernández-Restrepo et al. 2016</xref>). Therefore, the lunate and curved conidia alone do not justify the establishment of <italic><tp:taxon-name><tp:taxon-name-part taxon-name-part-type="genus" reg="Macroidriella">Macroidriella</tp:taxon-name-part></tp:taxon-name></italic> as a distinct genus. Based on phylogenetic analyses, divergence time estimation, and morphological comparisons, we formally propose to synonymize <italic><tp:taxon-name><tp:taxon-name-part taxon-name-part-type="genus" reg="Macroidriella">Macroidriella</tp:taxon-name-part></tp:taxon-name></italic> Z.X. Zhang, J.W. Xia &amp; X.G. Zhang under <italic><tp:taxon-name><tp:taxon-name-part taxon-name-part-type="genus" reg="Microdochium">Microdochium</tp:taxon-name-part></tp:taxon-name></italic> Syd. Consequently, the type species <italic><tp:taxon-name><tp:taxon-name-part taxon-name-part-type="genus" reg="Macroidriella">Macroidriella</tp:taxon-name-part> <tp:taxon-name-part taxon-name-part-type="species" reg="bambusae">bambusae</tp:taxon-name-part></tp:taxon-name></italic> is transferred to <italic><tp:taxon-name><tp:taxon-name-part taxon-name-part-type="genus" reg="Microdochium">Microdochium</tp:taxon-name-part></tp:taxon-name></italic> as a new name below.</p></tp:treatment-sec><ref-list><ref id="B25"><mixed-citation xmlns:xlink="http://www.w3.org/1999/xlink" xlink:type="simple">Hernández-Restrepo M, Groenewald JZ, Crous PW (2016) Taxonomic and phylogenetic re-evaluation of <italic><tp:taxon-name><tp:taxon-name-part taxon-name-part-type="genus">Microdochium</tp:taxon-name-part></tp:taxon-name></italic>, <italic><tp:taxon-name><tp:taxon-name-part taxon-name-part-type="genus">Monographella</tp:taxon-name-part></tp:taxon-name></italic> and <italic><tp:taxon-name><tp:taxon-name-part taxon-name-part-type="genus">Idriella</tp:taxon-name-part></tp:taxon-name></italic>. Persoonia 36: 57–82. <ext-link xlink:href="10.3767/003158516x688676" ext-link-type="doi" xlink:type="simple">https://doi.org/10.3767/003158516x688676</ext-link></mixed-citation></ref><ref id="B60"><mixed-citation xmlns:xlink="http://www.w3.org/1999/xlink" xlink:type="simple">Sydow H (1924) Sydow, Mycotheca germanica. Fasc. XLII-XLV (No. 2051–2250). Annales Mycologici 22: 257–268.</mixed-citation></ref><ref id="B80"><mixed-citation xmlns:xlink="http://www.w3.org/1999/xlink" xlink:type="simple">Zhang ZX, Shang YX, Zhang MY et al. (2024) Phylogenomics, taxonomy and morphological characters of the <italic><tp:taxon-name><tp:taxon-name-part taxon-name-part-type="family">Microdochiaceae</tp:taxon-name-part></tp:taxon-name></italic> (<italic><tp:taxon-name><tp:taxon-name-part taxon-name-part-type="order">Xylariales</tp:taxon-name-part></tp:taxon-name></italic>, <italic><tp:taxon-name><tp:taxon-name-part taxon-name-part-type="class">Sordariomycetes</tp:taxon-name-part></tp:taxon-name></italic>). MycoKeys 106: 303–325. <ext-link xlink:href="10.3897/mycokeys.106.127355" ext-link-type="doi" xlink:type="simple">https://doi.org/10.3897/mycokeys.106.127355</ext-link></mixed-citation></ref></ref-list></tp:taxon-treatment>
