# Supplementary material for: Multilocus phylogeny, morphology and taxonomy of Microdochium (Microdochiaceae): insights into evolutionary divergence times and historical biogeography
Source: IMA Fungus. 2026 Jun 12;17:e191909. doi: 10.3897/imafungus.17.191909 (PMC13282624; doi:10.3897/imafungus.17.191909)
Supplement: XML Treatment for Microdochium ledongense [file imafungus.17.191909-treatment6.xml]

<!DOCTYPE tp:taxon-treatment
  PUBLIC "-//TaxonX//DTD Taxonomic Treatment Publishing DTD v0 20100105//EN" "tax-treatment-NSO.dtd">
<tp:taxon-treatment xmlns:tp="http://www.plazi.org/taxpub"><tp:treatment-meta><kwd-group><label>Taxon classification</label><kwd>
                <named-content content-type="kingdom">Fungi</named-content>
              </kwd><kwd>
                <named-content content-type="order">Amphisphaeriales</named-content>
              </kwd><kwd>
                <named-content content-type="family">Amphisphaeriaceae</named-content>
              </kwd></kwd-group><mixed-citation publication-type="journal"><person-group><name><surname>Liu</surname><given-names>Qiyun</given-names></name><name><surname>Shang</surname><given-names>Yuxin</given-names></name><name><surname>Yuan</surname><given-names>Jinyang</given-names></name><name><surname>Zhang</surname><given-names>Zhaoxue</given-names></name><name><surname>Ai</surname><given-names>Congcong</given-names></name><name><surname>Xia</surname><given-names>Jiwen</given-names></name><name><surname>Zhang</surname><given-names>Xiuguo</given-names></name><name><surname>Li</surname><given-names>Zhuang</given-names></name></person-group><article-title>Multilocus phylogeny, morphology and taxonomy of <italic><tp:taxon-name><tp:taxon-name-part taxon-name-part-type="genus" reg="Microdochium">Microdochium</tp:taxon-name-part></tp:taxon-name> (<tp:taxon-name><tp:taxon-name-part taxon-name-part-type="family" reg="Microdochiaceae">Microdochiaceae</tp:taxon-name-part></tp:taxon-name>)</italic>: insights into evolutionary divergence times and historical biogeography</article-title><source>IMA Fungus</source><day>12</day><month>06</month><year>2026</year><volume>17</volume><pub-id pub-id-type="doi">10.3897/imafungus.17.191909</pub-id></mixed-citation></tp:treatment-meta><tp:nomenclature><tp:taxon-name><object-id xmlns:xlink="http://www.w3.org/1999/xlink" content-type="arpha" xlink:type="simple">C27A2928-E211-5F2B-923C-B258729EFD5B</object-id>
                    		<tp:taxon-name-part taxon-name-part-type="genus" reg="Microdochium">Microdochium</tp:taxon-name-part> <tp:taxon-name-part taxon-name-part-type="species" reg="ledongense">ledongense</tp:taxon-name-part>
                    	
                    		<object-id xmlns:xlink="http://www.w3.org/1999/xlink" xlink:type="simple">Fungal Names: FN 573514</object-id>
                    	</tp:taxon-name><tp:taxon-authority>Y.X. Shang, Q.Y. Liu, X.G. Zhang &amp; Z. Li</tp:taxon-authority><tp:taxon-status xmlns:xlink="http://www.w3.org/1999/xlink" xlink:type="simple">sp. nov.</tp:taxon-status><xref ref-type="fig" rid="F7">Fig. 8</xref></tp:nomenclature><tp:treatment-sec sec-type="Etymology"><title>Etymology.</title><p>The epithet “ledongense” refers to the location where the type was collected, Ledong Li Autonomous County.</p><fig id="F7" position="float" orientation="portrait"><object-id xmlns:xlink="http://www.w3.org/1999/xlink" content-type="doi" xlink:type="simple">10.3897/imafungus.17.191909.figure8</object-id><object-id xmlns:xlink="http://www.w3.org/1999/xlink" content-type="arpha" xlink:type="simple">B5D11CFF-466C-59DF-8E0A-B7116C34E2C0</object-id><label>Figure 8.</label><caption><p>Morphology of <italic><tp:taxon-name><tp:taxon-name-part taxon-name-part-type="genus" reg="Microdochium">Microdochium</tp:taxon-name-part> <tp:taxon-name-part taxon-name-part-type="species" reg="ledongense">ledongense</tp:taxon-name-part></tp:taxon-name></italic> (ex-type <named-content xmlns:xlink="http://www.w3.org/1999/xlink" content-type="dwc:institutional_code" xlink:title="China General Microbiological Culture Collection Center, Chinese Academy of Sciences" xlink:href="https://scientific-collections.gbif.org/institution/ffff0a26-d2c0-46b3-a359-e9e8310ce20b" xlink:type="simple">CGMCC</named-content> 3.29650). <bold>a</bold> on leaf of bamboo (<italic><tp:taxon-name><tp:taxon-name-part taxon-name-part-type="family" reg="Poaceae">Poaceae</tp:taxon-name-part></tp:taxon-name></italic> sp.) <bold>b, c</bold> colonies (b-above, c-reverse) after 7 d on <abbrev xmlns:xlink="http://www.w3.org/1999/xlink" xlink:title="potato dextrose agar" xlink:type="simple">PDA</abbrev><bold>d</bold> colony overview <bold>e–i</bold> conidiophores with conidiogenous cells and conidia <bold>j, k</bold> conidia. Scale bars: 10 μm (<bold>e–k</bold>).</p></caption><graphic xmlns:xlink="http://www.w3.org/1999/xlink" xlink:href="imafungus-17-e191909-g008.jpg" id="oo_1677523.jpg" position="float" orientation="portrait" xlink:type="simple"><uri content-type="original_file" xlink:type="simple">https://binary.pensoft.net/fig/1677523</uri></graphic></fig></tp:treatment-sec><tp:treatment-sec sec-type="Type"><title>Type.</title><p>CHINA • Hainan Province, Ledong Li Autonomous County, Jianfengling National Forest Park, on leaves of bamboo (<italic><tp:taxon-name><tp:taxon-name-part taxon-name-part-type="family" reg="Poaceae">Poaceae</tp:taxon-name-part></tp:taxon-name></italic> sp.), 04 December 2024, Y.X. Shang (holotype <abbrev xmlns:xlink="http://www.w3.org/1999/xlink" content-type="institution" xlink:title="Herbarium of the Department of Plant Pathology, Shandong Agricultural University, Tai’an, China" xlink:type="simple">HSAUP</abbrev> 14499-3), ex-type culture <abbrev xmlns:xlink="http://www.w3.org/1999/xlink" content-type="institution" xlink:title="Shandong Agricultural University Culture Collection" xlink:type="simple">SAUCC</abbrev> 14499-3 = <named-content xmlns:xlink="http://www.w3.org/1999/xlink" content-type="dwc:institutional_code" xlink:title="China General Microbiological Culture Collection Center, Chinese Academy of Sciences" xlink:href="https://scientific-collections.gbif.org/institution/ffff0a26-d2c0-46b3-a359-e9e8310ce20b" xlink:type="simple">CGMCC</named-content> 3.29650.</p></tp:treatment-sec><tp:treatment-sec sec-type="Description"><title>Description.</title><p>On leaves of bamboo (<italic><tp:taxon-name><tp:taxon-name-part taxon-name-part-type="family" reg="Poaceae">Poaceae</tp:taxon-name-part></tp:taxon-name></italic> sp.). Asexual morph: <bold><italic>Mycelium</italic></bold> immersed and superficial, abundant, hyphae hyaline to brown, branched, septate, thin-walled, guttulate, 1.58–2.56 µm wide. <bold><italic>Conidiophores</italic></bold> solitary, simple, rarely branched, bent, cylindrical, 49.72–71.04 × 1.47–2.48 µm, often not clearly differentiated from the mycelium. <bold><italic>Conidiogenous cells</italic></bold> terminal, monoblastic, cylindrical, 31.63 × 3.38 μm. <bold><italic>Conidia</italic></bold> dry, fusoid or cylindrical, (0–1)-septate, smooth with thin walls, hyaline, round apex while the base is pointed, 10.03–13.41 × 2.24–3.78 μm (<abbrev xmlns:xlink="http://www.w3.org/1999/xlink" xlink:title="average size" xlink:type="simple">av.</abbrev> = 11.91 ± 1.10 × 3.14 ± 0.46 μm, n = 23), sometimes borne directly from the hyphae. <bold><italic>Chlamydospores</italic></bold> not observed. Sexual morphs unknown, see Fig. <xref ref-type="fig" rid="F7">8</xref>.</p></tp:treatment-sec><tp:treatment-sec sec-type="Culture characteristics"><title>Culture characteristics.</title><p>Colonies on <abbrev xmlns:xlink="http://www.w3.org/1999/xlink" xlink:title="potato dextrose agar" xlink:type="simple">PDA</abbrev>. 90 mm in diameter after 7 d at 25 °C in darkness, with a growth rate of 12.86 mm/day, entire at edge, medium brown in obverse and reverse.</p></tp:treatment-sec><tp:treatment-sec sec-type="Additional specimen examined"><title>Additional specimen examined.</title><p>CHINA • Hainan Province, Lingshui Li Autonomous County, Diaoluoshan, on leaves of bamboo (<italic><tp:taxon-name><tp:taxon-name-part taxon-name-part-type="family" reg="Poaceae">Poaceae</tp:taxon-name-part></tp:taxon-name></italic> sp.), 06 March 2024, Y.X. Shang (<abbrev xmlns:xlink="http://www.w3.org/1999/xlink" content-type="institution" xlink:title="Herbarium of the Department of Plant Pathology, Shandong Agricultural University, Tai’an, China" xlink:type="simple">HSAUP</abbrev> 16723-1), living culture <abbrev xmlns:xlink="http://www.w3.org/1999/xlink" content-type="institution" xlink:title="Shandong Agricultural University Culture Collection" xlink:type="simple">SAUCC</abbrev> 16723-1; • ibid. <abbrev xmlns:xlink="http://www.w3.org/1999/xlink" content-type="institution" xlink:title="Herbarium of the Department of Plant Pathology, Shandong Agricultural University, Tai’an, China" xlink:type="simple">HSAUP</abbrev> 17376-5, living culture <abbrev xmlns:xlink="http://www.w3.org/1999/xlink" content-type="institution" xlink:title="Shandong Agricultural University Culture Collection" xlink:type="simple">SAUCC</abbrev> 17376-5; • ibid. <abbrev xmlns:xlink="http://www.w3.org/1999/xlink" content-type="institution" xlink:title="Herbarium of the Department of Plant Pathology, Shandong Agricultural University, Tai’an, China" xlink:type="simple">HSAUP</abbrev> 16889-3, living culture <abbrev xmlns:xlink="http://www.w3.org/1999/xlink" content-type="institution" xlink:title="Shandong Agricultural University Culture Collection" xlink:type="simple">SAUCC</abbrev> 16889-3; • ibid. <abbrev xmlns:xlink="http://www.w3.org/1999/xlink" content-type="institution" xlink:title="Herbarium of the Department of Plant Pathology, Shandong Agricultural University, Tai’an, China" xlink:type="simple">HSAUP</abbrev> 16889-1, living culture <abbrev xmlns:xlink="http://www.w3.org/1999/xlink" content-type="institution" xlink:title="Shandong Agricultural University Culture Collection" xlink:type="simple">SAUCC</abbrev> 16889-1; • ibid. on leaves of <italic><tp:taxon-name><tp:taxon-name-part taxon-name-part-type="genus" reg="Sasaella">Sasaella</tp:taxon-name-part> <tp:taxon-name-part taxon-name-part-type="species" reg="masamuneana">masamuneana</tp:taxon-name-part></tp:taxon-name></italic>, 06 March 2025, Y.X. Shang (<abbrev xmlns:xlink="http://www.w3.org/1999/xlink" content-type="institution" xlink:title="Herbarium of the Department of Plant Pathology, Shandong Agricultural University, Tai’an, China" xlink:type="simple">HSAUP</abbrev> 16957-1), living culture <abbrev xmlns:xlink="http://www.w3.org/1999/xlink" content-type="institution" xlink:title="Shandong Agricultural University Culture Collection" xlink:type="simple">SAUCC</abbrev> 16957-1.</p></tp:treatment-sec><tp:treatment-sec sec-type="Notes"><title>Notes.</title><p><italic><tp:taxon-name><tp:taxon-name-part taxon-name-part-type="genus" reg="Microdochium">Microdochium</tp:taxon-name-part> <tp:taxon-name-part taxon-name-part-type="species" reg="ledongense">ledongense</tp:taxon-name-part></tp:taxon-name></italic> belongs to the large clade, where it shows a relationship with <italic><tp:taxon-name><tp:taxon-name-part taxon-name-part-type="genus" reg="Microdochium">M.</tp:taxon-name-part> <tp:taxon-name-part taxon-name-part-type="species" reg="chuxiongense">chuxiongense</tp:taxon-name-part></tp:taxon-name></italic> (YFCC 8794) (Fig. <xref ref-type="fig" rid="F16">1</xref>). In phylogeny, <italic><tp:taxon-name><tp:taxon-name-part taxon-name-part-type="genus" reg="Microdochium">M.</tp:taxon-name-part> <tp:taxon-name-part taxon-name-part-type="species" reg="ledongense">ledongense</tp:taxon-name-part></tp:taxon-name></italic> differs from <italic><tp:taxon-name><tp:taxon-name-part taxon-name-part-type="genus" reg="Microdochium">M.</tp:taxon-name-part> <tp:taxon-name-part taxon-name-part-type="species" reg="chuxiongense">chuxiongense</tp:taxon-name-part></tp:taxon-name></italic> by 28 nucleotides (3/427 in <abbrev xmlns:xlink="http://www.w3.org/1999/xlink" xlink:title="internal transcribed spacer" xlink:type="simple">ITS</abbrev>, 6/549 in <abbrev xmlns:xlink="http://www.w3.org/1999/xlink" xlink:title="large subunit" xlink:type="simple">LSU</abbrev>, 12/842 in <italic><abbrev xmlns:xlink="http://www.w3.org/1999/xlink" xlink:title="RNA polymerase second largest subunit" xlink:type="simple">rpb2</abbrev></italic>, and 7/670 in <italic><abbrev xmlns:xlink="http://www.w3.org/1999/xlink" xlink:title="partial beta-tubulin" xlink:type="simple">tub2</abbrev></italic>). In morphology, <italic><tp:taxon-name><tp:taxon-name-part taxon-name-part-type="genus" reg="Microdochium">M.</tp:taxon-name-part> <tp:taxon-name-part taxon-name-part-type="species" reg="ledongense">ledongense</tp:taxon-name-part></tp:taxon-name></italic> is distinguished from <italic><tp:taxon-name><tp:taxon-name-part taxon-name-part-type="genus" reg="Microdochium">M.</tp:taxon-name-part> <tp:taxon-name-part taxon-name-part-type="species" reg="chuxiongense">chuxiongense</tp:taxon-name-part></tp:taxon-name></italic> by its conidiophores length (49.72–71.04 × 1.47–2.48 µm vs. 8–15 × 2–3 μm) and conidia size (10.03–13.41 × 2.24–3.78 μm vs. 4–12 × 2–5 μm) (<xref ref-type="bibr" rid="B63">Tang et al. 2022</xref>). Therefore, based on morphology and phylogenetic evidence, we establish fungus as <italic><tp:taxon-name><tp:taxon-name-part taxon-name-part-type="genus" reg="Microdochium">Microdochium</tp:taxon-name-part> <tp:taxon-name-part taxon-name-part-type="species" reg="ledongense">ledongense</tp:taxon-name-part></tp:taxon-name></italic> sp. nov.</p></tp:treatment-sec><tp:treatment-sec><!--Section generated to contain objects referenced in tp:taxon-treatment.--><fig id="F16" position="float" orientation="portrait"><object-id xmlns:xlink="http://www.w3.org/1999/xlink" content-type="doi" xlink:type="simple">10.3897/imafungus.17.191909.figure1</object-id><object-id xmlns:xlink="http://www.w3.org/1999/xlink" content-type="arpha" xlink:type="simple">CC020C17-68B2-598C-8AEF-B2C31681C660</object-id><label>Figure 1.</label><caption><p>Phylogram of the family <italic><tp:taxon-name><tp:taxon-name-part taxon-name-part-type="family" reg="Microdochiaceae">Microdochiaceae</tp:taxon-name-part></tp:taxon-name></italic> based on a concatenated <abbrev xmlns:xlink="http://www.w3.org/1999/xlink" xlink:title="internal transcribed spacer" xlink:type="simple">ITS</abbrev>, <abbrev xmlns:xlink="http://www.w3.org/1999/xlink" xlink:title="large subunit" xlink:type="simple">LSU</abbrev>, <italic><abbrev xmlns:xlink="http://www.w3.org/1999/xlink" xlink:title="RNA polymerase second largest subunit" xlink:type="simple">rpb2</abbrev></italic>, and <italic><abbrev xmlns:xlink="http://www.w3.org/1999/xlink" xlink:title="partial beta-tubulin" xlink:type="simple">tub2</abbrev></italic> sequence alignment, with <italic><tp:taxon-name><tp:taxon-name-part taxon-name-part-type="genus" reg="Muscodor">Muscodor</tp:taxon-name-part> <tp:taxon-name-part taxon-name-part-type="species" reg="fengyangensis">fengyangensis</tp:taxon-name-part></tp:taxon-name></italic> (<named-content xmlns:xlink="http://www.w3.org/1999/xlink" content-type="dwc:institutional_code" xlink:title="China General Microbiological Culture Collection Center, Chinese Academy of Sciences" xlink:href="https://scientific-collections.gbif.org/institution/ffff0a26-d2c0-46b3-a359-e9e8310ce20b" xlink:type="simple">CGMCC</named-content> 2862) and <italic><tp:taxon-name><tp:taxon-name-part taxon-name-part-type="genus" reg="Muscodor">Muscodor</tp:taxon-name-part> <tp:taxon-name-part taxon-name-part-type="species" reg="thailandicus">thailandicus</tp:taxon-name-part></tp:taxon-name></italic> (MFLUCC 17–2669) serving as outgroups. The Bayesian inference posterior probability (left, BIPP ≥ 0.90) and the maximum likelihood bootstrap value (right, MLBV ≥ 70%) are shown as BIPP/MLBV above the nodes. Those marked “*” in the tree are represented as ex-type or ex-epitype strains. Strains isolated in this study are indicated in red. Furthermore, four single gene trees were individually evaluated for <italic><tp:taxon-name><tp:taxon-name-part taxon-name-part-type="family" reg="Microdochiaceae">Microdochiaceae</tp:taxon-name-part></tp:taxon-name></italic> (Supplementary Information 2).</p></caption><graphic xmlns:xlink="http://www.w3.org/1999/xlink" xlink:href="imafungus-17-e191909-g001.jpg" id="oo_1677516.jpg" position="float" orientation="portrait" xlink:type="simple"><uri content-type="original_file" xlink:type="simple">https://binary.pensoft.net/fig/1677516</uri></graphic></fig></tp:treatment-sec><ref-list><ref id="B63"><mixed-citation xmlns:xlink="http://www.w3.org/1999/xlink" xlink:type="simple">Tang DX, Zou WQ, Wang YM et al. (2022) Morphology and phylogeny of <italic><tp:taxon-name><tp:taxon-name-part taxon-name-part-type="genus">Microdochium</tp:taxon-name-part> <tp:taxon-name-part taxon-name-part-type="species">chuxiongense</tp:taxon-name-part></tp:taxon-name></italic> sp. nov., a fungus from Southwest China. Phytotaxa 555. <ext-link xlink:href="10.11646/phytotaxa.555.2.3" ext-link-type="doi" xlink:type="simple">https://doi.org/10.11646/phytotaxa.555.2.3</ext-link></mixed-citation></ref></ref-list></tp:taxon-treatment>
