# Supplementary material for: Multilocus phylogeny, morphology and taxonomy of Microdochium (Microdochiaceae): insights into evolutionary divergence times and historical biogeography
Source: IMA Fungus. 2026 Jun 12;17:e191909. doi: 10.3897/imafungus.17.191909 (PMC13282624; doi:10.3897/imafungus.17.191909)
Supplement: XML Treatment for Microdochium nannuoshanense [file imafungus.17.191909-treatment9.xml]

<!DOCTYPE tp:taxon-treatment
  PUBLIC "-//TaxonX//DTD Taxonomic Treatment Publishing DTD v0 20100105//EN" "tax-treatment-NSO.dtd">
<tp:taxon-treatment xmlns:tp="http://www.plazi.org/taxpub"><tp:treatment-meta><kwd-group><label>Taxon classification</label><kwd>
                <named-content content-type="kingdom">Fungi</named-content>
              </kwd><kwd>
                <named-content content-type="order">Amphisphaeriales</named-content>
              </kwd><kwd>
                <named-content content-type="family">Amphisphaeriaceae</named-content>
              </kwd></kwd-group><mixed-citation publication-type="journal"><person-group><name><surname>Liu</surname><given-names>Qiyun</given-names></name><name><surname>Shang</surname><given-names>Yuxin</given-names></name><name><surname>Yuan</surname><given-names>Jinyang</given-names></name><name><surname>Zhang</surname><given-names>Zhaoxue</given-names></name><name><surname>Ai</surname><given-names>Congcong</given-names></name><name><surname>Xia</surname><given-names>Jiwen</given-names></name><name><surname>Zhang</surname><given-names>Xiuguo</given-names></name><name><surname>Li</surname><given-names>Zhuang</given-names></name></person-group><article-title>Multilocus phylogeny, morphology and taxonomy of <italic><tp:taxon-name><tp:taxon-name-part taxon-name-part-type="genus" reg="Microdochium">Microdochium</tp:taxon-name-part></tp:taxon-name> (<tp:taxon-name><tp:taxon-name-part taxon-name-part-type="family" reg="Microdochiaceae">Microdochiaceae</tp:taxon-name-part></tp:taxon-name>)</italic>: insights into evolutionary divergence times and historical biogeography</article-title><source>IMA Fungus</source><day>12</day><month>06</month><year>2026</year><volume>17</volume><pub-id pub-id-type="doi">10.3897/imafungus.17.191909</pub-id></mixed-citation></tp:treatment-meta><tp:nomenclature><tp:taxon-name><object-id xmlns:xlink="http://www.w3.org/1999/xlink" content-type="arpha" xlink:type="simple">3D6939BE-104B-50ED-B3D4-728A73237600</object-id>
                    		<tp:taxon-name-part taxon-name-part-type="genus" reg="Microdochium">Microdochium</tp:taxon-name-part> <tp:taxon-name-part taxon-name-part-type="species" reg="nannuoshanense">nannuoshanense</tp:taxon-name-part>
                    	</tp:taxon-name><tp:taxon-authority>J. Zhang, Z.X. Zhang, &amp; Z. Li, Journal of
                    	Fungi 9, 1176 (2023)</tp:taxon-authority><xref ref-type="fig" rid="F10">Fig. 11</xref></tp:nomenclature><tp:treatment-sec sec-type="Description"><title>Description.</title><p>Asexual morph: <bold><italic>Mycelium</italic></bold> superficial, abundant, hyphae hyaline, branched, septate, thin-walled, 1.73–2.92 µm wide. <bold><italic>Conidiophores</italic></bold> solitary, simple, rarely branched, bent, cylindrical, 49.70 × 2.96 µm, often not clearly differentiated from the mycelium, hyaline. <bold><italic>Conidiogenous cells</italic></bold> terminal, monoblastic or polyblastic, cylindrical, 17.04–38.92 × 2.08–2.10 μm. <bold><italic>Conidia</italic></bold> dry, fusiform, straight, smooth with thin walls, hyaline, (0–)1-septate, 9.47–15.99 × 2.86–5.30 μm (<abbrev xmlns:xlink="http://www.w3.org/1999/xlink" xlink:title="average size" xlink:type="simple">av.</abbrev> = 12.51 ± 1.95 × 3.93 ± 0.66 μm, n = 23). <bold><italic>Chlamydospores</italic></bold> not observed. Sexual morphs unknown, see Fig. <xref ref-type="fig" rid="F10">11</xref>.</p><fig id="F10" position="float" orientation="portrait"><object-id xmlns:xlink="http://www.w3.org/1999/xlink" content-type="doi" xlink:type="simple">10.3897/imafungus.17.191909.figure11</object-id><object-id xmlns:xlink="http://www.w3.org/1999/xlink" content-type="arpha" xlink:type="simple">4E8203FC-AACB-5AE5-B967-8DEA6CA1632E</object-id><label>Figure 11.</label><caption><p>Morphology of <italic><tp:taxon-name><tp:taxon-name-part taxon-name-part-type="genus" reg="Microdochium">Microdochium</tp:taxon-name-part> <tp:taxon-name-part taxon-name-part-type="species" reg="nannuoshanense">nannuoshanense</tp:taxon-name-part></tp:taxon-name></italic> (<abbrev xmlns:xlink="http://www.w3.org/1999/xlink" content-type="institution" xlink:title="Shandong Agricultural University Culture Collection" xlink:type="simple">SAUCC</abbrev> 13988-3). <bold>a</bold> on unknown diseased leaf <bold>b, c</bold> colonies (b-above, c-reverse) after 7 d on <abbrev xmlns:xlink="http://www.w3.org/1999/xlink" xlink:title="potato dextrose agar" xlink:type="simple">PDA</abbrev><bold>d</bold> conidiomata formed on <abbrev xmlns:xlink="http://www.w3.org/1999/xlink" xlink:title="potato dextrose agar" xlink:type="simple">PDA</abbrev><bold>e</bold>, <bold>f</bold> conidiophores with conidiogenous cells and conidia <bold>g–i</bold> conidia. Scale bars: 10 μm (<bold>e–i</bold>).</p></caption><graphic xmlns:xlink="http://www.w3.org/1999/xlink" xlink:href="imafungus-17-e191909-g011.jpg" id="oo_1677526.jpg" position="float" orientation="portrait" xlink:type="simple"><uri content-type="original_file" xlink:type="simple">https://binary.pensoft.net/fig/1677526</uri></graphic></fig></tp:treatment-sec><tp:treatment-sec sec-type="Culture characteristics"><title>Culture characteristics.</title><p>Colonies on <abbrev xmlns:xlink="http://www.w3.org/1999/xlink" xlink:title="potato dextrose agar" xlink:type="simple">PDA</abbrev>. 63.03–66.96 mm in diameter after 7 d at 25 °C in darkness, with a growth rate of 9.00–9.57 mm/day, entire at edge, grayish in obverse and pale yellow reverse.</p></tp:treatment-sec><tp:treatment-sec sec-type="Materials examined"><title>Materials examined.</title><p>CHINA • Hainan Province, Lingshui Li Autonomous County, Country Road 124, on unknown diseased leaves, 30 November 2024, Y.X. Shang (<abbrev xmlns:xlink="http://www.w3.org/1999/xlink" content-type="institution" xlink:title="Herbarium of the Department of Plant Pathology, Shandong Agricultural University, Tai’an, China" xlink:type="simple">HSAUP</abbrev> 13988-3), living culture <abbrev xmlns:xlink="http://www.w3.org/1999/xlink" content-type="institution" xlink:title="Shandong Agricultural University Culture Collection" xlink:type="simple">SAUCC</abbrev> 13988-3.</p></tp:treatment-sec><tp:treatment-sec sec-type="Distribution"><title>Distribution.</title><p>China, Hainan and Yunnan Province.</p></tp:treatment-sec><tp:treatment-sec sec-type="Ecology"><title>Ecology.</title><p>Associated with unknown diseased leaves and on diseased leaves of <italic><tp:taxon-name><tp:taxon-name-part taxon-name-part-type="family" reg="Bambusaceae">Bambusaceae</tp:taxon-name-part></tp:taxon-name></italic> sp.</p></tp:treatment-sec><tp:treatment-sec sec-type="Notes"><title>Notes.</title><p>This isolate obtained from unknown diseased leaves formed a well-supported clade with two isolates of <italic><tp:taxon-name><tp:taxon-name-part taxon-name-part-type="genus" reg="Microdochium">Microdochium</tp:taxon-name-part> <tp:taxon-name-part taxon-name-part-type="species" reg="nannuoshanense">nannuoshanense</tp:taxon-name-part></tp:taxon-name></italic> from Yunnan (Fig. <xref ref-type="fig" rid="F16">1</xref>; <xref ref-type="bibr" rid="B76">Zhang et al. 2023a</xref>). Hence, Hainan became a new geographical record for <italic><tp:taxon-name><tp:taxon-name-part taxon-name-part-type="genus" reg="Microdochium">M.</tp:taxon-name-part> <tp:taxon-name-part taxon-name-part-type="species" reg="nannuoshanense">nannuoshanense</tp:taxon-name-part></tp:taxon-name></italic>.</p></tp:treatment-sec><tp:treatment-sec><!--Section generated to contain objects referenced in tp:taxon-treatment.--><fig id="F16" position="float" orientation="portrait"><object-id xmlns:xlink="http://www.w3.org/1999/xlink" content-type="doi" xlink:type="simple">10.3897/imafungus.17.191909.figure1</object-id><object-id xmlns:xlink="http://www.w3.org/1999/xlink" content-type="arpha" xlink:type="simple">CC020C17-68B2-598C-8AEF-B2C31681C660</object-id><label>Figure 1.</label><caption><p>Phylogram of the family <italic><tp:taxon-name><tp:taxon-name-part taxon-name-part-type="family" reg="Microdochiaceae">Microdochiaceae</tp:taxon-name-part></tp:taxon-name></italic> based on a concatenated <abbrev xmlns:xlink="http://www.w3.org/1999/xlink" xlink:title="internal transcribed spacer" xlink:type="simple">ITS</abbrev>, <abbrev xmlns:xlink="http://www.w3.org/1999/xlink" xlink:title="large subunit" xlink:type="simple">LSU</abbrev>, <italic><abbrev xmlns:xlink="http://www.w3.org/1999/xlink" xlink:title="RNA polymerase second largest subunit" xlink:type="simple">rpb2</abbrev></italic>, and <italic><abbrev xmlns:xlink="http://www.w3.org/1999/xlink" xlink:title="partial beta-tubulin" xlink:type="simple">tub2</abbrev></italic> sequence alignment, with <italic><tp:taxon-name><tp:taxon-name-part taxon-name-part-type="genus" reg="Muscodor">Muscodor</tp:taxon-name-part> <tp:taxon-name-part taxon-name-part-type="species" reg="fengyangensis">fengyangensis</tp:taxon-name-part></tp:taxon-name></italic> (<named-content xmlns:xlink="http://www.w3.org/1999/xlink" content-type="dwc:institutional_code" xlink:title="China General Microbiological Culture Collection Center, Chinese Academy of Sciences" xlink:href="https://scientific-collections.gbif.org/institution/ffff0a26-d2c0-46b3-a359-e9e8310ce20b" xlink:type="simple">CGMCC</named-content> 2862) and <italic><tp:taxon-name><tp:taxon-name-part taxon-name-part-type="genus" reg="Muscodor">Muscodor</tp:taxon-name-part> <tp:taxon-name-part taxon-name-part-type="species" reg="thailandicus">thailandicus</tp:taxon-name-part></tp:taxon-name></italic> (MFLUCC 17–2669) serving as outgroups. The Bayesian inference posterior probability (left, BIPP ≥ 0.90) and the maximum likelihood bootstrap value (right, MLBV ≥ 70%) are shown as BIPP/MLBV above the nodes. Those marked “*” in the tree are represented as ex-type or ex-epitype strains. Strains isolated in this study are indicated in red. Furthermore, four single gene trees were individually evaluated for <italic><tp:taxon-name><tp:taxon-name-part taxon-name-part-type="family" reg="Microdochiaceae">Microdochiaceae</tp:taxon-name-part></tp:taxon-name></italic> (Supplementary Information 2).</p></caption><graphic xmlns:xlink="http://www.w3.org/1999/xlink" xlink:href="imafungus-17-e191909-g001.jpg" id="oo_1677516.jpg" position="float" orientation="portrait" xlink:type="simple"><uri content-type="original_file" xlink:type="simple">https://binary.pensoft.net/fig/1677516</uri></graphic></fig></tp:treatment-sec><ref-list><ref id="B76"><mixed-citation xmlns:xlink="http://www.w3.org/1999/xlink" xlink:type="simple">Zhang J, Zhang Z, Li D et al. (2023a) Three New Species of <italic><tp:taxon-name><tp:taxon-name-part taxon-name-part-type="genus">Microdochium</tp:taxon-name-part></tp:taxon-name></italic> (<italic><tp:taxon-name><tp:taxon-name-part taxon-name-part-type="family">Microdochiaceae</tp:taxon-name-part></tp:taxon-name></italic>, <italic><tp:taxon-name><tp:taxon-name-part taxon-name-part-type="order">Xylariales</tp:taxon-name-part></tp:taxon-name></italic>) on <italic><tp:taxon-name><tp:taxon-name-part taxon-name-part-type="family">Bambusaceae</tp:taxon-name-part></tp:taxon-name></italic> sp. and Saprophytic Leaves from Hainan and Yunnan, China. Journal of Fungi 9. <ext-link xlink:href="10.3390/jof9121176" ext-link-type="doi" xlink:type="simple">https://doi.org/10.3390/jof9121176</ext-link></mixed-citation></ref></ref-list></tp:taxon-treatment>
