# Supplementary material for: Multilocus phylogeny, morphology and taxonomy of Microdochium (Microdochiaceae): insights into evolutionary divergence times and historical biogeography
Source: IMA Fungus. 2026 Jun 12;17:e191909. doi: 10.3897/imafungus.17.191909 (PMC13282624; doi:10.3897/imafungus.17.191909)
Supplement: XML Treatment for Microdochium setariae [file imafungus.17.191909-treatment11.xml]

<!DOCTYPE tp:taxon-treatment
  PUBLIC "-//TaxonX//DTD Taxonomic Treatment Publishing DTD v0 20100105//EN" "tax-treatment-NSO.dtd">
<tp:taxon-treatment xmlns:tp="http://www.plazi.org/taxpub"><tp:treatment-meta><kwd-group><label>Taxon classification</label><kwd>
                <named-content content-type="kingdom">Fungi</named-content>
              </kwd><kwd>
                <named-content content-type="order">Amphisphaeriales</named-content>
              </kwd><kwd>
                <named-content content-type="family">Amphisphaeriaceae</named-content>
              </kwd></kwd-group><mixed-citation publication-type="journal"><person-group><name><surname>Liu</surname><given-names>Qiyun</given-names></name><name><surname>Shang</surname><given-names>Yuxin</given-names></name><name><surname>Yuan</surname><given-names>Jinyang</given-names></name><name><surname>Zhang</surname><given-names>Zhaoxue</given-names></name><name><surname>Ai</surname><given-names>Congcong</given-names></name><name><surname>Xia</surname><given-names>Jiwen</given-names></name><name><surname>Zhang</surname><given-names>Xiuguo</given-names></name><name><surname>Li</surname><given-names>Zhuang</given-names></name></person-group><article-title>Multilocus phylogeny, morphology and taxonomy of <italic><tp:taxon-name><tp:taxon-name-part taxon-name-part-type="genus" reg="Microdochium">Microdochium</tp:taxon-name-part></tp:taxon-name> (<tp:taxon-name><tp:taxon-name-part taxon-name-part-type="family" reg="Microdochiaceae">Microdochiaceae</tp:taxon-name-part></tp:taxon-name>)</italic>: insights into evolutionary divergence times and historical biogeography</article-title><source>IMA Fungus</source><day>12</day><month>06</month><year>2026</year><volume>17</volume><pub-id pub-id-type="doi">10.3897/imafungus.17.191909</pub-id></mixed-citation></tp:treatment-meta><tp:nomenclature><tp:taxon-name><object-id xmlns:xlink="http://www.w3.org/1999/xlink" content-type="arpha" xlink:type="simple">86F23BBB-9775-5B7F-BD0D-655199875BCF</object-id>
                    		<tp:taxon-name-part taxon-name-part-type="genus" reg="Microdochium">Microdochium</tp:taxon-name-part> <tp:taxon-name-part taxon-name-part-type="species" reg="setariae">setariae</tp:taxon-name-part>
                    	
                    		<object-id xmlns:xlink="http://www.w3.org/1999/xlink" xlink:type="simple">Fungal Names: FN 573517</object-id>
                    	</tp:taxon-name><tp:taxon-authority>Y.X. Shang, Q.Y. Liu, X.G. Zhang &amp; Z. Li</tp:taxon-authority><tp:taxon-status xmlns:xlink="http://www.w3.org/1999/xlink" xlink:type="simple">sp. nov.</tp:taxon-status><xref ref-type="fig" rid="F12">Fig. 13</xref></tp:nomenclature><tp:treatment-sec sec-type="Etymology"><title>Etymology.</title><p>The specific epithet “setariae” refers to the host plant <italic><tp:taxon-name><tp:taxon-name-part taxon-name-part-type="genus" reg="Setaria">Setaria</tp:taxon-name-part> <tp:taxon-name-part taxon-name-part-type="species" reg="viridis">viridis</tp:taxon-name-part></tp:taxon-name></italic>.</p><fig id="F12" position="float" orientation="portrait"><object-id xmlns:xlink="http://www.w3.org/1999/xlink" content-type="doi" xlink:type="simple">10.3897/imafungus.17.191909.figure13</object-id><object-id xmlns:xlink="http://www.w3.org/1999/xlink" content-type="arpha" xlink:type="simple">DEDA4629-B671-511B-BA71-E012C13E645D</object-id><label>Figure 13.</label><caption><p>Morphology of <italic><tp:taxon-name><tp:taxon-name-part taxon-name-part-type="genus" reg="Microdochium">Microdochium</tp:taxon-name-part> <tp:taxon-name-part taxon-name-part-type="species" reg="setariae">setariae</tp:taxon-name-part></tp:taxon-name></italic> (ex-type <named-content xmlns:xlink="http://www.w3.org/1999/xlink" content-type="dwc:institutional_code" xlink:title="China General Microbiological Culture Collection Center, Chinese Academy of Sciences" xlink:href="https://scientific-collections.gbif.org/institution/ffff0a26-d2c0-46b3-a359-e9e8310ce20b" xlink:type="simple">CGMCC</named-content> 3.29420). <bold>a</bold> on leaf of <italic><tp:taxon-name><tp:taxon-name-part taxon-name-part-type="genus" reg="Setaria">Setaria</tp:taxon-name-part> <tp:taxon-name-part taxon-name-part-type="species" reg="viridis">viridis</tp:taxon-name-part></tp:taxon-name></italic><bold>b, c</bold> colonies (b-above, c-reverse) after 7 d on <abbrev xmlns:xlink="http://www.w3.org/1999/xlink" xlink:title="potato dextrose agar" xlink:type="simple">PDA</abbrev><bold>d</bold> conidiomata formed on <abbrev xmlns:xlink="http://www.w3.org/1999/xlink" xlink:title="potato dextrose agar" xlink:type="simple">PDA</abbrev><bold>e–g</bold> conidiogenous cells with conidia <bold>h, i</bold> conidia. Scale bars: 10 μm (<bold>e–i</bold>).</p></caption><graphic xmlns:xlink="http://www.w3.org/1999/xlink" xlink:href="imafungus-17-e191909-g013.jpg" id="oo_1677528.jpg" position="float" orientation="portrait" xlink:type="simple"><uri content-type="original_file" xlink:type="simple">https://binary.pensoft.net/fig/1677528</uri></graphic></fig></tp:treatment-sec><tp:treatment-sec sec-type="Type"><title>Type.</title><p>CHINA • Guangxi Zhuang Autonomous Region, Liuzhou City, Guting Mountain Forest Park, on leaves of <italic><tp:taxon-name><tp:taxon-name-part taxon-name-part-type="genus" reg="Setaria">Setaria</tp:taxon-name-part> <tp:taxon-name-part taxon-name-part-type="species" reg="viridis">viridis</tp:taxon-name-part></tp:taxon-name></italic>, 15 April 2025, Y.X. Shang (holotype <abbrev xmlns:xlink="http://www.w3.org/1999/xlink" content-type="institution" xlink:title="Herbarium of the Department of Plant Pathology, Shandong Agricultural University, Tai’an, China" xlink:type="simple">HSAUP</abbrev> 18044-7), ex-type culture <abbrev xmlns:xlink="http://www.w3.org/1999/xlink" content-type="institution" xlink:title="Shandong Agricultural University Culture Collection" xlink:type="simple">SAUCC</abbrev> 18044-7 = <named-content xmlns:xlink="http://www.w3.org/1999/xlink" content-type="dwc:institutional_code" xlink:title="China General Microbiological Culture Collection Center, Chinese Academy of Sciences" xlink:href="https://scientific-collections.gbif.org/institution/ffff0a26-d2c0-46b3-a359-e9e8310ce20b" xlink:type="simple">CGMCC</named-content> 3.29420.</p></tp:treatment-sec><tp:treatment-sec sec-type="Description"><title>Description.</title><p>On leaves of <italic><tp:taxon-name><tp:taxon-name-part taxon-name-part-type="genus" reg="Setaria">Setaria</tp:taxon-name-part> <tp:taxon-name-part taxon-name-part-type="species" reg="viridis">viridis</tp:taxon-name-part></tp:taxon-name></italic>. Asexual morph: <bold><italic>Mycelium</italic></bold> mostly immersed, hyphae hyaline, septate, smooth, 1.6–3.3 μm wide. <bold><italic>Conidiomata</italic></bold> sporodochial, giving rise to orange conidial mass. <bold><italic>Conidiophores</italic></bold> reduced to conidiogenous cells. <bold><italic>Conidiogenous cells</italic></bold> terminal and intercalary, monoblastic, cylindrical to doliiform, 3.98–8.18 × 1.53–2.49 μm (<abbrev xmlns:xlink="http://www.w3.org/1999/xlink" xlink:title="average size" xlink:type="simple">av.</abbrev> = 5.38 ± 2.43 × 1.87 ± 0.54 μm, n = 11). <bold><italic>Conidia</italic></bold> lunate, fusiform or reniform, straight or curved, 4.17–6.66 × 1.86–2.76 μm (<abbrev xmlns:xlink="http://www.w3.org/1999/xlink" xlink:title="average size" xlink:type="simple">av.</abbrev> = 5.36 ± 0.69 × 2.16 ± 0.29 μm, n = 25). <bold><italic>Chlamydospores</italic></bold> not observed. Sexual morphs unknown, see Fig. <xref ref-type="fig" rid="F12">13</xref>.</p></tp:treatment-sec><tp:treatment-sec sec-type="Culture characteristics"><title>Culture characteristics.</title><p>Colonies on <abbrev xmlns:xlink="http://www.w3.org/1999/xlink" xlink:title="potato dextrose agar" xlink:type="simple">PDA</abbrev>. 24–25 mm in diameter after 7 d at 25 °C in darkness, with a growth rate of 3.4–3.6 mm/day, undulate at edge, white in obverse, yellowish white in reverse.</p></tp:treatment-sec><tp:treatment-sec sec-type="Additional specimen examined"><title>Additional specimen examined.</title><p>CHINA • Guangdong Province, Guangzhou City, Conghua District, on diseased leaves of <italic><tp:taxon-name><tp:taxon-name-part taxon-name-part-type="genus" reg="Microstegium">Microstegium</tp:taxon-name-part> <tp:taxon-name-part taxon-name-part-type="species" reg="vimineum">vimineum</tp:taxon-name-part></tp:taxon-name></italic>, 01 May 2025, Y.X. Shang (<abbrev xmlns:xlink="http://www.w3.org/1999/xlink" content-type="institution" xlink:title="Herbarium of the Department of Plant Pathology, Shandong Agricultural University, Tai’an, China" xlink:type="simple">HSAUP</abbrev> 17215-3), living culture <abbrev xmlns:xlink="http://www.w3.org/1999/xlink" content-type="institution" xlink:title="Shandong Agricultural University Culture Collection" xlink:type="simple">SAUCC</abbrev> 17215-3. CHINA • Guangxi Zhuang Autonomous Region, Liuzhou City, Guting Mountain Forest Park, on diseased leaves of <italic><tp:taxon-name><tp:taxon-name-part taxon-name-part-type="genus" reg="Microstegium">Microstegium</tp:taxon-name-part> <tp:taxon-name-part taxon-name-part-type="species" reg="vimineum">vimineum</tp:taxon-name-part></tp:taxon-name></italic>, 15 April 2025, Y.X. Shang (<abbrev xmlns:xlink="http://www.w3.org/1999/xlink" content-type="institution" xlink:title="Herbarium of the Department of Plant Pathology, Shandong Agricultural University, Tai’an, China" xlink:type="simple">HSAUP</abbrev> 18057-1), living culture <abbrev xmlns:xlink="http://www.w3.org/1999/xlink" content-type="institution" xlink:title="Shandong Agricultural University Culture Collection" xlink:type="simple">SAUCC</abbrev> 18057-1.</p></tp:treatment-sec><tp:treatment-sec sec-type="Notes"><title>Notes.</title><p><italic><tp:taxon-name><tp:taxon-name-part taxon-name-part-type="genus" reg="Microdochium">Microdochium</tp:taxon-name-part> <tp:taxon-name-part taxon-name-part-type="species" reg="setariae">setariae</tp:taxon-name-part></tp:taxon-name></italic> belongs to the large clade, where it shows a relationship with <italic><tp:taxon-name><tp:taxon-name-part taxon-name-part-type="genus" reg="Microdochium">M.</tp:taxon-name-part> <tp:taxon-name-part taxon-name-part-type="species" reg="viridis">viridis</tp:taxon-name-part></tp:taxon-name></italic>, <italic><tp:taxon-name><tp:taxon-name-part taxon-name-part-type="genus" reg="Macroidriella">M.</tp:taxon-name-part> <tp:taxon-name-part taxon-name-part-type="species" reg="chrysanthemoides">chrysanthemoides</tp:taxon-name-part></tp:taxon-name></italic>, and <italic><tp:taxon-name><tp:taxon-name-part taxon-name-part-type="genus" reg="Microdochium">M.</tp:taxon-name-part> <tp:taxon-name-part taxon-name-part-type="species" reg="novae-zelandiae">novae-zelandiae</tp:taxon-name-part></tp:taxon-name></italic> (Fig. <xref ref-type="fig" rid="F16">1</xref>). In phylogeny, <italic><tp:taxon-name><tp:taxon-name-part taxon-name-part-type="genus" reg="Microdochium">M.</tp:taxon-name-part> <tp:taxon-name-part taxon-name-part-type="species" reg="setariae">setariae</tp:taxon-name-part></tp:taxon-name></italic> differs from <italic><tp:taxon-name><tp:taxon-name-part taxon-name-part-type="genus" reg="Microdochium">M.</tp:taxon-name-part> <tp:taxon-name-part taxon-name-part-type="species" reg="viridis">viridis</tp:taxon-name-part></tp:taxon-name></italic> (<abbrev xmlns:xlink="http://www.w3.org/1999/xlink" content-type="institution" xlink:title="Shandong Agricultural University Culture Collection" xlink:type="simple">SAUCC</abbrev> 18044-2) by 28 nucleotides (1/534 in <abbrev xmlns:xlink="http://www.w3.org/1999/xlink" xlink:title="internal transcribed spacer" xlink:type="simple">ITS</abbrev>, 3/836 in <abbrev xmlns:xlink="http://www.w3.org/1999/xlink" xlink:title="large subunit" xlink:type="simple">LSU</abbrev>, and 24/841 in <italic><abbrev xmlns:xlink="http://www.w3.org/1999/xlink" xlink:title="RNA polymerase second largest subunit" xlink:type="simple">rpb2</abbrev></italic>), differs from <italic><tp:taxon-name><tp:taxon-name-part taxon-name-part-type="genus" reg="Macroidriella">M.</tp:taxon-name-part> <tp:taxon-name-part taxon-name-part-type="species" reg="chrysanthemoides">chrysanthemoides</tp:taxon-name-part></tp:taxon-name></italic> (<named-content xmlns:xlink="http://www.w3.org/1999/xlink" content-type="dwc:institutional_code" xlink:title="China General Microbiological Culture Collection Center, Chinese Academy of Sciences" xlink:href="https://scientific-collections.gbif.org/institution/ffff0a26-d2c0-46b3-a359-e9e8310ce20b" xlink:type="simple">CGMCC</named-content> 3.17929) by 48 nucleotides (4/473 in <abbrev xmlns:xlink="http://www.w3.org/1999/xlink" xlink:title="internal transcribed spacer" xlink:type="simple">ITS</abbrev>, 6/836 in <abbrev xmlns:xlink="http://www.w3.org/1999/xlink" xlink:title="large subunit" xlink:type="simple">LSU</abbrev>, and 38/841 in <italic><abbrev xmlns:xlink="http://www.w3.org/1999/xlink" xlink:title="RNA polymerase second largest subunit" xlink:type="simple">rpb2</abbrev></italic>), and differs from <italic><tp:taxon-name><tp:taxon-name-part taxon-name-part-type="genus" reg="Microdochium">M.</tp:taxon-name-part> <tp:taxon-name-part taxon-name-part-type="species" reg="novae-zelandiae">novae-zelandiae</tp:taxon-name-part></tp:taxon-name></italic> (CPC 29376) by 49 nucleotides (4/534 in <abbrev xmlns:xlink="http://www.w3.org/1999/xlink" xlink:title="internal transcribed spacer" xlink:type="simple">ITS</abbrev>, 5/693 in <italic><abbrev xmlns:xlink="http://www.w3.org/1999/xlink" xlink:title="partial beta-tubulin" xlink:type="simple">tub2</abbrev></italic>, and 40/841 in <italic><abbrev xmlns:xlink="http://www.w3.org/1999/xlink" xlink:title="RNA polymerase second largest subunit" xlink:type="simple">rpb2</abbrev></italic>). In morphology, <italic><tp:taxon-name><tp:taxon-name-part taxon-name-part-type="genus" reg="Microdochium">M.</tp:taxon-name-part> <tp:taxon-name-part taxon-name-part-type="species" reg="setariae">setariae</tp:taxon-name-part></tp:taxon-name></italic> is distinguished from <italic><tp:taxon-name><tp:taxon-name-part taxon-name-part-type="genus" reg="Microdochium">M.</tp:taxon-name-part> <tp:taxon-name-part taxon-name-part-type="species" reg="viridis">viridis</tp:taxon-name-part></tp:taxon-name></italic> by its mean conidia size (<abbrev xmlns:xlink="http://www.w3.org/1999/xlink" xlink:title="average size" xlink:type="simple">av.</abbrev> = 5.36 ± 0.69 × 2.16 ± 0.29 μm vs. <abbrev xmlns:xlink="http://www.w3.org/1999/xlink" xlink:title="average size" xlink:type="simple">av.</abbrev> = 8.31 ± 3.13 × 3.44 ± 0.75 μm), distinguished from <italic><tp:taxon-name><tp:taxon-name-part taxon-name-part-type="genus" reg="Macroidriella">M.</tp:taxon-name-part> <tp:taxon-name-part taxon-name-part-type="species" reg="chrysanthemoides">chrysanthemoides</tp:taxon-name-part></tp:taxon-name></italic> by its conidiogenous cell width (1.53–2.49 μm vs. 3.0–4.5 μm) (<xref ref-type="bibr" rid="B83">Zhang et al. 2017</xref>), and distinguished from <italic><tp:taxon-name><tp:taxon-name-part taxon-name-part-type="genus" reg="Microdochium">M.</tp:taxon-name-part> <tp:taxon-name-part taxon-name-part-type="species" reg="novae-zelandiae">novae-zelandiae</tp:taxon-name-part></tp:taxon-name></italic> by its different conidiogenous cell type (monoblastic vs. polyblastic) (<xref ref-type="bibr" rid="B46">Marin-Felix et al. 2019</xref>). Therefore, based on morphology and phylogenetic evidence, we establish fungus as <italic><tp:taxon-name><tp:taxon-name-part taxon-name-part-type="genus" reg="Microdochium">Microdochium</tp:taxon-name-part> <tp:taxon-name-part taxon-name-part-type="species" reg="setariae">setariae</tp:taxon-name-part></tp:taxon-name></italic> sp. nov.</p></tp:treatment-sec><tp:treatment-sec><!--Section generated to contain objects referenced in tp:taxon-treatment.--><fig id="F16" position="float" orientation="portrait"><object-id xmlns:xlink="http://www.w3.org/1999/xlink" content-type="doi" xlink:type="simple">10.3897/imafungus.17.191909.figure1</object-id><object-id xmlns:xlink="http://www.w3.org/1999/xlink" content-type="arpha" xlink:type="simple">CC020C17-68B2-598C-8AEF-B2C31681C660</object-id><label>Figure 1.</label><caption><p>Phylogram of the family <italic><tp:taxon-name><tp:taxon-name-part taxon-name-part-type="family" reg="Microdochiaceae">Microdochiaceae</tp:taxon-name-part></tp:taxon-name></italic> based on a concatenated <abbrev xmlns:xlink="http://www.w3.org/1999/xlink" xlink:title="internal transcribed spacer" xlink:type="simple">ITS</abbrev>, <abbrev xmlns:xlink="http://www.w3.org/1999/xlink" xlink:title="large subunit" xlink:type="simple">LSU</abbrev>, <italic><abbrev xmlns:xlink="http://www.w3.org/1999/xlink" xlink:title="RNA polymerase second largest subunit" xlink:type="simple">rpb2</abbrev></italic>, and <italic><abbrev xmlns:xlink="http://www.w3.org/1999/xlink" xlink:title="partial beta-tubulin" xlink:type="simple">tub2</abbrev></italic> sequence alignment, with <italic><tp:taxon-name><tp:taxon-name-part taxon-name-part-type="genus" reg="Muscodor">Muscodor</tp:taxon-name-part> <tp:taxon-name-part taxon-name-part-type="species" reg="fengyangensis">fengyangensis</tp:taxon-name-part></tp:taxon-name></italic> (<named-content xmlns:xlink="http://www.w3.org/1999/xlink" content-type="dwc:institutional_code" xlink:title="China General Microbiological Culture Collection Center, Chinese Academy of Sciences" xlink:href="https://scientific-collections.gbif.org/institution/ffff0a26-d2c0-46b3-a359-e9e8310ce20b" xlink:type="simple">CGMCC</named-content> 2862) and <italic><tp:taxon-name><tp:taxon-name-part taxon-name-part-type="genus" reg="Muscodor">Muscodor</tp:taxon-name-part> <tp:taxon-name-part taxon-name-part-type="species" reg="thailandicus">thailandicus</tp:taxon-name-part></tp:taxon-name></italic> (MFLUCC 17–2669) serving as outgroups. The Bayesian inference posterior probability (left, BIPP ≥ 0.90) and the maximum likelihood bootstrap value (right, MLBV ≥ 70%) are shown as BIPP/MLBV above the nodes. Those marked “*” in the tree are represented as ex-type or ex-epitype strains. Strains isolated in this study are indicated in red. Furthermore, four single gene trees were individually evaluated for <italic><tp:taxon-name><tp:taxon-name-part taxon-name-part-type="family" reg="Microdochiaceae">Microdochiaceae</tp:taxon-name-part></tp:taxon-name></italic> (Supplementary Information 2).</p></caption><graphic xmlns:xlink="http://www.w3.org/1999/xlink" xlink:href="imafungus-17-e191909-g001.jpg" id="oo_1677516.jpg" position="float" orientation="portrait" xlink:type="simple"><uri content-type="original_file" xlink:type="simple">https://binary.pensoft.net/fig/1677516</uri></graphic></fig></tp:treatment-sec><ref-list><ref id="B83"><mixed-citation xmlns:xlink="http://www.w3.org/1999/xlink" xlink:type="simple">Zhang ZF, Liu F, Zhou X et al. (2017) Culturable mycobiota from Karst caves in China, with descriptions of 20 new species. Persoonia 39: 1–31. <ext-link xlink:href="10.3767/persoonia.2017.39.01" ext-link-type="doi" xlink:type="simple">https://doi.org/10.3767/persoonia.2017.39.01</ext-link></mixed-citation></ref><ref id="B46"><mixed-citation xmlns:xlink="http://www.w3.org/1999/xlink" xlink:type="simple">Marin-Felix Y, Hernandez-Restrepo M, Wingfield MJ et al. (2019) Genera of phytopathogenic fungi: GOPHY 2. Studies in Mycology 92: 47–133. <ext-link xlink:href="10.1016/j.simyco.2018.04.002" ext-link-type="doi" xlink:type="simple">https://doi.org/10.1016/j.simyco.2018.04.002</ext-link></mixed-citation></ref></ref-list></tp:taxon-treatment>
