# Supplementary material for: Multilocus phylogeny, morphology and taxonomy of Microdochium (Microdochiaceae): insights into evolutionary divergence times and historical biogeography
Source: IMA Fungus. 2026 Jun 12;17:e191909. doi: 10.3897/imafungus.17.191909 (PMC13282624; doi:10.3897/imafungus.17.191909)
Supplement: XML Treatment for Microdochium viridis [file imafungus.17.191909-treatment13.xml]

<!DOCTYPE tp:taxon-treatment
  PUBLIC "-//TaxonX//DTD Taxonomic Treatment Publishing DTD v0 20100105//EN" "tax-treatment-NSO.dtd">
<tp:taxon-treatment xmlns:tp="http://www.plazi.org/taxpub"><tp:treatment-meta><kwd-group><label>Taxon classification</label><kwd>
                <named-content content-type="kingdom">Fungi</named-content>
              </kwd><kwd>
                <named-content content-type="order">Amphisphaeriales</named-content>
              </kwd><kwd>
                <named-content content-type="family">Amphisphaeriaceae</named-content>
              </kwd></kwd-group><mixed-citation publication-type="journal"><person-group><name><surname>Liu</surname><given-names>Qiyun</given-names></name><name><surname>Shang</surname><given-names>Yuxin</given-names></name><name><surname>Yuan</surname><given-names>Jinyang</given-names></name><name><surname>Zhang</surname><given-names>Zhaoxue</given-names></name><name><surname>Ai</surname><given-names>Congcong</given-names></name><name><surname>Xia</surname><given-names>Jiwen</given-names></name><name><surname>Zhang</surname><given-names>Xiuguo</given-names></name><name><surname>Li</surname><given-names>Zhuang</given-names></name></person-group><article-title>Multilocus phylogeny, morphology and taxonomy of <italic><tp:taxon-name><tp:taxon-name-part taxon-name-part-type="genus" reg="Microdochium">Microdochium</tp:taxon-name-part></tp:taxon-name> (<tp:taxon-name><tp:taxon-name-part taxon-name-part-type="family" reg="Microdochiaceae">Microdochiaceae</tp:taxon-name-part></tp:taxon-name>)</italic>: insights into evolutionary divergence times and historical biogeography</article-title><source>IMA Fungus</source><day>12</day><month>06</month><year>2026</year><volume>17</volume><pub-id pub-id-type="doi">10.3897/imafungus.17.191909</pub-id></mixed-citation></tp:treatment-meta><tp:nomenclature><tp:taxon-name><object-id xmlns:xlink="http://www.w3.org/1999/xlink" content-type="arpha" xlink:type="simple">B5F4F2A6-1766-5B70-8C62-E3EDF66E1D2A</object-id>
                    		<tp:taxon-name-part taxon-name-part-type="genus" reg="Microdochium">Microdochium</tp:taxon-name-part> <tp:taxon-name-part taxon-name-part-type="species" reg="viridis">viridis</tp:taxon-name-part>
                    	
                    		<object-id xmlns:xlink="http://www.w3.org/1999/xlink" xlink:type="simple">Fungal Names: FN 573518</object-id>
                    	</tp:taxon-name><tp:taxon-authority>Y.X. Shang, Q.Y. Liu, X.G. Zhang &amp; Z. Li</tp:taxon-authority><tp:taxon-status xmlns:xlink="http://www.w3.org/1999/xlink" xlink:type="simple">sp. nov.</tp:taxon-status><xref ref-type="fig" rid="F14">Fig. 15</xref></tp:nomenclature><tp:treatment-sec sec-type="Etymology"><title>Etymology.</title><p>The specific epithet “<italic>viridis</italic>” refers to the host plant <italic><tp:taxon-name><tp:taxon-name-part taxon-name-part-type="genus" reg="Setaria">Setaria</tp:taxon-name-part> <tp:taxon-name-part taxon-name-part-type="species" reg="viridis">viridis</tp:taxon-name-part></tp:taxon-name></italic>.</p><fig id="F14" position="float" orientation="portrait"><object-id xmlns:xlink="http://www.w3.org/1999/xlink" content-type="doi" xlink:type="simple">10.3897/imafungus.17.191909.figure15</object-id><object-id xmlns:xlink="http://www.w3.org/1999/xlink" content-type="arpha" xlink:type="simple">2C5359A3-2DF5-528B-9FB3-1F0A12CE0AA4</object-id><label>Figure 15.</label><caption><p>Morphology of <italic><tp:taxon-name><tp:taxon-name-part taxon-name-part-type="genus" reg="Microdochium">Microdochium</tp:taxon-name-part> <tp:taxon-name-part taxon-name-part-type="species" reg="viridis">viridis</tp:taxon-name-part></tp:taxon-name></italic> (ex-type <named-content xmlns:xlink="http://www.w3.org/1999/xlink" content-type="dwc:institutional_code" xlink:title="China General Microbiological Culture Collection Center, Chinese Academy of Sciences" xlink:href="https://scientific-collections.gbif.org/institution/ffff0a26-d2c0-46b3-a359-e9e8310ce20b" xlink:type="simple">CGMCC</named-content> 3.29434). <bold>a</bold> on leaf of <italic><tp:taxon-name><tp:taxon-name-part taxon-name-part-type="genus" reg="Setaria">Setaria</tp:taxon-name-part> <tp:taxon-name-part taxon-name-part-type="species" reg="viridis">viridis</tp:taxon-name-part></tp:taxon-name></italic><bold>b, c</bold> colonies (b-above, c-reverse) after 7 d on <abbrev xmlns:xlink="http://www.w3.org/1999/xlink" xlink:title="potato dextrose agar" xlink:type="simple">PDA</abbrev><bold>d</bold> conidiomata formed on <abbrev xmlns:xlink="http://www.w3.org/1999/xlink" xlink:title="potato dextrose agar" xlink:type="simple">PDA</abbrev><bold>e, f</bold> conidiogenous cells with conidia <bold>g, h</bold> conidia. Scale bars: 10 μm (<bold>e–h</bold>).</p></caption><graphic xmlns:xlink="http://www.w3.org/1999/xlink" xlink:href="imafungus-17-e191909-g015.jpg" id="oo_1677530.jpg" position="float" orientation="portrait" xlink:type="simple"><uri content-type="original_file" xlink:type="simple">https://binary.pensoft.net/fig/1677530</uri></graphic></fig></tp:treatment-sec><tp:treatment-sec sec-type="Type"><title>Type.</title><p>CHINA • Guangxi Zhuang Autonomous Region, Liuzhou City, Guting Mountain Forest Park, on leaves of <italic><tp:taxon-name><tp:taxon-name-part taxon-name-part-type="genus" reg="Setaria">Setaria</tp:taxon-name-part> <tp:taxon-name-part taxon-name-part-type="species" reg="viridis">viridis</tp:taxon-name-part></tp:taxon-name></italic>, 15 April 2025, Y.X. Shang (holotype <abbrev xmlns:xlink="http://www.w3.org/1999/xlink" content-type="institution" xlink:title="Herbarium of the Department of Plant Pathology, Shandong Agricultural University, Tai’an, China" xlink:type="simple">HSAUP</abbrev> 18044-2), ex-type culture <abbrev xmlns:xlink="http://www.w3.org/1999/xlink" content-type="institution" xlink:title="Shandong Agricultural University Culture Collection" xlink:type="simple">SAUCC</abbrev> 18044-2 = <named-content xmlns:xlink="http://www.w3.org/1999/xlink" content-type="dwc:institutional_code" xlink:title="China General Microbiological Culture Collection Center, Chinese Academy of Sciences" xlink:href="https://scientific-collections.gbif.org/institution/ffff0a26-d2c0-46b3-a359-e9e8310ce20b" xlink:type="simple">CGMCC</named-content> 3.29434.</p></tp:treatment-sec><tp:treatment-sec sec-type="Description"><title>Description.</title><p>On leaves of <italic><tp:taxon-name><tp:taxon-name-part taxon-name-part-type="genus" reg="Setaria">Setaria</tp:taxon-name-part> <tp:taxon-name-part taxon-name-part-type="species" reg="viridis">viridis</tp:taxon-name-part></tp:taxon-name></italic>. Asexual morph: <bold><italic>Mycelium</italic></bold> mostly superficial, hyphae hyaline, septate. <bold><italic>Conidiomata</italic></bold> sporodochial, giving rise to pale orange conidial mass. <bold><italic>Conidiophores</italic></bold> reduced to conidiogenous cells. <bold><italic>Conidiogenous cells</italic></bold> terminal, monoblastic, cylindrical, 2.18–8.01 × 2.09–2.63 μm (<abbrev xmlns:xlink="http://www.w3.org/1999/xlink" xlink:title="average size" xlink:type="simple">av.</abbrev> = 5.55 ± 2.45 × 2.33 ± 0.24 μm, n = 14). <bold><italic>Conidia</italic></bold> fusiform or subglobose, 4.24–12.65 × 1.98–4.93 μm (<abbrev xmlns:xlink="http://www.w3.org/1999/xlink" xlink:title="average size" xlink:type="simple">av.</abbrev> = 8.31 ± 3.13 × 3.44 ± 0.75 μm, n = 18). <bold><italic>Chlamydospores</italic></bold> not observed. Sexual morphs unknown, see Fig. <xref ref-type="fig" rid="F14">15</xref>.</p></tp:treatment-sec><tp:treatment-sec sec-type="Culture characteristics"><title>Culture characteristics.</title><p>Colonies on <abbrev xmlns:xlink="http://www.w3.org/1999/xlink" xlink:title="potato dextrose agar" xlink:type="simple">PDA</abbrev>. 31–33 mm in diameter after 7 d at 25 °C in darkness, with a growth rate of 4.4–4.7 mm/day, entire at edge, white in obverse and reverse.</p></tp:treatment-sec><tp:treatment-sec sec-type="Additional specimen examined"><title>Additional specimen examined.</title><p>CHINA • Guangxi Zhuang Autonomous Region, Liuzhou City, Guting Mountain Forest Park, on leaves of <italic><tp:taxon-name><tp:taxon-name-part taxon-name-part-type="genus" reg="Setaria">Setaria</tp:taxon-name-part> <tp:taxon-name-part taxon-name-part-type="species" reg="viridis">viridis</tp:taxon-name-part></tp:taxon-name></italic>, 15 April 2025, Y.X. Shang (<abbrev xmlns:xlink="http://www.w3.org/1999/xlink" content-type="institution" xlink:title="Herbarium of the Department of Plant Pathology, Shandong Agricultural University, Tai’an, China" xlink:type="simple">HSAUP</abbrev> 18044-2A), living culture <abbrev xmlns:xlink="http://www.w3.org/1999/xlink" content-type="institution" xlink:title="Shandong Agricultural University Culture Collection" xlink:type="simple">SAUCC</abbrev> 18044-2A.</p></tp:treatment-sec><tp:treatment-sec sec-type="Notes"><title>Notes.</title><p>See <italic><tp:taxon-name><tp:taxon-name-part taxon-name-part-type="genus" reg="Microdochium">Microdochium</tp:taxon-name-part> <tp:taxon-name-part taxon-name-part-type="species" reg="setariae">setariae</tp:taxon-name-part></tp:taxon-name></italic>.</p></tp:treatment-sec></tp:taxon-treatment>
