# Supplementary material for: Multilocus phylogeny, morphology and taxonomy of Microdochium (Microdochiaceae): insights into evolutionary divergence times and historical biogeography
Source: IMA Fungus. 2026 Jun 12;17:e191909. doi: 10.3897/imafungus.17.191909 (PMC13282624; doi:10.3897/imafungus.17.191909)
Supplement: Supplementary material 3 — An alignment used in this study [file imafungus-17-e191909-s003.fas]

>I__multiformisporaGZUIFR_21_925
----------------------GGGGCTC----CTGAGCA-TCTA-CT----CCCAACCA-TTGTGAC-TTACCAC--TGTTGCCTCGG--CGG----------------------------------CGACCTCCTTCTGTTTGTTCAGTTGGGGAAAA-------------------------------------------------------------------------------CCGCCGGTGGAC-TAC-TAAACTC-TTGTTAATT-TTTGTC-AATCTGAATAAAAAACTT-----AATAAGTTAAAACTTTCAACAACGGATCTCTTGGTTCTGGCATCGATGAAGAACGCAGCGAAATGCGATAAGTAATGTGAATTGCAGAATTCAGTGAATCATCGAATCTTTGAACGCACATTGCGCCCATTAGTATTCTAGTGGGCATGCCTGTTCGAGCGTCATTTCAACCCTTAAGC-T---TAGCTTAGTATTGGGAATCTGC-TTA---ACCGCAGCTCCTTAAATCTAGTTGGCAGAGCA-CAGCTGTACTCTGAGCGTAGTAATT-CATTATCTCGCTTTCTGAAGAC-AGTCG-TACGATAGCCACAAACTTTGCATCT--------------TGCAAAC----TTTTT-----AATGGTTGACCTCGGATCAGGTAGGAATACCCGCTG-------------------------------------------------CTGGCCTTCTGGTCCGAATTGTAATTTGTAGAGGATGCTTTTGGTTAGGTACCTTCCGAGTTCCTTGGAACAGGACGCCTTAGAGGGTGAGAGCCCCGTACGGTTGGATACCGAGCCTCTGTAAAGCTCCTTCGACGAGTCGAGTAGTTTGGGAATGCTGCTCTAAATGGGAGGTAAATTTCTTCTAAAGCTAAATACCGGCCAGAGACCGATAGCGCACAAGTAGAGTGATCGAAAGATGAAAAGCACTTTGAAAAGAGGGTTAAATAGTACGTGAAATTGTTGAAAGGGAAGGGCTTATGACCAGACCTTTGCCTTGCGGATCATCCGGTGTTCTCACCGGTGCACTTCGCTTGGTTTAGGCCAGCATCGATTTCGGTAGGGGGATAAAGACTTTGGTAACGTAGCTCCCTCGGGAGTGTTATAGACCTTTGTGTAATACCTTTACTGGGATCGAGGACCGCGCTTCGGCTAGGATGCTGGCATAATGGTCATCAGCCACCCGTCTTGAAACACGGACCAAGGAGTCGAACATTTATGCGAGTGTTTGGGTGTTAAACCCTCACGCGTAATGAAAGTGAACGGAGGTGAGAGCCCTTTA--GGGTGCATCATCGACCGATCCTGATGTCTTCGGATGGATTTGAGTAAGAGCATAACTGTTCGGACCCGAAAGATGGTGAACTATGCGTGGATAGGGTGAAGCCAGAGGAAACTCTGGT-GGAGGCTCGCAGC-GGTTCTGACGTGCAAATCGATCGTCAAATCTGCGCAT-GGGGGCGAAAGA-CTAATCGCAGATACACTTTTG-CTTCCACATTATCTCATT-TGCGCAGAA-CCAATACCCCCGTCGGCAGAGACGGAAAACTGGCCAAACCCCGTCAGCTCCACAACACCCATTGGGGTCTTGTTTGTCCTGCTGAAACTCCTGAAGGACAGGCTTGTGGTTTGGTCAAGAACCTGTCTCTCATGTGCTCCGTCAGTGTCGGTACGTCGACAGAGCCCATTATTGACTACATGATCACTCGTAACATGGAAGTCCTGGAGGAGTATGAGCCATTGCGATATCCCAATGCAACCAAGATTTTCCTTAATGGATCTTGGATTGGTGTCCATCAGGACCCCAAAACACTTGTCAGGGATGTCCAGATGCTCCGCCGCAACAACCAGATTCCGGCTGAGGTCTCGCTTGTCCGCGATATCCGAGACCGTGAGTTCAAGATCTTCTCGGATGCAGGCCGTGTCATGCGGCCTCTTCTCGTTGTAGAGCAGGAGGACA-ACCCAGAGACAGGCGTCGAAAAGGGTTCCCTTGTTCTGAACAAGAGCCATATTGCCAGATTGGAAGCAGAC-CAAGCCTTACCGCC---GGGCAGCGAAGAC-------TATTTCGGTTGGCAGGGCCTGGTTAATGCTGGAGTTATCGAGTATCTCGACGCTGAAGAAGAAGAGACTACCATGATTTGCATGACTCCAGAGGATCTCGAGACCTACCGTTTGACAAAACAAGGCCACGACATGACACAGGACAAT---AGTGAGGAGCCCAACAAACGTCTGAAGACTAGGATGAACCCAACGACGCACATGTACACTCACTGCGAGATTCATCCCAGCATGCTTTTGGGTATTTGCGCCAGCATTATTCCCAGGCTTCCGGCAACAAGTACGTTCCCCGTGCCGTCCTCGTCGATCTCGAGCCCGGTACCATGGATGCCGTCCGCGCTGGTCCCTTCGGACAGCTCTTCCGTCCCGACAACTTCGTCTTCGGCCAGTCTGGTGCCGGCAACAACTGGGCCAAGGGTCACTACACTGAGGGTGCTGAGCTTGTCGACCAAGTTCTCGATGTCGTCCGTCGCGAGGCTGAGGGATGCGACTGCCTCCAGGGTTTCCAGATCACCCACTCCCTCGGTGGTGGTACTGGTGCCGGTATGGGTACCTTGCTTATCTCCAAGATCCGCGAGGAGTTCCCCGACCGCATGATGGCTACCTTCTCGGTCGTCCCCTCCCCCAAGGTCTCTGACACCGTCGTCGAGCCCTACAACGCCACCCTGTCGGTGCACCAGCTTGTCGAGAACTCCGACGAGACCTTCTGCATTGACAACGAGGCTCTCTACGACATCTGCATGCGTACCCTCAAGCTGTCCAACCCCTCGTACGGCGACCTGAACTACCTCGTCTCCGCCGTCATGTCGGGTGTCACTACCTGCCTGCGTTTCCCCGGTCAGCTCAACTCTGATCTCCGCAAGCTGGCTGTCAACATGGTTCCCTTCCCTCGTCTGCACTTCTTCATGGTCGGCTTCGCTCCCCTGACCAGCCGTGGTGCCTACACCTTCCGTGCCG
>Selenodriella_cubensisCBS_683_96
GTCTCCGTAGGTGAACCTGCGGAGGGATCATTACAGAGTTTTCCAAAC--TCCAAACCCA-TGTGAAC-TTACCAC--TGTTGCCTCGG--CGG---------------------CAGGTC----------ATCTCTCGGGG-----------TGGCAG--------------------------------------------------------------------------------CCGCCGGTGGAC-TAC-TAAACTC-TTGTTAATA-TTTGTC-ATTCTGAATACAAAACTT-----AATAAGTTAAAACTTTCAACAACGGATCTCTTGGTTCTGGCATCGATGAAGAACGCAGCGAAATGCGATAAGTAATGTGAATTGCAGAATTCAGTGAATCATCGAATCTTTGAACGCACATTGCGCCCATTAGTATTCTAGTGGGCATGCCTGTTCGAGCGTCATTTCAACCCTTAAGC-C---TTGCTTAGTATTGGGAGACTGC-CTA--AACCGCAGCTCCTTAAAGTCAG-TGGCAGAGTC-TAGGTGT-CTCTGAGCGTAGTAATT-TTTT-TCTCGCTTTTGCAGTAC-CCTAA-AACCCTCGCCATAAAC--------------------------ATAC----TTTATTACCGAAATGTTGACCTCGGATCAGGTAGGAATACCCGCTGATTGCCTCAGTAACGGCG-AGTGAAGCGGCAACAGCTCAAATTTGAAATCTGGCCTTCGGGTCCGAATTGTAATTTGTAGAGGAAGCTTTTGGTGAGGTACCTTCCGAGTTCCTTGGAACAGGACGCCTTAGAGGGTGAGAGCCCCGTACGGTTGGATGCCAATCCTTTGTATAGCTCCTTCGACGAGTCGAGTAGTTTGGGAATGCTGCTCTAAATGGGAGGTAAATTTCTTCTAAAGCTAAATACCGGCCAGAGACCGATAGCGCACAAGTAGAGTGATCGAAAGATGAAAAGCACTTTGAAAAGAGGGTTAAATAGTACGTGAAATTGTTGAAAGGGAAGGGTTTATGACCAGACCTTTGCCTTGCGAATCATCCGGTGTTCTCACCGGTGCACTTCGCTTGGTTTAGGCCAGCATCGATTTTGGAAGAGGGATAAAGGCTTTGGGAATGTGACTCTTC--GGAGTGTTATAGCCCATTGCGTAATACCTTTACTGGGATCGAGGACCGCGCTTT-GCAAGGATGCTGGCATAATGGTCATCAACCACCCGTCTTGAAACACGGACCAAGGAGTCGAACATTTATGCGAGTGTTTGGGTGTTAAACCCTCACGCGTAATGAAAGTGAACGGAGGTGAGAGCCTTA----GGGTGCATCATCGACCGATCCTGATGTCTTCGGATGGATTTGAGTAAGAGCATAACTGTTCGGACCCGAAAGATGGTGAACTATGCGTGGATAGGGTGAAGCCAGAGGAAACTCTGGT-GGAGGCTCGCAGC-GGTTCTGACGTGCAAATCGATCGTCAAATCTGCGCAT--GGGGCGAAAGA-CTAATCGNNNNNNNNNNNNNNNNNNNNNNNNNNNNNNNNNNNNNNNNNNNNNNNNNNNNNNNNNNNNNNNNNNNNNNNNNNNNNNNNNNNNNNNNNNNNNNNNNNNNNNNNNNNNNNNNNNNNNNNNNNNNNNNNNNNNNNNNNNNNNNNNNNNNNNNNNNNNNNNNNNNNNNNNNNNNNNNNNNNNNNNNNNNNNNNNNNNNNNNNNNNNNNNNNNNNNNNNNNNNNNNNNNNNNNNNNNNNNNNNNNNNNNNNNNNNNNNNNNNNNNNNNNNNNNNNNNNNNNNNNNNNNNNNNNNNNNNNNNNNNNNNNNNNNNNNNNNNNNNNNNNNNNNNNNNNNNNNNNNNNNNNNNNNNNNNNNNNNNNNNNNNNNNNNNNNNNNNNNNNNNNNNNNNNNNNNNNNNNNNNNNNNNNNNNNNNNNNNNNNNNNNNNNNNNNNNNNNNNNNNNNNNNNNNNNNNNNNNNNNNNNNNNNNNNNNNNNNNNNNNNNNNNNNNNNNNNNNNNNNNNNNNNNNNNNNNNNNNNNNNNNNNNNNNNNNNNNNNNNNNNNNNNNNNNNNNNNNNNNNNNNNNNNNNNNNNNNNNNNNNNNNNNNNNNNNNNNNNNNNNNNNNNNNNNNNNNNNNNNNNNNNNNNNNNNNNNNNNNNNNNNNNNNNNNNNNNNNNNNNNNNNNNNNNNNNNNNNNNNNNNNNNNNNNNNNNNNNNNNNNNNNNNNNNNNNNNNNNNNNNNNNNNNNNNNNNNNNNNNNNNNNNNNNNNNNNNNNNNNNNNNNNNNNNNNNNNNNNNNNNNNNNNNNNNNNNNNNNNNNNNNNNNNNNNNNNNNNNNNNNNNNNNNNNNNNNNNNNNNNNNNNNNNNNNNNNNNNNNNNNNNNNNNNNNNNNNNNNNNNNNNNNNNNNNNNNNNNNNNNNNNNNNNNNNNNNNNNNNNNNNNNNNNNNNNNNNNNNNNNNNNNNNNNNNNNNNNNNNNNNNNNNNNNNNNNNNNNNNNNNNNNNNNNNNNNNNNNNNNNNNNNNNNNNNNNNNNNNNNNNNNNNNNNNNNNNNNNNNNNNNNNNNNNNNNNNNNNNNNNNNNNNNNNNNNNNNNNNNNNNNNNNNNNNNNNNNNNNNNNNNNNNNNNNNNNNNNNNNNNNNNNNNNNNNNNNNNNNNNNNNNNNNNNNNNNNNNNNNNNNNNNNNNNNNNNNNNNNNNNNNNNNNNNNNNNNNNNNNNNNNNNNNNNNNNNNNNNNNNNNNNNNNNNNNNNNNNNNNNNNNNNNNNNNNNNNNNNNNNNNNNNNNNNNNNNNNNNNNNNNNNNNNNNNNNNNNNNNNNNNNNNNNNNNNNNNNNNNNNNNNNNNNNNNNNNNNNNNNNNNNNNNNNNNNNNNNNNNNNNNNNNNNNNNNNNNNNNNNNNNNNNNNNNNNNNNNNNNNNNNNNNNNNNNNNNNNNNNNNNNNNNNNNNNNNNNNNNNNNNNNNNNNNNNNNNNNNNNNNNNNNNNNNNNNNNNNNNNNNNNNNNNNNNNNNNNNNNNNNNNNNNNNNNNNNNNNNNNNNNNNNNNNNNNNNNNNNNNNNNNNNNNNNNNNNN
>S__fertilisCBS_772_83
GTCTCCGTAGGTGAACCTGCGGAGGGATCATTACAGAGTTTTCCAAAC--TCCAAACCCA-TGTGAAC-TTACCAC--TGTTGCCTCGG--CGG---------------------CAGGTC----------ATCTCTCGGGG-----------TGGCAG--------------------------------------------------------------------------------CCGCCGGTGGAC-TAC-TAAACTC-TTGTTAATA-TTTGTC-ATTCTGAATACAAAACTT-----AATAAGTTAAAACTTTCAACAACGGATCTCTTGGTTCTGGCATCGATGAAGAACGCAGCGAAATGCGATAAGTAATGTGAATTGCAGAATTCAGTGAATCATCGAATCTTTGAACGCACATTGCGCCCATTAGTATTCTAGTGGGCATGCCTGTTCGAGCGTCATTTCAACCCTTAAGC-T---TTGCTTAGTATTGGGAGACTGC-CTA--AACCGCAGCTCCTCAAAGTCAG-TGGCAGAGTC-TAGGTGT-CTCTGAGCGTAGTAATT-TTTT-TCTCGCTTCTGTAGTAC-CCTAG-AACCCTCGCCATAAACA------TA-------------------------TTTTATACCGAAATGTTGACCTCGGATCAGGTAGGAATACCCGCTGATTGCCTCAGTAACGGCG-AGTGAAGCGGCAACAGCTCAAATTTGAAATCTGGCCTTCTGGTCCGAATTGTAATTTGTAGAGGAAGCTTTTGGTGAGGTACCTTCCGAGTTCCTTGGAACAGGACGCCTTAGAGGGTGAGAGCCCCGTACGGTTGGATGCCAATCCTTTGTATAGCTCCTTCGACGAGTCGAGTAGTTTGGGAATGCTGCTCTAAATGGGAGGTAAATTTCTTCTAAAGCTAAATACCGGCCAGAGACCGATAGCGCACAAGTAGAGTGATCGAAAGATGAAAAGCACTTTGAAAAGAGGGTTAAATAGTACGTGAAATTGTTGAAAGGGAAGGGTTTATGACCAGACCTTTGCCTTGCGAATCATCCGGTGTTCTCACCGGTGCACTTCGCTTGGTTTAGGCCAGCATCGATTCTGGCAGGGGGATAAAGACTTTGGGAATGTGACTCCTC--GGAGTGTTATAGCCCATTGTGTAATACCCTTACTGGGATCGAGGACCGCGCTTTTGCAAGGATGCTGGCATAATGGTCATCAACCACCCGTCTTGAAACACGGACCAAGGAGTCGAACATTTATGCGAGTGTTTGGGTGTTAAACCCTCACGCGTAATGAAAGTGAACGGAGGTGAGAGCCTT--A--GGGTGCATCATCGACCGATCCTGATGTCTTCGGATGGATTTGAGTAAGAGCATAACTGTTCGGACCCGAAAGATGGTGAACTATGCGTGGATAGGGTGAAGCCAGAGGAAACTCTGGT-GGAGGCTCGCAGC-GGTTCTGACGTGCAAATCGATCGTCAAATCTGCGCAT-GGGGGCGAAAGA-CTAATCGNNNNNNNNNNNNNNNNNNNNNNNNNNNNNNNNNNNNNNNNNNNNNNNNNNNNNNNNNNNNNNNNNNNNNNNNNNNNNNNNNNNNNNNNNNNNNNNNNNNNNNNNNNNNNNNNNNNNNNNNNNNNNNNNNNNNNNNNNNNNNNNNNNNNNNNNNNNNNNNNNNNNNNNNNNNNNNNNNNNNNNNNNNNNNNNNNNNNNNNNNNNNNNNNNNNNNNNNNNNNNNNNNNNNNNNNNNNNNNNNNNNNNNNNNNNNNNNNNNNNNNNNNNNNNNNNNNNNNNNNNNNNNNNNNNNNNNNNNNNNNNNNNNNNNNNNNNNNNNNNNNNNNNNNNNNNNNNNNNNNNNNNNNNNNNNNNNNNNNNNNNNNNNNNNNNNNNNNNNNNNNNNNNNNNNNNNNNNNNNNNNNNNNNNNNNNNNNNNNNNNNNNNNNNNNNNNNNNNNNNNNNNNNNNNNNNNNNNNNNNNNNNNNNNNNNNNNNNNNNNNNNNNNNNNNNNNNNNNNNNNNNNNNNNNNNNNNNNNNNNNNNNNNNNNNNNNNNNNNNNNNNNNNNNNNNNNNNNNNNNNNNNNNNNNNNNNNNNNNNNNNNNNNNNNNNNNNNNNNNNNNNNNNNNNNNNNNNNNNNNNNNNNNNNNNNNNNNNNNNNNNNNNNNNNNNNNNNNNNNNNNNNNNNNNNNNNNNNNNNNNNNNNNNNNNNNNNNNNNNNNNNNNNNNNNNNNNNNNNNNNNNNNNNNNNNNNNNNNNNNNNNNNNNNNNNNNNNNNNNNNNNNNNNNNNNNNNNNNNNNNNNNNNNNNNNNNNNNNNNNNNNNNNNNNNNNNNNNNNNNNNNNNNNNNNNNNNNNNNNNNNNNNNNNNNNNNNNNNNNNNNNNNNNNNNNNNNNNNNNNNNNNNNNNNNNNNNNNNNNNNNNNNNNNNNNNNNNNNNNNNNNNNNNNNNNNNNNNNNNNNNNNNNNNNNNNNNNNNNNNNNNNNNNNNNNNNNNNNNNNNNNNNNNNNNNNNNNNNNNNNNNNNNNNNNNNNNNNNNNNNNNNNNNNNNNNNNNNNNNNNNNNNNNNNNNNNNNNNNNNNNNNNNNNNNNNNNNNNNNNNNNNNNNNNNNNNNNNNNNNNNNNNNNNNNNNNNNNNNNNNNNNNNNNNNNNNNNNNNNNNNNNNNNNNNNNNNNNNNNNNNNNNNNNNNNNNNNNNNNNNNNNNNNNNNNNNNNNNNNNNNNNNNNNNNNNNNNNNNNNNNNNNNNNNNNNNNNNNNNNNNNNNNNNNNNNNNNNNNNNNNNNNNNNNNNNNNNNNNNNNNNNNNNNNNNNNNNNNNNNNNNNNNNNNNNNNNNNNNNNNNNNNNNNNNNNNNNNNNNNNNNNNNNNNNNNNNNNNNNNNNNNNNNNNNNNNNNNNNNNNNNNNNNNNNNNNNNNNNNNNNNNNNNNNNNNNNNNNNNNNNNNNNNNNNNNNNNNNNNNNNNNNNNNNNNNNNNNNNNNNNNNNNNNNNNNNNNNNNNNNNNNNNNNNNNNNNNNNNNNNNNNNNNNNNNNNNNNNNNNNNNNNNNNNNNNNNNNNNNNNNNNNNNNNNNN
>Peglionia_falcataGUCC_23_0042
GTCTCCGTAGGTGAACCTGCGGAGGGATCATTACAGAGTTTTCTAAAC--TCCTAACCCA-TGTGAAC-TTACCTT-CTGTTGCCTCGG--CGG--------------------CAGGGTC------------ATCTTCGGG-----------TGACTGG-------------------------------------------------------------------------------CCGCCGGTGGAC-CAC-TAAACTC-TTGTTAATA-TTTGTC-ATTCTGAATTCAAAACTT-----AATAAGTTAAAACTTTCAACAACGGATCTCTTGGTTCTGGCATCGATGAAGAACGCAGCGAAATGCGATAAGTAATGTGAATTGCAGAATTCAGTGAATCATCGAATCTTTGAACGCACATTGCGCCCATTAGTATTCTAGTGGGCATGCCTGTTCGAGCGTCATTTCAACCCTTAAGC-T---TTGCTTAGTATTGGGAGACTGC-CTA--AACCGCAGCTCCTTAAAGTCAG-TGGCAGAGTC-TAGGTGTGCTCTGAGCGTAGTAATT-TATTATCTCGCTTCTGCAAGCC-GCCTATGGCAATGGCCATAAGCC------TT-------------------------TATATTACCGAAATGTTGACCTCGGATCAGGTAGGAATACCCGCTGATTGCCTCAGTAACGGCG-AGTGAAGCGGCAACAGCTCAAATTTGAAATCTGGCCTTCGGGTCCGAATTGTAATTTGTAGAGGATGCTTTTGGTTAGGTACCTTCCGAGTTCCTTGGAACAGGACGCCTTAGAGGGTGAGAGCCCCGTACGGTTGGATGCCGAGCCTCTGTAAAGCTCCTTCGACGAGTCGAGTAGTTTGGGAATGCTGCTCTAAATGGGAGGTAAATTTCTTCTAAAGCTAAATACCGGCCAGAGACCGATAGCGCACAAGTAGAGTGATCGAAAGATGAAAAGCACTTTGAAAAGAGGGTTAAATAGTACGTGAAATTGTTGAAAGGGAAGGGTTTATGACCAGACCTTTGCTTTGCGGATCATCCAGTGTTTTCACTGGTGCACTTCGCTTAGTTGAGGCCAGCATCGATCTTGGTAGGGGGATAAAGGCACTGGGAATGTGACTCTTC--GGAGTGTTATAGCCCTATGCGTAATACCCTTACTGAGATCGAGGACCGCGCTTTTGCAAGGATGCTGGCATAATGGTCATCAACCACCCGTCTTGAAACACGGACCAAGGAGTCGAACATTTATGCAAGTGTTTGGGTGTTAAACCCTCACGCGTAATGAAAGTGAACGGAGGTGAGAGCCTT--A--GGGTGCATCATCGACCGATCCTGATGTCTTCGGATGGATTTGAGTAAGAGCATAACTGTTCGGACCCGAAAGATGGTGAACTATGCGTGGATAGGGTGAAGCCAGAGGAAACTCTGGT-GGAGGCTCGCAGC-GGTTCTGACGTGCAAATCGATCGTCAAATCTGCGCAT-GGGGGCGAAAGA-CTAATCGTCGTTACACGTTTG-CCTCGACGCTCTCTCATT-TGCGTAGAA-CAAATACACCCGTGGGCAGAGATGGCAAGTTGGCCAAGCCTCGTCAACTTCACAACACCCATTGGGGCCTCGTCTGCCCTGCCGAAACCCCCGAAGGTCAAGCCTGTGGTCTCGTCAAAAACCTATCACTCATGTGTTCCATTAGTGTTGGTACGTCGACGGAGCCTATCATCGACTACATGATTACCCGAAATATGGAAGTCCTTGAGGAGTACGAGCCATTGCGTTACCCCAATGCAACCAAGATTTTCCTGAACGGTTCTTGGATCGGCGTTCACCAGGACCCTAAAACCCTTGTCCGAGATGTCCAGCAACTCCGCCGTAACAACCAGATACCTGCCGAAGTTTCTCTCGTTCGTGACATCCGAGACCGTGAATTCAAAATCTTTTCAGACGCCGGCCGTGTCATGCGACCTCTTTTTGTTGTTGAGCAGGAAGACA-ACCCCGAGACCGGAGTCGAGAAGGGCTCTCTTGTCCTCAACAAAGAACACATCCGGAGGCTTGAAAATGAT-CAGGCGTTGCCTCC---CGGCAGTGACGAG-------TACTTTGGTTGGCAAGGCCTGGTGAATGAGGGTGTCATTGAGTATCTCGATGCTGAGGAGGAAGAAACTTCGATGATTTGCATGACTCCAGAAGACCTCGAGACATATCGGTTAACTAAGCAAGGCCACGACATGACAGCGGATAAT---AGCGACGAACCTAACAAGCGTGTCAAGACGAAAATGAATCCAACTACACATATGTATACCCACTGCGAGATCCACCCTAGCATGCTCCTGGGTATCTGTGCTAGCATCATTCCTNNNNNNNNNNNNNNNNNNNNNNNNNNNNNNNNNNNNNNNNNNNNNNNNNNNNNNNNNNNNNNNNNNNNNNNNNNNNNNNNNNNNNNNNNNNNNNNNNNNNNNNNNNNNNNNNNNNNNNNNNNNNNNNNNNNNNNNNNNNNNNNNNNNNNNNNNNNNNNNNNNNNNNNNNNNNNNNNNNNNNNNNNNNNNNNNNNNNNNNNNNNNNNNNNNNNNNNNNNNNNNNNNNNNNNNNNNNNNNNNNNNNNNNNNNNNNNNNNNNNNNNNNNNNNNNNNNNNNNNNNNNNNNNNNNNNNNNNNNNNNNNNNNNNNNNNNNNNNNNNNNNNNNNNNNNNNNNNNNNNNNNNNNNNNNNNNNNNNNNNNNNNNNNNNNNNNNNNNNNNNNNNNNNNNNNNNNNNNNNNNNNNNNNNNNNNNNNNNNNNNNNNNNNNNNNNNNNNNNNNNNNNNNNNNNNNNNNNNNNNNNNNNNNNNNNNNNNNNNNNNNNNNNNNNNNNNNNNNNNNNNNNNNNNNNNNNNNNNNNNNNNNNNNNNNNNNNNNNNNNNNNNNNNNNNNNNNNNNNNNNNNNNNNNNNNNNNNNNNNNNNNNNNNNNNNNNNNNNNNNNNNNNNNNNNNNNNNNNNNNNNNNNNNNNNNNNNNNNNNNNNNNNNNNNNNNNNNNNNNNNNNNNNNNNNNNNNNNNNNNNNNNNNNNNNNNN
>Peglionia_falcataGUCC_23_0043
GTCTCCGTAGGTGAACCTGCGGAGGGATCATTACAGAGTTTTCTAAAC---TCCTAACCCATGTGAAC-TTACCTT-CTGTTGCCTCGG--CGG--------------------CAGGGTC------------ATCTTCGGG-----------TGACTGG-------------------------------------------------------------------------------CCGCCGGTGGAC-CAC-TAAACTC-TTGTTAATA-TTTGTC-ATTCTGAATTCAAAACTT-----AATAAGTTAAAACTTTCAACAACGGATCTCTTGGTTCTGGCATCGATGAAGAACGCAGCGAAATGCGATAAGTAATGTGAATTGCAGAATTCAGTGAATCATCGAATCTTTGAACGCACATTGCGCCCATTAGTATTCTAGTGGGCATGCCTGTTCGAGCGTCATTTCAACCCTTAAGC-T---TTGCTTAGTATTGGGAGACTGC-CTA--AACCGCAGCTCCTTAAAGTCAG-TGGCAGAGTC-TAGGTGTGCTCTGAGCGTAGTAATT-TATTATCTCGCTTCTGCAAGCC-GCCTATGGCAATGGCCATAAGCC------TT-------------------------TATATTACCGAAATGTTGACCTCGGATCAGGTAGGAATACCCGCTGATTGCCTCAGTAACGGCG-AGTGAAGCGGCAACAGCTCAAATTTGAAATCTGGCCTTCGGGTCCGAATTGTAATTTGTAGAGGATGCTTTTGGTTAGGTACCTTCCGAGTTCCTTGGAACAGGACGCCTTAGAGGGTGAGAGCCCCGTACGGTTGGATGCCGAGCCTCTGTAAAGCTCCTTCGACGAGTCGAGTAGTTTGGGAATGCTGCTCTAAATGGGAGGTAAATTTCTTCTAAAGCTAAATACCGGCCAGAGACCGATAGCGCACAAGTAGAGTGATCGAAAGATGAAAAGCACTTTGAAAAGAGGGTTAAATAGTACGTGAAATTGTTGAAAGGGAAGGGTTTATGACCAGACCTTTGCTTTGCGGATCATCCAGTGTTTTCACTGGTGCACTTCGCTTAGTTGAGGCCAGCATCGATCTTGGTAGGGGGATAAAGGCACTGGGAATGTGACTCTTC--GGAGTGTTATAGCCCTATGCGTAATACCCTTACTGAGATCGAGGACCGCGCTTTTGCAAGGATGCTGGCATAATGGTCATCAACCACCCGTCTTGAAACACGGACCAAGGAGTCGAACATTTATGCAAGTGTTTGGGTGTTAAACCCTCACGCGTAATGAAAGTGAACGGAGGTGAGAGCCTT--A--GGGTGCATCATCGACCGATCCTGATGTCTTCGGATGGATTTGAGTAAGAGCATAACTGTTCGGACCCGAAAGATGGTGAACTATGCGTGGATAGGGTGAAGCCAGAGGAAACTCTGGT-GGAGGCTCGCAGC-GGTTCTGACGTGCAAATCGATCGTCAAATCTGCGCAT-GGGGGCGAAAGA-CTAATCGTCGTTACACGTTTG-CCTCGACGCTCTCTCATT-TGCGTAGAA-CAAATACACCCGTGGGCAGAGATGGCAAGTTGGCCAAGCCTCGTCAACTTCACAACACCCATTGGGGCCTCGTCTGCCCTGCCGAAACCCCCGAAGGTCAAGCCTGTGGTCTCGTCAAAAACCTATCACTCATGTGTTCCATTAGTGTTGGTACGTCGACGGAGCCTATCATCGACTACATGATTACCCGAAATATGGAAGTCCTTGAGGAGTACGAGCCATTGCGTTACCCCAATGCAACCAAGATTTTCCTGAACGGTTCTTGGATCGGCGTTCACCAGGACCCTAAAACCCTTGTCCGAGATGTCCAGCAACTCCGCCGTAACAACCAGATACCTGCCGAAGTTTCTCTCGTTCGTGACATCCGAGACCGTGAATTCAAAATCTTTTCAGACGCCGGCCGTGTCATGCGACCTCTTTTTGTTGTTGAGCAGGAAGACA-ACCCCGAGACCGGAGTCGAGAAGGGCTCTCTTGTCCTCAACAAAGAACACATCCGGAGGCTTGAAAATGAT-CAGGCGTTGCCTCC---CGGCAGTGACGAG-------TACTTTGGTTGGCAAGGCCTGGTGAATGAGGGTGTCATTGAGTATCTCGATGCTGAGGAGGAAGAAACTTCGATGATTTGCATGACTCCAGAAGACCTCGAGACATATCGGTTAACTAAGCAAGGCCACGACATGACAGCGGATAAT---AGCGACGAACCTAACAAGCGTGTCAAGACGAAAATGAATCCAACTACACATATGTATACCCACTGCGAGATCCACCCTAGCATGCTCCTGGGTATCTGTGCTAGCATCATTCCTNNNNNNNNNNNNNNNNNNNNNNNNNNNNNNNNNNNNNNNNNNNNNNNNNNNNNNNNNNNNNNNNNNNNNNNNNNNNNNNNNNNNNNNNNNNNNNNNNNNNNNNNNNNNNNNNNNNNNNNNNNNNNNNNNNNNNNNNNNNNNNNNNNNNNNNNNNNNNNNNNNNNNNNNNNNNNNNNNNNNNNNNNNNNNNNNNNNNNNNNNNNNNNNNNNNNNNNNNNNNNNNNNNNNNNNNNNNNNNNNNNNNNNNNNNNNNNNNNNNNNNNNNNNNNNNNNNNNNNNNNNNNNNNNNNNNNNNNNNNNNNNNNNNNNNNNNNNNNNNNNNNNNNNNNNNNNNNNNNNNNNNNNNNNNNNNNNNNNNNNNNNNNNNNNNNNNNNNNNNNNNNNNNNNNNNNNNNNNNNNNNNNNNNNNNNNNNNNNNNNNNNNNNNNNNNNNNNNNNNNNNNNNNNNNNNNNNNNNNNNNNNNNNNNNNNNNNNNNNNNNNNNNNNNNNNNNNNNNNNNNNNNNNNNNNNNNNNNNNNNNNNNNNNNNNNNNNNNNNNNNNNNNNNNNNNNNNNNNNNNNNNNNNNNNNNNNNNNNNNNNNNNNNNNNNNNNNNNNNNNNNNNNNNNNNNNNNNNNNNNNNNNNNNNNNNNNNNNNNNNNNNNNNNNNNNNNNNNNNNNNNNNNNNNNNNNNNNNNNNNNNNNNNNNNNNNN
>Peglionia_falcataGUCC_23_0044
GTCTCCGTAGGTGAACCTGCGGAGGGATCATTACAGAGTTTTCTAAAC--TCCTAACCCA-TGTGAAC-TTACCTT-CTGTTGCCTCGG--CGG--------------------CAGGGTC------------ATCTTCGGG-----------TGACTGG-------------------------------------------------------------------------------CCGCCGGTGGAC-CAC-TAAACTC-TTGTTAATA-TTTGTC-ATTCTGAATTCAAAACTT-----AATAAGTTAAAACTTTCAACAACGGATCTCTTGGTTCTGGCATCGATGAAGAACGCAGCGAAATGCGATAAGTAATGTGAATTGCAGAATTCAGTGAATCATCGAATCTTTGAACGCACATTGCGCCCATTAGTATTCTAGTGGGCATGCCTGTTCGAGCGTCATTTCAACCCTTAAGC-T---TTGCTTAGTATTGGGAGACTGC-CTA--AACCGCAGCTCCTTAAAGTCAG-TGGCAGAGTC-TAGGTGTGCTCTGAGCGTAGTAATT-TATTATCTCGCTTCTGCAAGCCGCCTAT-GGCAATGGCCATAAGCC------TT-------------------------TATATTACCGAAATGTTGACCTCGGATCAGGTAGGAATACCCGCTGATTGCCTCAGTAACGGCG-AGTGAAGCGGCAACAGCTCAAATTTGAAATCTGGCCTTCGGGTCCGAATTGTAATTTGTAGAGGATGCTTTTGGTTAGGTACCTTCCGAGTTCCTTGGAACAGGACGCCTTAGAGGGTGAGAGCCCCGTACGGTTGGATGCCGAGCCTCTGTAAAGCTCCTTCGACGAGTCGAGTAGTTTGGGAATGCTGCTCTAAATGGGAGGTAAATTTCTTCTAAAGCTAAATACCGGCCAGAGACCGATAGCGCACAAGTAGAGTGATCGAAAGATGAAAAGCACTTTGAAAAGAGGGTTAAATAGTACGTGAAATTGTTGAAAGGGAAGGGTTTATGACCAGACCTTTGCTTTGCGGATCATCCAGTGTTTTCACTGGTGCACTTCGCTTAGTTGAGGCCAGCATCGATCTTGGTAGGGGGATAAAGGCACTGGGAATGTGACTCTTC--GGAGTGTTATAGCCCTATGCGTAATACCCTTACTGAGATCGAGGACCGCGCTTTTGCAAGGATGCTGGCATAATGGTCATCAACCACCCGTCTTGAAACACGGACCAAGGAGTCGAACATTTATGCAAGTGTTTGGGTGTTAAACCCTCACGCGTAATGAAAGTGAACGGAGGTGAGAGCCTT--A--GGGTGCATCATCGACCGATCCTGATGTCTTCGGATGGATTTGAGTAAGAGCATAACTGTTCGGACCCGAAAGATGGTGAACTATGCGTGGATAGGGTGAAGCCAGAGGAAACTCTGGT-GGAGGCTCGCAGC-GGTTCTGACGTGCAAATCGATCGTCAAATCTGCGCAT-GGGGGCGAAAGA-CTAATCGTCGTTACACGTTTG-CCTCGACGCTCTCTCATT-TGCGTAGAA-CAAATACACCCGTGGGCAGAGATGGCAAGTTGGCCAAGCCTCGTCAACTTCACAACACCCATTGGGGCCTCGTCTGCCCTGCCGAAACCCCCGAAGGTCAAGCCTGTGGTCTCGTCAAAAACCTATCACTCATGTGTTCCATTAGTGTTGGTACGTCGACGGAGCCTATCATCGACTACATGATTACCCGAAATATGGAAGTCCTTGAGGAGTACGAGCCATTGCGTTACCCCAATGCAACCAAGATTTTCCTGAACGGTTCTTGGATCGGCGTTCACCAGGACCCTAAAACCCTTGTCCGAGATGTCCAGCAACTCCGCCGTAACAACCAGATACCTGCCGAAGTTTCTCTCGTTCGTGACATCCGAGACCGTGAATTCAAAATCTTTTCAGACGCCGGCCGTGTCATGCGACCTCTTTTTGTTGTTGAGCAGGAAGACA-ACCCCGAGACCGGAGTCGAGAAGGGCTCTCTTGTCCTCAACAAAGAACACATCCGGAGGCTTGAAAATGAT-CAGGCGTTGCCTCC---CGGCAGTGACGAG-------TACTTTGGTTGGCAAGGCCTGGTGAATGAGGGTGTCATTGAGTATCTCGATGCTGAGGAGGAAGAAACTTCGATGATTTGCATGACTCCAGAAGACCTCGAGACATATCGGTTAACTAAGCAAGGCCACGACATGACAGCGGATAAT---AGCGACGAACCTAACAAGCGTGTCAAGACGAAAATGAATCCAACTACACATATGTATACCCACTGCGAGATCCACCCTAGCATGCTCCTGGGTATCTGTGCTAGCATCATTCCTNNNNNNNNNNNNNNNNNNNNNNNNNNNNNNNNNNNNNNNNNNNNNNNNNNNNNNNNNNNNNNNNNNNNNNNNNNNNNNNNNNNNNNNNNNNNNNNNNNNNNNNNNNNNNNNNNNNNNNNNNNNNNNNNNNNNNNNNNNNNNNNNNNNNNNNNNNNNNNNNNNNNNNNNNNNNNNNNNNNNNNNNNNNNNNNNNNNNNNNNNNNNNNNNNNNNNNNNNNNNNNNNNNNNNNNNNNNNNNNNNNNNNNNNNNNNNNNNNNNNNNNNNNNNNNNNNNNNNNNNNNNNNNNNNNNNNNNNNNNNNNNNNNNNNNNNNNNNNNNNNNNNNNNNNNNNNNNNNNNNNNNNNNNNNNNNNNNNNNNNNNNNNNNNNNNNNNNNNNNNNNNNNNNNNNNNNNNNNNNNNNNNNNNNNNNNNNNNNNNNNNNNNNNNNNNNNNNNNNNNNNNNNNNNNNNNNNNNNNNNNNNNNNNNNNNNNNNNNNNNNNNNNNNNNNNNNNNNNNNNNNNNNNNNNNNNNNNNNNNNNNNNNNNNNNNNNNNNNNNNNNNNNNNNNNNNNNNNNNNNNNNNNNNNNNNNNNNNNNNNNNNNNNNNNNNNNNNNNNNNNNNNNNNNNNNNNNNNNNNNNNNNNNNNNNNNNNNNNNNNNNNNNNNNNNNNNNNNNNNNNNNNNNNNNNNNNNNNNNNNNNNNNNNNNNNNN
>Xenoidriella_cinnamomiHPC_3839_CBS_H_25173___CPC_43130___CBS_149458
---TCCGTTGGTGAACCAGCGGAGGGATCATTATAGAGTTATCTAACT-CCTTAAACCCA-TGTGAAC-TTACCACTTTGTTGCCTCGG--CAG--------------------CAGA-------CCTATCCGTTTTGCGGG-----TGG---TCCT------------------------------------------------------------------------------------GCCGATGGACCAATTTAAACTC-TTGTT--TTATATGCC-ATTCTGAATT----ATTAAACTTAATAAGTTAAAACTTTCAACAACGGATCTCTTGGTTCTGGCATCGATGAAGAACGCAGCGAAATGCGATAAATAATGTGAATTGCAGAATTCAGTGAATCATCGAGTTTTTGAACGCACATTGCGCCCATTAGTATTCTAGTGGGCATGCCTGTTCGAGCGTCATTACAACCTTTAAGC-C---TAGCTTAGTGTTGGGAATCTAC-CTA--ACTGGTAGTTCCTCAAAGTCAG-TGGCAGAGTCTCGGTTGCACTCTAAGCGTAGTAATT--TTT-TCTCGCTTCTG-TAGTC-GCCTT-GGCTGTAGCCATAAACC-CATTATT-------------------------TTTCT-----AGTGGTTGACCTCGGATCAGGTAGGAAT---------------------------AGTGAAGCGGCAACAGCTCAAATTTGAAATCTGGCCTTCTGGTCCGAATTGTAATTTGCAGAGGATGCTTTTGGTGCGGTACCTTCCGAGTTCCTTGGAACAGGACGCCTTAGAGGGTGAGAGCCCCGTACGGTTGGATACCTAGCCTTTGTAAAGCTCCTTCGACGAGTCGAGTAGTTTGGGAATGCTGCTCTAAATGGGAGGTAAATGTCTTCTAAAGCTAAATACCGGCCAGAGACCGATAGCGCACAAGTAGAGTGATCGAAAGATGAAAAGCACTTTGAAAAGAGGGTTAAATAGCACGTGAAATTGTTGAAAGGGAAGGACTTATGACCAGACCTTTGCCTTGCGAATCATCCGGTGTTCTCACCGGTGCACTTCGTTTGGTTGAGGCCAGCATCGATTCTTGTAGGGGGTCAAAGACTTTAGGAATGTGACTCTTC--GGAGTGTTATAGCCTATTGTGTAATACCTTTATGGGGATCGAGGTCCGCGCTTTTGCTAGGATGCTGGCATAATGGTCATCAGTCACCCGTCTTGAAACACGGACCAAGGAGTCGAACATTTATGCGAGTGTTTGGGTGTTAAACCCTCACGCGTAATGAAAGTGAACGGAGGTGAGAGCCTT--A--GGGTGCATCATCGACCGATCCTGATGTCTTCGGATGGATTTGAGTAAGAGCATTAATGTTCGGACCCGAAAGATGGTGAACTATGCGTGGATAGGGTGAAGCCAGAGGAAACTCTGGT-GGAGGCTCGCAGC-GGTTCTGACGTGCAAATCGATCGTCAAA--------------------------------------------------------------------------------CCCCTGTTGGCAGAGATGGCAAACTTGCCAAACCCCGCCAGCTTCATAACACACATTGGGGTTTGGTCTGCCCGGCTGAGACACCAGAGGGCCAAGCTTGTGGTCTCGTCAAGAATCTGTCACTTATGTGCTCTATTAGTGTCGGTACTTCCACCGAGCCTATCATTGATTACATGATTACCCGAAACATGGAGGTTTTAGAAGAATATGAGCCGCTGCGATATCCCAATGCTACCAAGATCTTTCTCAATGGTTCCTGGATCGGTGTACACCAAGATCCCAAGGCTCTCGTGCGTGACGTCCAACAGTTGCGCCGCAACAACCAGATCCCGGCTGAGGTATCGCTAGTACGTGATATCCGAGATCGCGAGTTCAAAATTTTCTCCGATGCCGGTCGTGTCATGCGTCCTGTGTTTGTTGTTGAGCAAGAGGACA-TTCCTGAAACTGGAATAGAAAAAGGTTCGCTGGTTCTGACGAAAGACCATATCCGGAGACTGGAGAATGAC-CAGACGCTACCTGA---AGGAAGTGACGAG-------TATTTTGGTTGGCAGGGACTGGTCAATGACGGTGTTATCGAGTATTTAGATGCCGAAGAGGAAGAGACGGCTATGATCTGCATGACACCTGAAGACCTCGAAACCTATCGCTTGACCAAGGCTGGTGTCGACGTTTCGCAAGACAAC---AGTGACGACCCAAACAAGCGAGTCAAGACCAAGATGAACCCCACGACACATATGTACACACACTGTGAGATCCATCCTAGCATGCTCTTAGGCATCTGTGCCAGCATCATTCCCNNNNNNNNNNNNNNNNNNNNNNNNNNNNNNNNNNNNNNNNNNNNNNNNNNNNNNNNNNNNNNNNNNNNNNNNNNNNNNNNNNNNNNNNNNNNNNNNNNNNNNNNNNNNNNNNNNNNNNNNNNNNNNNNNNNNNNNNNNNNNNNNNNNNNNNNNNNNNNNNNNNNNNNNNNNNNNNNNNNNNNNNNNNNNNNNNNNNNNNNNNNNNNNNNNNNNNNNNNNNNNNNNNNNNNNNNNNNNNNNNNNNNNNNNNNNNNNNNNNNNNNNNNNNNNNNNNNNNNNNNNNNNNNNNNNNNNNNNNNNNNNNNNNNNNNNNNNNNNNNNNNNNNNNNNNNNNNNNNNNNNNNNNNNNNNNNNNNNNNNNNNNNNNNNNNNNNNNNNNNNNNNNNNNNNNNNNNNNNNNNNNNNNNNNNNNNNNNNNNNNNNNNNNNNNNNNNNNNNNNNNNNNNNNNNNNNNNNNNNNNNNNNNNNNNNNNNNNNNNNNNNNNNNNNNNNNNNNNNNNNNNNNNNNNNNNNNNNNNNNNNNNNNNNNNNNNNNNNNNNNNNNNNNNNNNNNNNNNNNNNNNNNNNNNNNNNNNNNNNNNNNNNNNNNNNNNNNNNNNNNNNNNNNNNNNNNNNNNNNNNNNNNNNNNNNNNNNNNNNNNNNNNNNNNNNNNNNNNNNNNNNNNNNNNNNNNNNNNNNNNNNNNNNNNNNNN
>M__bambusaeSAUCC_1866_1
GTCTCCGTAGGTGAACCTGCGGAGGGATCATTACAGAGTTATCTAACT--CCTAAAACCA-TGTGAAC-TTACCAC--TGTTGCCTCGG--TGG---------------------ATGGTG--------------CTGGAAA-----CAG---CACTGGA--------------------------------------------------------------------------------AGCCGGTGGACAT-C-TAAACTC-TTGTTAATT-TTTGGC-ATTCTGAATC-ATAACTAAGA--AATAAGTTAAAACTTTCAACAACGGATCTCTTGGTTCTGGCATCGATGAAGAACGCAGCGAAATGCGATAAGTAATGTGAATTGCAGAATTCAGTGAATCATCGAATCTTTGAACGCACATTGCGCCCATTAGTATTCTAGTGGGCATGCCTGTTCGAGCGTCATTTCAACCCTTAAGC-C---TAGCTTAGTGTTGGGAGACTGC-CTA--ATACGCAGCTCCTCAAAACCAG-TGGCA-AGTT-TTTACGTACTCTGAGCGCAGTAATT-CTAT-TCTCGCTTCTG-AAAAC-GTCTA-GACGATAGCCAAAAACCGCATGCTT--------CGG----CAGCAC----TTTTT-----AATGGTTGACCTCGGATCAGGTAGGAATACCCGCTGATTGCCCTAGTAACGGCG-AGTGAAGCGGCAACAGCTCAAATTTGAAATCTGGCCTTCTGGTCCGAATTGTAATTTGTAGAGGATGACTTTGGTTAGGTACCTTTCGAGTTCCTTGGAACAGGACGCCTTAGAGGGTGAGAGCCCCGTACGATTGGATGCCGAGCCTCTGTAAGTCTCCTTCGACGAGTCGAGTAGTTTGGGAATGCTGCTCTAAATGGGAGGTAAATTTCTTCTAAAGCTAAATACCGGCCAGAGACCGATAGCGCACAAGTAGAGTGATCGAAAGATGAAAAGCACTTTGAAAAGAGGGTTAAATAGTACGTGAAATTGTTGAAAGGGAAGGGCTTATGACCAGACCTTTGCATTGAGGATCATCCGGTGTTCTCACCGGTGCACTTCTCTTTGTTGAGGCCAGCATCAGTTCTAGTTGGGGGATAAAGACTTAAGGAATGTGGTTCCTCCGGGAATGTTATAGCCTTCTGTGTAATACCCTGACCGGGACTGAGGACCGCGCTTCGGCTAGGATGCTGGCATAATGGTCATCAGCCACCCGTCTTGAAACACGGACCAAGGAGTCGAACATTTATGCGAGTGTTTGGGTGTTAAACCCTCACGCGTAATGAAAGTGAACGGAGGTGAGAGCCCTTAC--GGGTGCATCATCGACCGATCCTGATGTCTTCGGATGGATTTGAGTAAGAGCATAACTGTTCGGACCCGAAAGATGGTGAACTATGCGTGGATAGGGTGAAGCCAGAGGAAACTCTGGT-GGAGGCTCGCAGC-GGTTCTGACGTGCAAATCGATCGTCAAATCTGCGCAT-GGGGGCGAAAG--CTA----TCGTTACACATTCG-CGTCGACCCTTTCTCATT-TGCGCAGAA-CCAACACTCCTGTCGGCAGAGATGGCAAGCTTGCCAAGCCTCGCCAGCTGCACAACACGCATTGGGGTCTTGTGTGCCCTGCCGAAACGCCTGAAGGCCAGGCTTGCGGTCTTGTCAAGAACCTTTCTCTCATGTGCTCCATCAGTGTGGGCACTTCTACTGAGCCCATCATCGACTACATGATCACAAGAAACATGGAAGTCCTCGAGGAGTACGAGCCTCTGCGATACCCTAACGCCACGAAGATCTTCTTGAACGGATCTTGGATTGGTGTACACCAGGATCCCAAGACTCTTGTCAGAGATGTGCAACAGCTTCGTCGTAACAACCAGATTCCCGCTGAAGTGTCTCTCATTCGCGATATCAGAGATCGTGAGTTCAAGATCTTCTCCGATGCTGGACGTGTCATGCGACCTTTGTTTGTCGTGGAGCAGGAGGACA-ATCCGGACACTGGAGTCGAGAAAGGTTCCTTGGTCTTGAATAAGGAGCATATTCGCAAACTCGAGAATGAC-CAAGCACTCCCCCC---TGGCAGTGACGAG-------TACTTTGGCTGGCAGGGCCTCGTCAATGAAGGTGTCATCGAGTACCTTGATGCTGAGGAAGAGGAGACCTCTATGATTTGCATGACCGCAGAAGACCTCGAGACTTTCCGTCTTACGAAACAAGGTCACGACATGACAACCGACAAC---AGTGAAGAGCCCAACAAGCGTGTCAAGACGAGGATGAATCCGACAACACACATGTACACCCATTGCGAAATCCACCCTAGAATGTTGCTGGGGATCTGCGCGAGTATCATTCCT----TTCCGGTGGCAAGTACGTCCCCCGTGCTGTCCTCGTCGATCTTGAGCCCGGTACCATGGACGCCGTCCGTGCTGGTCCTTTCGGTCAGCTTTTCCGCCCCGACAACTTCGTCTTCGGTCAGTCCGGTGCCGGCAACAACTGGGCCAAGGGTCACTACACTGAGGGTGCTGAGCTCGTCGACCAGGTCCTTGAGGTCGTCCGTCGTGAGGCTGAAGGCTGCGACTGCCTCCAGGGTTTCCAGATCACCCACTCTCTTGGTGGTGGTACCGGTGCCGGTATGGGTACGCTTCTTATCTCCAAGATTCGTGAGGAGTTCCCCGACCGCATGATGGCCACCTTCTCCGTCGTTCCTTCCCCCAAGGTTTCCGACACCGTTGTCGAGCCTTACAACGCCACCCTCTCCGTCCACCAGCTTGTTGAGAACTCCGACGAGACATTCTGTATTGACAACGAGGCTCTGTACGATATCTGCATGCGTACTCTCAAGCTCTCCAACCCCTCTTACGGTGACTTGAACTACCTCGTCTCCGCCGTCATGTCTGGTGTCACCACCGGTTTCCGTTTCCCTGGTCAGCTTAACTCTGATCTTCGCAAGCTCGCCGTCAACATGGTGCCCTTCCCCCGTCTCCACTTCTTCATGGTCGGCTTCGCTCCCCTGACCAGCCGTGGCGCTCACTCCTTCCGTGCCG
>M__bambusarumSAUCC_7611_3___CGMCC_3_28624_
GTCTCCGTAGGTGAACCTGCGGAGGGATCATTACAGAGTTATCTAACT--CCTAAAACCA-TGTGAAC-TTACCAC--TGTTGCCTCGG--TGG---------------------AAGGTG--------------CTGGAGA-----CAG---CACTGGA--------------------------------------------------------------------------------AGCCGGTGGACAT-C-TAAACTC-TTGTTAATT-TTTGGC-AATCTGAATC-ATAACTAAGA--AATAAGTTAAAACTTTCAACAACGGATCTCTTGGTTCTGGCATCGATGAAGAACGCAGCGAAATGCGATAAGTAATGTGAATTGCAGAATTCAGTGAATCATCGAATCTTTGAACGCACATTGCGCCCATTAGTATTCTAGTGGGCATGCCTGTTCGAGCGTCATTTCAACCCTTAAGC-C---TAGCTTAGTGTTGGGAGACTGC-CTA--ATACGCAGCTCCTCAAAACCAG-TGGCAGAGTT-TTTACGTACTCTGAGCGCAGTAATT-CTAT-TCTCGCTTCTG-AAAAC-GTCTA-GACGATAGCCATAAACCGCATGCTT--------CGG----CAGCAC----TTTTT-----AATGGTTGACCTCGGATCAGGTAGGAATACCCGCTGATTGCCCTAGTAACGGCG-AGTGAAGCGGCAACAGCTCAAATTTGAAATCTGGCCTTCTGGTCCGAATTGTAATTTGTAGAGGATGACTTTGGTTAGGTACCTTTCGAGTTCCTTGGAACAGGACGCCTTAGAGGGTGAGAGCCCCGTACGATTGGATGCCGAGCCTCTGTAAGTCTCCTTCGACGAGTCGAGTAGTTTGGGAATGCTGCTCTAAATGGGAGGTAAATTTCTTCTAAAGCTAAATACCGGCCAGAGACCGATAGCGCACAAGTAGAGTGATCGAAAGATGAAAAGCACTTTGAAAAGAGGGTTAAATAGTACGTGAAATTGTTGAAAGGGAAGGGCTTATGACCAGACCTTTGCATTGAGGATCATCCGGTGTTCTCACCGGTGCACTTCTCTTTGTTGAGGCCAGCATCAGTTCTAGTTGGGGGATAAAGACTTAAGGAATGTGATTCCTCCGGGAATGTTATAGCCTTCTGTGTAATACCCTGACCGGGACTGAGGACCGCGCTTCGGCTAGGATGCTGGCATAATGGTCATCAGCCACCCGTCTTGAAACACGGACCAAGGAGTCGAACATTTATGCGAGTGTTTGGGTGTTAAACCCTCACGCGTAATGAAAGTGAACGGAGGTGAGAGCCCTTAC--GGGTGCATCATCGACCGATCCTGATGTCTTCGGATGGATTTGAGTAAGAGCATAACTGTTCGGACCCGAAAGATGGTGAACTATGCGTGGATAGGGTGAAGCCAGAGGAAACTCTGGT-GGAGGCTCGCAGC-GGTTCTGACGTGCAAATCGATCGTCAAATCTGCGCAT-GGGGGCGAAAGA-CTAATCGCCGATACACCTTTGACCTCTACATTGTCGCATCATGCGGAGAA-CCAACACACCTGTCGGCAGAGATGGCAAGCTCGCCAAGCCGCGTCAGCTACACAACACACATTGGGGTCTTGTGTGTCCCGCAGAAACACCCGAAGGCCAGGCTTGTGGTTTAGTCAAGAACCTATCCCTTATGTGCTCGATCAGCGTCGGTACATCCACAGAGCCAATTATTGATTACATGATCACCAGAAACATGGAAGTCCTCGAGGAGTACGAGCCACTGCGGTACCCCAACGCCACAAAGATCTTTTTGAACGGTTCCTGGATTGGTGTGCACCAAGACCCCAAGACTCTGGTCAGGGATGTGCAACAGCTTCGTCGTAACAATCAGATACCCGCCGAGGTATCGCTCATTCGCGACATCAGAGATCGCGAGTTCAAGATTTTCTCCGATGCTGGCCGTGTCATGCGGCCTTTGTTTGTGGTGGAACAAGATGGTA-ATCCGGACATTGGCCTAGAGAAGGGTTCCCTCGTCCTGAACAAGGAACACATCAGAAAGCTTGAGAAGGAC-CAAAGTCTACCTAA---CGATAGTGACGAG-------TACTTTGGCTGGCAAGGTCTGGTCAATGAGGGTGTCATCGAGTATCTGGATGCTGAGGAGGAAGAGACATCCATGATCTGCATGACTGCTGAAGACCTCGAGACTTTCCGTCTCACGAAGCAGGGCTATGACATGACTCAGGATAAC---AGTGAAGAGCCGAACAAGCGAATCAACACTCGAATGAACCCAACAACCCATGCGTATACTCACTGCGAAATCCACCCTAGTATGCTTCTGGGAATCTGCGCCAGCATTATCCCCAGGCTTCTGGTGGCAAGTACGTTCCCCGTGCCGTCCTCGTCGATCTTGAGCCCGGTACCATGGACGCTGTCCGTGCTGGTCCTTTCGGTCAGCTTTTCCGCCCCGACAACTTCGTCTTCGGTCAGTCCGGTGCCGGCAACAACTGGGCCAAGGGTCACTACACTGAGGGTGCTGAGCTTGTCGACCAGGTCCTTGAGGTCGTCCGTCGCGAGGCTGAAGGCTGCGACTGCCTCCAGGGTTTCCAGATCACCCACTCTCTCGGTGGTGGTACCGGTGCCGGTATGGGTACGCTTCTTATCTCCAAGATTCGTGAGGAGTTCCCCGACCGCATGATGGCTACCTTCTCCGTCGTTCCTTCCCCCAAGGTTTCCGACACCGTTGTTGAGCCTTACAACGCCACCCTCTCCGTCCATCAGCTCGTTGAGAACTCCGACGAGACTTTCTGTATCGACAACGAGGCTCTGTACGATATCTGCATGCGTACCCTCAAGCTCTCCAACCCCTCTTACGGCGACTTGAACTACCTCGTCTCTGCCGTCATGTCTGGTGTCACCACCGGTTTCCGTTTCCCTGGTCAGCTTAACTCTGATCTTCGCAAGCTCGCCGTCAACATGGTGCCCTTCCCCCGTCTCCACTTCTTCATGGTCGGCTTCGCTCCCCTGACCAGCCGTGGCGCCCACTCCTTCCGTGCCG
>M__bambusarumSAUCC_6699_4
GTCTCCGTAGGTGAACCTGCGGAGGGATCATTACAGAGTTATCTAACT--CCTAAAACCA-TGTGAAC-TTACCAC--TGTTGCCTCGG--TGG---------------------AAGGTG--------------CTGGAGA-----CAG---CACTGGA--------------------------------------------------------------------------------AGCCGGTGGACAT-C-TAAACTC-TTGTTAATT-TTTGGC-AATCTGAATC-ATAACTAAGA--AATAAGTTAAAACTTTCAACAACGGATCTCTTGGTTCTGGCATCGATGAAGAACGCAGCGAAATGCGATAAGTAATGTGAATTGCAGAATTCAGTGAATCATCGAATCTTTGAACGCACATTGCGCCCATTAGTATTCTAGTGGGCATGCCTGTTCGAGCGTCATTTCAACCCTTAAGC-C---TAGCTTAGTGTTGGGAGACTGC-CTA--ATACGCAGCTCCTCAAAACCAG-TGGCAGAGTT-TTTACGTACTCTGAGCGCAGTAATT-CTAT-TCTCGCTTCTG-AAAAC-GTCTA-GACGATAGCCATAAACCGCATGCTT--------CGG----CAGCAC----TTTTT-----AATGGTTGACCTCGGATCAGGTAGGAATACCCGCTGATTGCCCTAGTAACGGCG-AGTGAAGCGGCAACAGCTCAAATTTGAAATCTGGCCTTCTGGTCCGAATTGTAATTTGTAGAGGATGACTTTGGTTAGGTACCTTTCGAGTTCCTTGGAACAGGACGCCTTAGAGGGTGAGAGCCCCGTACGATTGGATGCCGAGCCTCTGTAAGTCTCCTTCGACGAGTCGAGTAGTTTGGGAATGCTGCTCTAAATGGGAGGTAAATTTCTTCTAAAGCTAAATACCGGCCAGAGACCGATAGCGCACAAGTAGAGTGATCGAAAGATGAAAAGCACTTTGAAAAGAGGGTTAAATAGTACGTGAAATTGTTGAAAGGGAAGGGCTTATGACCAGACCTTTGCATTGAGGATCATCCGGTGTTCTCACCGGTGCACTTCTCTTTGTTGAGGCCAGCATCAGTTCTAGTTGGGGGATAAAGACTTAAGGAATGTGATTCCTCCGGGAATGTTATAGCCTTCTGTGTAATACCCTGACCGGGACTGAGGACCGCGCTTCGGCTAGGATGCTGGCATAATGGTCATCAGCCACCCGTCTTGAAACACGGACCAAGGAGTCGAACATTTATGCGAGTGTTTGGGTGTTAAACCCTCACGCGTAATGAAAGTGAACGGAGGTGAGAGCCCTTAC--GGGTGCATCATCGACCGATCCTGATGTCTTCGGATGGATTTGAGTAAGAGCATAACTGTTCGGACCCGAAAGATGGTGAACTATGCGTGGATAGGGTGAAGCCAGAGGAAACTCTGGT-GGAGGCTCGCAGC-GGTTCTGACGTGCAAATCGATCGTCAAATCTGCGCAT-GGGGGCGAAAGA-CTAATCGCCGATACACCTTTGACCTCTACATTGTCGCATCATGCGGAGAA-CCAACACACCTGTCGGCAGAGATGGCAAGCTCGCCAAGCCGCGTCAGCTACACAACACACATTGGGGTCTTGTGTGTCCCGCAGAAACACCCGAAGGCCAGGCTTGTGGTTTAGTCAAGAACCTATCCCTTATGTGCTCGATCAGCGTCGGTACATCCACAGAGCCAATTATTGATTACATGATCACCAGAAACATGGAAGTCCTCGAGGAGTACGAGCCACTGCGGTACCCCAACGCCACAAAGATCTTTTTGAACGGTTCCTGGATTGGTGTGCACCAAGACCCCAAGACTCTGGTCAGGGATGTGCAACAGCTTCGTCGTAACAATCAGATACCCGCCGAGGTATCGCTCATTCGCGACATCAGAGATCGCGAGTTCAAGATTTTCTCCGATGCTGGCCGTGTCATGCGGCCTTTGTTTGTGGTGGAACAAGATGGTA-ATCCGGACATTGGCCTAGAGAAGGGTTCCCTCGTCCTGAACAAGGAACACATCAGAAAGCTTGAGAAGGAC-CAAAGTCTACCTAA---CGATAGTGACGAG-------TACTTTGGCTGGCAAGGTCTGGTCAATGAGGGTGTCATCGAGTATCTGGATGCTGAGGAGGAAGAGACATCCATGATCTGCATGACTGCTGAAGACCTCGAGACTTTCCGTCTCACGAAGCAGGGCTATGACATGACTCAGGATAAC---AGTGAAGAGCCGAACAAGCGAATCAACACTCGAATGAACCCAACAACCCATGCGTATACTCACTGCGAAATCCACCCTAGTATGCTTCTGGGAATCTGCGCCAGCATTATCCCCAGGCTTCTGGTGGCAAGTACGTTCCCCGTGCCGTCCTCGTCGATCTTGAGCCCGGTACCATGGACGCTGTCCGTGCTGGTCCTTTCGGTCAGCTTTTCCGCCCCGACAACTTCGTCTTCGGTCAGTCCGGTGCCGGCAACAACTGGGCCAAGGGTCACTACACTGAGGGTGCTGAGCTTGTCGACCAGGTCCTTGAGGTCGTCCGTCGCGAGGCTGAAGGCTGCGACTGCCTCCAGGGTTTCCAGATCACCCACTCTCTCGGTGGTGGTACCGGTGCCGGTATGGGTACGCTTCTTATCTCCAAGATTCGTGAGGAGTTCCCCGACCGCATGATGGCTACCTTCTCCGTCGTTCCTTCCCCCAAGGTTTCCGACACCGTTGTTGAGCCTTACAACGCCACCCTCTCCGTCCATCAGCTCGTTGAGAACTCCGACGAGACTTTCTGTATCGACAACGAGGCTCTGTACGATATCTGCATGCGTACCCTCAAGCTCTCCAACCCCTCTTACGGCGACTTGAACTACCTCGTCTCTGCCGTCATGTCTGGTGTCACCACCGGTTTCCGTTTCCCTGGTCAGCTTAACTCTGATCTTCGCAAGCTCGCCGTCAACATGGTGCCCTTCCCCCGTCTCCACTTCTTCATGGTCGGCTTCGCTCCCCTGACCAGCCGTGGCGCCCACTCCTTCCGTGCCG
>M__bambusinaSAUCC_7531_3___CGMCC_3_28623_
GTCTCCGTAGGTGAACCTGCGGAGGGATCATTATAGAGTT-TCTAACT--CCTTAAACCA-TGTGAAC-TTACCAC--TGTTGCCTCGG--TGG---------------------TGGGTG----------CGTCCTCACGG-----ATG---TGCTA---------------------------------------------------------------------------------CCACCGGTGGACATAC--AAACTC-TTGTTAATT-TTTGGC-ATTCTGAATC-ATAACTAAGA--AATAAGTTAAAACTTTCAACAACGGATCTCTTGGTTCTGGCATCGATGAAGAACGCAGCGAAATGCGATAAGTAATGTGAATTGCAGAATTCAGTGAATCATCGAATCTTTGAACGCACATTGCGCCCATTAGTATTCTAGTGGGCATGCCTGTTCGAGCGTCATTTCAACCCTTAAGC-C---TAGCTTAGTGTTGGGAGACTGC-CTA--ATACGCAGCTCCTCAAAACCAG-TGGCAGAGTT-TATTCGTACTCTGAGCGCAGTAATTCTTTTATCTCGCTTCTGTAAGAC-GATTA-GACGATAGCCATAAACCGCATCCCT--------CGG----GAGCACT---TTTTT-----AATGGTTGACCTCGGATCAGGTAGGAATACCCGCTGATTGCCCTAGTAACGGCG-AGTGAAGCGGCAACAGCTCAAATTTGAAATCTGGCCTTCTGGTCCGAATTGTAATTTGTAGAGGATGCATTTGGTTAGGTACCTTCCGAGTTCCTTGGAACAGGACGCCTTAGAGGGTGAGAGCCCCGTACGGTTGGATGCCGAGCCTCTGTAATGCTCCTTCGACGAGTCGAGTAGTTTGGGAATGCTGCTCTAAATGGGAGGTAAATTTCTTCTAAAGCTAAATACCGGCCAGAGACCGATAGCGCACAAGTAGAGTGATCGAAAGATGAAAAGCACTTTGAAAAGAGGGTTAAATAGTACGTGAAATTGTTGAAAGGGAAGGGCTTATGACCAGACCTTTGCCTTGCGAATCATCCGGTGTTCTCACCGGTGCACTTCGCTTGGTTGAGGCCAGCATCAGTTCTAGCAGAGGGATAAAGACTTTGGGAATGTGATTCCTCCGGGAATGTTATAGCCCTTTGTGTAATACCTCTGCCGGGACTGAGGACCGCGCTTCGGCTAGGATGCTGGCATAATGGTCATCAGCCACCCGTCTTGAAACACGGACCAAGGAGTCGAACATTTATGCGAGTGTTTGGGTGTTAAACCCTCACGCGTAATGAAAGTGAACGGAGGTGAGAGCCCTTAC--GGGTGCATCATCGACCGATCCTGATGTCTTCGGATGGATTTGAGTAAGAGCATAACTGTTCGGACCCGAAAGATGGTGAACTATGCGTGGATAGGGTGAAGCCAGAGGAAACTCTGGT-GGAGGCTCGCAGC-GGTTCTGACGTGCAAATCGATCGTCAAATCTGCGCAT-GGGGGCGAAAGA-CTAATCGTCGTTACACATTCG-CGTCGACCCTTTCTCATT-TGCGCAGAACCCAACACCCCCGTTGGTAGAGATGGCAAGCTTGCCAAGCCTCGCCAGCTGCACAATACACATTGGGGTCTTGTGTGCCCTGCCGAAACGCCTGAAGGTCAGGCTTGCGGTCTCGTCAAGAACCTTTCTCTCATGTGCTCGATCAGTGTGGGTACTTCCACGGAGCCCATCATCGACTATATGATCACAAGAAACATGGAGGTCCTCGAGGAGTACGAGCCTTTGCGGTATCCTAACGCCACCAAGATCTTCCTGAACGGATCATGGATTGGTGTGCACCAGGATCCCAAGACTCTTGTCAGAGATGTGCAGCAGCTTCGTCGTAACAACCAGATTCCCGCTGAAGTGTCTCTCATTCGCGATATCAGAGATCGTGAGTTCAAGATCTTCTCCGATGCTGGACGTGTCATGCGACCTTTGTTTGTCGTGGAGCAGGAGGACA-ACCCGGACACTGGTGTCGAGAAGGGTTCCTTGGTTTTGAACAAGGAGCACATTCGCAAACTTGAGAATGAC-CAGGCACTTCCGCC---TGGCAGTGACGAG-------TACTTCGGCTGGCAGGGTCTCGTCAATGAAGGTGTTATCGAGTACCTTGATGCTGAGGAAGAGGAGACCTCCATGATCTGCATGACTGCCGAAGATCTGGAGACTTTCCGTCTTACGAAGCAAGGTCACGACATGACAACCGACAAC---AGTGAAGAGCCAAACAAGCGTGTCAAGACAAGGATGAATCCGACAACACACATGTACACTCATTGTGAAATCCACCCCAGTATGTTGTTGGGTATTTGCGCAAGTATCATTCCTAGGCTTCTGGCAACAAGTACGTTCCCCGTGCTGTCCTCGTCGATCTCGAGCCCGGTACCATGGATGCCGTCCGTGCTGGTCCTTTCGGTCAGCTCTTCCGCCCCGACAACTTCGTCTTCGGTCAGTCTGGTGCTGGCAACAACTGGGCCAAGGGTCACTACACTGAGGGTGCTGAGCTCGTCGACCAGGTCCTCGAGGTTGTCCGTCGCGAGGCCGAGGGCTGCGACTGCCTCCAGGGTTTCCAGATCACCCACTCTCTCGGTGGTGGTACCGGTGCCGGTATGGGTACGCTCCTCATCTCCAAGATCCGCGAGGAGTTCCCCGACCGTATGATGGCCACTTTCTCCGTCGTCCCCTCGCCCAAGGTCTCCGACACCGTCGTTGAGCCTTACAACGCCACCCTGTCCGTCCACCAGCTTGTTGAGAACTCCGACGAGACCTTCTGCATTGACAACGAGGCTCTCTACGATATCTGCATGCGCACCCTTAAGCTCTCCAACCCCTCGTACGGTGACCTGAACTACCTCGTCTCCGCCGTCATGTCTGGTGTCACCACTTGCTTGCGTTTCCCTGGTCAGCTCAACTCTGACCTGCGCAAGCTCGCCGTCAACATGGTGCCCTTCCCCCGTCTTCACTTCTTCATGGTCGGCTTCGCTCCCCTGACCAGCCGTGGCGCCCACTCTTTCCGTGCCG
>M__bambusinaSAUCC_7638_2
GTCTCCGTAGGTGAACCTGCGGAGGGATCATTATAGAGTT-TCTAACT--CCTTAAACCA-TGTGAAC-TTACCAC--TGTTGCCTCGG--TGG---------------------TGGGTG----------CGTCCTCACGG-----ATG---TGCTA---------------------------------------------------------------------------------CCACCGGTGGACATAC--AAACTC-TTGTTAATT-TTTGGC-ATTCTGAATC-ATAACTAAGA--AATAAGTTAAAACTTTCAACAACGGATCTCTTGGTTCTGGCATCGATGAAGAACGCAGCGAAATGCGATAAGTAATGTGAATTGCAGAATTCAGTGAATCATCGAATCTTTGAACGCACATTGCGCCCATTAGTATTCTAGTGGGCATGCCTGTTCGAGCGTCATTTCAACCCTTAAGC-C---TAGCTTAGTGTTGGGAGACTGC-CTA--ATACGCAGCTCCTCAAAACCAG-TGGCAGAGTT-TATTCGTACTCTGAGCGCAGTAATTCTTTTATCTCGCTTCTGTAAGAC-GATTA-GACGATAGCCATAAACCGCATCCCT--------CGG----GAGCACT---TTTTT-----AATGGTTGACCTCGGATCAGGTAGGAATACCCGCTGATTGCCCTAGTAACGGCG-AGTGAAGCGGCAACAGCTCAAATTTGAAATCTGGCCTTCTGGTCCGAATTGTAATTTGTAGAGGATGCATTTGGTTAGGTACCTTCCGAGTTCCTTGGAACAGGACGCCTTAGAGGGTGAGAGCCCCGTACGGTTGGATGCCGAGCCTCTGTAATGCTCCTTCGACGAGTCGAGTAGTTTGGGAATGCTGCTCTAAATGGGAGGTAAATTTCTTCTAAAGCTAAATACCGGCCAGAGACCGATAGCGCACAAGTAGAGTGATCGAAAGATGAAAAGCACTTTGAAAAGAGGGTTAAATAGTACGTGAAATTGTTGAAAGGGAAGGGCTTATGACCAGACCTTTGCCTTGCGAATCATCCGGTGTTCTCACCGGTGCACTTCGCTTGGTTGAGGCCAGCATCAGTTCTAGCAGAGGGATAAAGACTTTGGGAATGTGATTCCTCCGGGAATGTTATAGCCCTTTGTGTAATACCTCTGCCGGGACTGAGGACCGCGCTTCGGCTAGGATGCTGGCATAATGGTCATCAGCCACCCGTCTTGAAACACGGACCAAGGAGTCGAACATTTATGCGAGTGTTTGGGTGTTAAACCCTCACGCGTAATGAAAGTGAACGGAGGTGAGAGCCCTTAC--GGGTGCATCATCGACCGATCCTGATGTCTTCGGATGGATTTGAGTAAGAGCATAACTGTTCGGACCCGAAAGATGGTGAACTATGCGTGGATAGGGTGAAGCCAGAGGAAACTCTGGT-GGAGGCTCGCAGC-GGTTCTGACGTGCAAATCGATCGTCAAATCTGCGCAT-GGGGGCGAAAGA-CTAATCGTCGTTACACATTCG-CGTCGACCCTTTCTCATT-TGCGCAGAACCCAACACCCCCGTTGGTAGAGATGGCAAGCTTGCCAAGCCTCGCCAGCTGCACAATACACATTGGGGTCTTGTGTGCCCTGCCGAAACGCCTGAAGGTCAGGCTTGCGGTCTCGTCAAGAACCTTTCTCTCATGTGCTCGATCAGTGTGGGTACTTCCACGGAGCCCATCATCGACTATATGATCACAAGAAACATGGAGGTCCTCGAGGAGTACGAGCCTTTGCGGTATCCTAACGCCACCAAGATCTTCCTGAACGGATCATGGATTGGTGTGCACCAGGATCCCAAGACTCTTGTCAGAGATGTGCAGCAGCTTCGTCGTAACAACCAGATTCCCGCTGAAGTGTCTCTCATTCGCGATATCAGAGATCGTGAGTTCAAGATCTTCTCCGATGCTGGACGTGTCATGCGACCTTTGTTTGTCGTGGAGCAGGAGGACA-ACCCGGACACTGGTGTCGAGAAGGGTTCCTTGGTTTTGAACAAGGAGCACATTCGCAAACTTGAGAATGAC-CAGGCACTTCCGCC---TGGCAGTGACGAG-------TACTTCGGCTGGCAGGGTCTCGTCAATGAAGGTGTTATCGAGTACCTTGATGCTGAGGAAGAGGAGACCTCCATGATCTGCATGACTGCCGAAGATCTGGAGACTTTCCGTCTTACGAAGCAAGGTCACGACATGACAACCGACAAC---AGTGAAGAGCCAAACAAGCGTGTCAAGACAAGGATGAATCCGACAACACACATGTACACTCATTGTGAAATCCACCCCAGTATGTTGTTGGGTATTTGCGCAAGTATCATTCCTAGGCTTCTGGCAACAAGTACGTTCCCCGTGCTGTCCTCGTCGATCTCGAGCCCGGTACCATGGATGCCGTCCGTGCTGGTCCTTTCGGTCAGCTCTTCCGCCCCGACAACTTCGTCTTCGGTCAGTCTGGTGCTGGCAACAACTGGGCCAAGGGTCACTACACTGAGGGTGCTGAGCTCGTCGACCAGGTCCTCGAGGTTGTCCGTCGCGAGGCCGAGGGCTGCGACTGCCTCCAGGGTTTCCAGATCACCCACTCTCTCGGTGGTGGTACCGGTGCCGGTATGGGTACGCTCCTCATCTCCAAGATCCGCGAGGAGTTCCCCGACCGTATGATGGCCACTTTCTCCGTCGTCCCCTCGCCCAAGGTCTCCGACACCGTCGTTGAGCCTTACAACGCCACCCTGTCCGTCCACCAGCTTGTTGAGAACTCCGACGAGACCTTCTGCATTGACAACGAGGCTCTCTACGATATCTGCATGCGCACCCTTAAGCTCTCCAACCCCTCGTACGGTGACCTGAACTACCTCGTCTCCGCCGTCATGTCTGGTGTCACCACTTGCTTGCGTTTCCCTGGTCAGCTCAACTCTGACCTGCGCAAGCTCGCCGTCAACATGGTGCCCTTCCCCCGTCTTCACTTCTTCATGGTCGGCTTCGCTCCCCTGACCAGCCGTGGCGCCCACTCTTTCCGTGCCG
>M__bolleyiCBS_540_92
GTCTCCGTAGGTGAACCTGCGGAGGGATCATTACTGAGTT-TTTAACT--CTCCAAACCA-TGTGAAC-TTACCAC--TGTTGCCTCGG--TGG---------------------TCGGTG--------------CTGGAAA-----CAG---TGCTG---------------------------------------------------------------------------------CCACCGGTGGAC-TAC-TAAACTC-TTGTTAATT-TTTGTCAAATCTGAATC-AAAACTAAGA--AATAAGTTAAAACTTTCAACAACGGATCTCTTGGTTCTGGCATCGATGAAGAACGCAGCGAAATGCGATAAGTAATGTGAATTGCAGAATTCAGTGAATCATCGAATCTTTGAACGCACATTGCGCCCATTAGTATTCTAGTGGGCATGCCTGTTCGAGCGTCATTTCAACCCTTAAGC-C---TAGCTTAGTGTTGGGAGACTGC-CTA--ATACGCAGCTCCTCAAAACCAG-TGGCGGAGTC-TGTTCGTGCTCTGAGCGTAGTAATT-TTTTATCTCGCTTCTGCAAGCC-GGCCA-GACGACAGCCATAAACCGCACCCTC------TCGGG----GGGCACT---TTTTT-----AATGGTTGACCTCGGATCAGGTAGGAATACC-----ATTGCCCTAGTAACGGCG-AGTGAAGCGGCAACAGCTCAAATTTGAAATCTGGCCTTCTGGTCCGAATTGTAATTTGTAGAGGATGCTTTTGGTTAGGTACCTTTCGAGTTCCTTGGAACAGGACGCCTTAGAGGGTGAGAGCCCCGTACGATTGGATACCGAGCCTCTGTAAAGCTCCTTCGACGAGTCGAGTAGTTTGGGAATGCTGCTCTAAATGGGAGGTAAATTTCTTCTAAAGCTAAATACCGGCCAGAGACCGATAGCGCACAAGTAGAGTGATCGAAAGATGAAAAGCACTTTGAAAAGAGGGTTAAATAGTACGTGAAATTGTTGAAAGGGAAGGGCTTATGACCAGACCTTTGCCTTGCGGATCATCCGGTGTTCTCACCGGTGCACTCCGCTTGGTTGAGGCCAGCATCAGTTTTGGCGGCCGGATAAAGACTTCAGGAATGTGACTCCCCCGGGAGTGTTATAGCCTGCTGTGTAATACGGCCGCTGGGACTGAGGACCGCGCTTCGGCTAGGATGCTGGCATAATGGTCATCAGCCACCCGTCTTGAAACACGGACCAAGGAGTCGAACATTTATGCGAGTTTTTGGGTGTTAAACCCTCAAGCGTAATGAAAGTGAACGGAGGTGAGAGCCCTTAC--GGGTGCATCATCGACCGATCCTGATGTCTTCGGATGGATTTGAGTAAGAGCATAACTGTTCGGACCCGAAAGATGGTGAACTATGCGTGGATAGGGTGAAGCCAGAGGAAACTCTGGT-GGAGGCTCGCAGC-GGTTCTGACGTGCAAATCGATCGTCAAATCTGCGCAT-GGGGGCGAAAGA-CTAATCG-CGGTACACCTTTG-CGTCTACCTTGTCCCACT-TGCGCAGAA-CAAACACTCCCGTTGGCCGAGATGGCAAGCTTGCCAAACCTCGCCAGCTGCACAACACGCACTGGGGTCTCGTCTGTCCGGCTGAGACGCCCGAGGGGCAGGCTTGTGGTCTGGTCAAGAACCTTTCTCTCATGTGCTCAATCAGCGTGGGAACTTCAACGGAACCCATTATCGACTACATGATCACGAGGAACATGGAGGTGCTTGAGGAGTACGAGCCACTACGATACCCAAACGCAACGAAGATCTTCCTGAACGGATCGTGGATTGGCGTGCACCAGGACCCCAAGACGTTGGTGCGCGATGTCCAGCAACTTCGTCGCAACAATCAGATTCCTGCAGAGGTTTCGCTCATTCGTGACATCAGAGACCGCGAGTTCAAGATATTTTCTGACGCCGGTCGTGTTATGCGCCCCCTGTTCGTGGTGGAGCAAGAGGACA-ACCCAGACACTGGGGTGGAGAAAGGTTCCTTGGTGCTCAACAAGGAGCATATCAGGAAGCTCGAGAACGAC-CAGGCTCACGGTGC---TGGGAGCGAGGAG-------TACTTTGGCTGGCAAGGCCTGGTCAACGAAGGTGTGATTGAATACTTGGACGCCGAAGAAGAGGAGACTTCGATGATCTGCATGACCGCTGAGGATCTCGAGACCTTCCGGCTGGCGAAACAAGGCCACGACATGACAACGGACAAC---AGCGAGGAGCCGAACAAGCGAGTGAAGACTCGGATGAACCCGACAACGCACATGTACACTCACTGCGAAATCCACCCCAGTATGCTTCTGGGCATCTGCGCCAGCATCATTCCAAGGCCTCCGGCAACAAGTACGTTCCTCGCGCCGTTCTCGTCGATCTTGAGCCCGGTACCATGGATGCCGTCCGTGCTGGTCCCTTCGGCCAGCTTTTCCGCCCCGACAACTTCGTCTTCGGTCAGTCCGGTGCCGGCAACAACTGGGCCAAGGGTCATTACACTGAGGGTGCCGAGCTTGTCGACCAGGTCCTCGAGGTCGTCCGTCGCGAGGCTGAGGGCTGCGACTGCCTCCAGGGTTTCCAGATCACCCACTCTCTCGGTGGTGGTACCGGTGCCGGTATGGGTACGCTCCTCATCTCCAAGATCCGCGAGGAGTTCCCCGATCGCATGATGGCCACTTTCTCGGTCGTCCCCTCGCCCAAGGTCTCCGACACCGTTGTCGAGCCTTACAACGCCACTCTGTCCATCCACCAGCTTGTCGAGAACTCCGACGAGACCTTCTGCATTGACAACGAGGCCCTGTACGACATCTGCATGCGCACCCTGAAGCTCTCCAACCCCTCGTACGGCGACTTGAACTACCTCGTCTCCGCCGTCATGTCCGGTGTCACCACATGCCTGCGTTTCCCTGGTCAGCTCAACTCTGATCTGCGCAAGCTCGCCGTCAACATGGTGCCATTCCCTCGTCTGCACTTCTTCATGGTCGGCTTCGCTCCCCTGACCAGCCGTGGCGCCCACTCCTTCCGTGCCG
>M__buffelskloofinumSA1SD___CPC_47527__CBS_151300_
GTCTCCGTAGGTGAACCTGCGGAGGGATCATTACTGAGTT-TTCAACT--CTCCAAACCA-TGTGAAC-TTACCAC--TGTTGCCTCGG--TGG---------------------TTGGTG--------------CCCTGAC-----GGG---TGCT--G-------------------------------------------------------------------------------CCGCCGGTGGACAAAC-TAAACTC-TTGTTAATT-TTTGTCAAATCTGAATC-ATAACTAAGA--AATAAGTTAAAACTTTCAACAACGGATCTCTTGGTTCTGGCATCGATGAAGAACGCAGCGAAATGCGATAAGTAATGTGAATTGCAGAATTCAGTGAATCATCGAATCTTTGAACGCACATTGCGCCCATTAGTATTCTAGTGGGCATGCCTGTTCGAGCGTCATTTCAACCCTTAAGC-C---TAGCTTAGCGTTGGGAGACTGCACTA--AACCGCAGCTCCTCAAAACCAG-TGGCGGAGTC-CTCTCGTGCTCTGAGCGTAGTAATT-TCTTATCTCGCTTCTGTAAACA-CGGTG-GGCGACGGCCATAAACCGCACTCCT------TCGGG----GGGCAC--T-TTTTT-----AATGGTTGACCTCGGATCAGGTAGGAATACCCGCTG---------------GCG-AGTGAAGCGGCAACAGCTCAAATTTGAAATCTGGCCCTCGGGTCCGAGTTGTAATTTGTAGAGGATGCTTTTGGTTAGGTACCTTCCGAGTTCCTTGGAACAGGACGCCTTAGAGGGTGAGAGCCCCGTACGGTTGGATACCGAGCCTCTGTAAAGCTCCTTCGACGAGTCGAGTAGTTTGGGAATGCTGCTCTAAATGGGAGGTAAATTTCTTCTAAAGCTAAATACCGGCCAGAGACCGATAGCGCACAAGTAGAGTGATCGAAAGATGAAAAGCACTTTGAAAAGAGGGTTAAATAGTACGTGAAATTGTTGAAAGGGAAGGGCTTATGACCAGACCTTTGCCTTGCGGATCATCCGGTGTTCTCACCGGTGCACTCCGCTTGGTTGAGGCCAGCATCAGTTTCGGCGGCGGGATAAAGACTTCAGGAATGTGACTCCCCCGGGAGTGTTATAGCCTGTTGTGTAATACCGCCGCTGGGACTGAGGACCGCGCTTCGGCTAGGATGCTGGCATAATGGTCATCAGCCACCCGTCTTGAAACACGGACCAAGGAGTCGAACATTTATGCGAGTTTTTGGGTGTTAAACCCTCAAGCGTAATGAAAGTGAACGGAGGTGAGAGCCCTTAC--GGGTGCATCATCGACCGATCCTGATGTCTTCGGATGGATTTGAGTAAGAGCATAACTGTTCGGACCCGAAAGATGGTGAACTATGCGTGGATAGGGTGAAGCCAGAGGAAACTCTGGT-GGAGGCTCGCAGC-GGTTCTGACGTGCAAATCGATCGTCAAATCTGCGCAT-GGGGGCGAAAGA-CTAATCG---------------------------------------------CAACACTCCTGTTGGTAGAGACGGCAAGCTCGCCAAGCCGCGCCAACTGCACAATACGCATTGGGGACTTGTGTGCCCTGCTGAAACGCCGGAAGGCCAGGCTTGTGGCTTAGTCAAGAATCTCTCGCTCATGTGCTCGATTAGCGTGGGAACCTCCACAGAACCCATCATCGACTACATGATCACAAGGAATATGGAGGTCCTTGAGGAGTACGAGCCTTTGCGCTACCCGAACGCCACTAAGATCTTCCTCAATGGCTCCTGGATTGGTGTGCATCAAGACCCCAAGACCCTAGTCAGGGATGTCCAGCAACTCCGGAGGAACAACCAGATCCCTGCTGAAGTGTCACTGATTCGCGATATCAGGGACCGAGAGTTCAAGATCTTCTCAGATGCAGGCCGCGTCATGCGCCCTCTCTTTGTCGTCGAGCAGGAAGACA-ACCCGGACACTGGAGCAGAAAAAGGCTCCTTGACCCTGAACAAGGAGCACATTCGGAAGCTTGAGAACGAC-CAGAGTCTGCCTCC---AGGAAGCGAAGAG-------TACTTTGGCTGGCAGGGTCTTGTTAACGAGGGTGTCATCGAGTATCTCGATGCCGAGGAGGAGGAGACATCGATGATTTGCATGACTGCAGAGGATCTCGAGACTTTCCGTCTTGCTAAGCAAGGTCACGACATGACGACAGACAAC---AGCGAAGAACCAAACAAGCGCATCAAGACCCGCATGAACCCAACCACGCACATGTACACACATTGCGAAATCCACCCTAGCATGCTTTTGGGCATTTGCGCCAGTATCATCCCCAGGCTTCCGGCAACAAGTACGTCCCCCGTGCCGTCCTTGTCGATCTCGAGCCCGGTACCATGGACGCCGTCCGTGCTGGTCCCTTCGGTCAGCTTTTCCGCCCCGACAACTTCGTCTTCGGTCAGTCTGGTGCCGGCAACAACTGGGCCAAGGGTCACTACACTGAGGGTGCCGAGCTCGTCGACCAGGTCCTCGAGGTCGTCCGTCGCGAGGCTGAGGGCTGCGACAGCCTCCAGGGTTTCCAGATCACCCACTCTCTCGGTGGTGGTACTGGTGCCGGTATGGGTACGCTTCTCATCTCCAAGATCCGTGAGGAGTTCCCCGACCGCATGATGGCCACCTTCTCGGTCGTCCCCTCGCCCAAGGTCTCCGACACCGTCGTTGAGCCCTACAACGCGACTCTGTCCGTTCACCAGCTTGTCGAGAACTCCGACGAGACCTTCTGCATTGACAACGAGGCTCTCTACGACATCTGCATGCGTACTCTCAAGCTCTCCAACCCTTCGTATGGCGATCTGAACTACCTTGTCTCCGCCGTCATGTCCGGTGTCACCACCTGCCTGCGTTTCCCTGGCCAGCTCAACTCCGATCTGCGCAAGCTTGCTGTCAACATGGTTCCGTTCCCTCGTCTCCACTTCTTCATGGTCGGCTTCGCTCCCCTGACCAGCCGTGGCGCTCACTCCTT--------
>M__buffelskloofinumCPC_47528
GTCTCCGTAGGTGAACCTGCGGAGGGATCATTACTGAGTT-TTCAACT--CTCCAAACCA-TGTGAAC-TTACCAC--TGTTGCCTCGG--TGG---------------------TTGGTG--------------CCCTGAC-----GGG---TGCTG---------------------------------------------------------------------------------CCGCCGGTGGACAAAC-TAAACTC-TTGTTAATT-TTTGTCAAATCTGAATC-ATAACTAAGA--AATAAGTTAAAACTTTCAACAACGGATCTCTTGGTTCTGGCATCGATGAAGAACGCAGCGAAATGCGATAAGTAATGTGAATTGCAGAATTCAGTGAATCATCGAATCTTTGAACGCACATTGCGCCCATTAGTATTCTAGTGGGCATGCCTGTTCGAGCGTCATTTCAACCCTTAAGC-C---TAGCTTAGCGTTGGGAGACTGCACTA--AACCGCAGCTCCTCAAAACCAG-TGGCGGAGTC-CTCTCGTGCTCTGAGCGTAGTAATT-TCTTATCTCGCTTCTGTAAACA-CGGTG-GGCGACGGCCATAAACCGCACTCCT------TCGGG----GGGCACT---TTTTT-----AATGGTTGACCTCGGATCAGGTAGGAATACCCGCTG---------------GCG-AGTGAAGCGGCAACAGCTCAAATTTGAAATCTGGCCCTCGGGTCCGAGTTGTAATTTGTAGAGGATGCTTTTGGTTAGGTACCTTCCGAGTTCCTTGGAACAGGACGCCTTAGAGGGTGAGAGCCCCGTACGGTTGGATACCGAGCCTCTGTAAAGCTCCTTCGACGAGTCGAGTAGTTTGGGAATGCTGCTCTAAATGGGAGGTAAATTTCTTCTAAAGCTAAATACCGGCCAGAGACCGATAGCGCACAAGTAGAGTGATCGAAAGATGAAAAGCACTTTGAAAAGAGGGTTAAATAGTACGTGAAATTGTTGAAAGGGAAGGGCTTATGACCAGACCTTTGCCTTGCGGATCATCCGGTGTTCTCACCGGTGCACTCCGCTTGGTTGAGGCCAGCATCAGTTTCGGCGGCGGGATAAAGACTTCAGGAATGTGACTCCCCCGGGAGTGTTATAGCCTGTTGTGTAATACCGCCGCTGGGACTGAGGACCGCGCTTCGGCTAGGATGCTGGCATAATGGTCATCAGCCACCCGTCTTGAAACACGGACCAAGGAGTCGAACATTTATGCGAGTTTTTGGGTGTTAAACCCTCAAGCGTAATGAAAGTGAACGGAGGTGAGAGCCCTTAC--GGGTGCATCATCGACCGATCCTGATGTCTTCGGATGGATTTGAGTAAGAGCATAACTGTTCGGACCCGAAAGATGGTGAACTATGCGTGGATAGGGTGAAGCCAGAGGAAACTCTGGT-GGAGGCTCGCAGC-GGTTCTGACGTGCAAATCGATCGTCAAATCTGCGCAT-GGGGGCGAAAGA-CTAATCG---------------------------------------------CAACACTCCTGTTGGTAGAGACGGCAAGCTCGCCAAGCCGCGCCAACTGCACAATACGCATTGGGGACTTGTGTGCCCTGCTGAAACGCCGGAAGGCCAGGCTTGTGGCTTAGTCAAGAATCTCTCGCTCATGTGCTCGATTAGCGTGGGAACCTCCACAGAACCCATCATCGACTACATGATCACAAGGAATATGGAGGTCCTTGAGGAGTACGAGCCTTTGCGCTACCCGAACGCCACTAAGATCTTCCTCAATGGCTCCTGGATTGGTGTGCATCAAGACCCCAAGACCCTAGTCAGGGATGTCCAGCAACTCCGGAGGAACAACCAGATCCCTGCTGAAGTGTCACTGATTCGCGATATCAGGGACCGAGAGTTCAAGATCTTCTCAGATGCAGGCCGCGTCATGCGCCCTCTCTTTGTCGTCGAGCAGGAAGACA-ACCCGGACACTGGAGCAGAAAAAGGCTCCTTGACCCTGAACAAGGAGCACATTCGGAAGCTTGAGAACGAC-CAGAGTCTGCCTCC---AGGAAGCGAAGAG-------TACTTTGGCTGGCAGGGTCTTGTTAACGAGGGTGTCATCGAGTATCTCGATGCCGAGGAGGAGGAGACATCGATGATTTGCATGACTGCAGAGGATCTCGAGACTTTCCGTCTTGCTAAGCAAGGTCACGACATGACGACAGACAAC---AGCGAAGAACCAAACAAGCGCATCAAGACCCGCATGAACCCAACCACGCACATGTACACACATTGCGAAATCCACCCTAGCATGCTTTTGGGCATTTGCGCCAGTATCATCCCCAGGCTTCCGGCAACAAGTACGTCCCCCGTGCCGTCCTTGTCGATCTCGAGCCCGGTACCATGGACGCCGTCCGTGCTGGTCCCTTCGGTCAGCTTTTCCGCCCCGACAACTTCGTCTTCGGTCAGTCTGGTGCCGGCAACAACTGGGCCAAGGGTCACTACACTGAGGGTGCCGAGCTCGTCGACCAGGTCCTCGAGGTCGTCCGTCGCGAGGCTGAGGGCTGCGACAGCCTCCAGGGTTTCCAGATCACCCACTCTCTCGGTGGTGGTACTGGTGCCGGTATGGGTACGCTTCTCATCTCCAAGATCCGTGAGGAGTTCCCCGACCGCATGATGGCCACCTTCTCGGTCGTCCCCTCGCCCAAGGTCTCCGACACCGTCGTTGAGCCCTACAACGCGACTCTGTCCGTTCACCAGCTTGTCGAGAACTCCGACGAGACCTTCTGCATTGACAACGAGGCTCTCTACGACATCTGCATGCGTACTCTCAAGCTCTCCAACCCTTCGTATGGCGATCTGAACTACCTTGTCTCCGCCGTCATGTCCGGTGTCACCACCTGCCTGCGTTTCCCTGGCCAGCTCAACTCCGATCTGCGCAAGCTTGCTGTCAACATGGTTCCGTTCCCTCGTCTCCACTTCTTCATGGTCGGCTTCGCTCCCCTGACCAGCCGTGGCGCTCACTCCTT--------
>M__chrysanthemoidesCGMCC_3_17929_
-------------------------------------------------------------------C-TTACCAC--TGTTGCCTCGG--TGG--------------------GATGGTG---------CTGCTTCGGCGG-----------TGCCAGA-------------------------------------------------------------------------------CCACCGGTGGAC-TAC-TAAACTC-TTGTTAATT-TTTGTCAAATCTGAATC-ATAACTAAGA--AATAAGTTAAAACTTTCAACAACGGATCTCTTGGTTCTGGCATCGATGAAGAACGCAGCGAAATGCGATAAGTAATGTGAATTGCAGAATTCAGTGAATCATCGAATCTTTGAACGCACATTGCGCCCATTAGTATTCTAGTGGGCATGCCTGTTCGAGCGTCATTTCAACCCTTAAGC-C---TAGCTTAGTGTTGGGAGACTGC-CTA--ATACGCAGCTCCTCAAAACCAG-TGGCGGAGTC-TGTTCGTACTCTGAGCGTAGTAATT-TTTTATCTCGCTTCTGCAAGTC-GATCA-GACAACAGCCAAAAACCGCACCCTC------TCGGG----GGGCACT---TTTTT-----AATGGTTGACCTCGGATCAGGTAGGAATACCCGCTGATTGCCCTAGTAACGGCG-AGTGAAGCGGCAACAGCTCAAATTTGAAATCTGGCSTTCTGGTCCGAATTGTAATTTGTAGAGGATGATTTTGGTTAGGTACCTTCCGAGTTCCTTGGAACAGGACGCCTTAGAGGGTGAGAGCCCCGTACGGTTGGATGCCGAGCCTTTGTAAATCTCCTTCGACGAGTCGAGTAGTTTGGGAATGCTGCTCTAAATGGGAGGTAAATTTCTTCTAAAGCTAAATACCGGCCAGAGACCGATAGCGCACAAGTAGAGTGATCGAAAGATGAAAAGCACTTTGAAAAGAGGGTTAAATAGTACGTGAAATTGTTGAAAGGGAAGGGCTTGTGACCAGACCTTTGCCTTGCGGATCATCCGGTGTTCTCACCGGTGCACTCCGCTTGGTTGAGGCCAGCATCAGTTTTGGCGGCGGGATAAAGACTTTAGGAACGTGACTCCCCCGGGAGTGTTATAGCCTACTGTGTAATACCGCCACCGAGACTGAGGACCGCGCTTCGGCTAGGATGCTGGCATAATGGTCATCAGCCACCCGTCTTGAAACACGGACCAAGGAGTCGAACATTTATGCGAGTTTTTGGGTGTTAAACCCTCAAGCGTAATGAAAGTGAACGGAGGTGAGAGCCCTTAC--GGGTGCATCATCGACCGATCCTGATGTCTTCGGATGGATTTGAGTAAGAGCATAACTGTTCGGACCCGAAAGATGGTGAACTATGCGTGGATAGGGTGAAGCCAGAGGAAACTCTGGT-GGAGGCTCGCAGC-GGTTCTGACGTGCAAATCGATCGTCAAATCTGCGCAT-GGGGGCGAAAGA-CTAATCGCCGTTACACTTTTG-CATCGACCTTGTCCCATT-TGCGACGAA-CAAACACGCCTGTTGGCAGAGATGGAAAGCTCGCCAAGCCTCGCCAGCTTCACAACACGCATTGGGGTCTTGTATGCCCCGCAGAAACGCCCGAGGGTCAGGCCTGTGGCTTGGTCAAGAATCTTTCTCTCATGTGCTCAATCAGCGTGGGCACATCAACGGAGCCTATCATCGACTACATGATCACCAGAAACATGGAAGTGCTGGAGGAGTACGAACCATTGCGGTACCCCAATGCCACGAAGATTTTCCTCAACGGATCTTGGATCGGCGTGCACCAGGACCCCAAGACATTGGTGCGGGATGTCCAACAGCTTCGCCGGAACAACCAGATTCCCGCAGAGGTCTCTCTGATCCGTGATATCAGAGATCGCGAGTTCAAGATCTTCTCTGACGCTGGTCGTGTCATGCGTCCCCTGTTTGTTGTGGAGCAGGAAGACA-ATCAGGACACAGGAGTCGAAAAGGGCTCGTTGGTCCTCAACAAGGAACACATCAGGAAGCTCGAAAACGAC-CAGGCTCTACCCCC---TGGTAGTGATGAG-------TACTTTGGCTGGCAAGGGCTTGTCAACGAAGGTGTCATCGAGTATCTCGATGCTGAAGAAGAGGAGACATCCATGATCTGCATGACACCGGAGGATCTCGAGACCTTCCGTCTGGCAAAGCAGGGTCACGACATGACAACGGACAAC---AGCGAAGAGCCCAACAAGCGTGTCAAGACGCGGATGAACCCGACGACACACATGTATACCCACTGTGAAATTCACCCCAGTATGCTTCTGGGTATCTGCGCCAGTATCATTCCGNNNNNNNNNNNNNNNNNNNNNNNNNNNNNNNNNNNNNNNNNNNNNNNNNNNNNNNNNNNNNNNNNNNNNNNNNNNNNNNNNNNNNNNNNNNNNNNNNNNNNNNNNNNNNNNNNNNNNNNNNNNNNNNNNNNNNNNNNNNNNNNNNNNNNNNNNNNNNNNNNNNNNNNNNNNNNNNNNNNNNNNNNNNNNNNNNNNNNNNNNNNNNNNNNNNNNNNNNNNNNNNNNNNNNNNNNNNNNNNNNNNNNNNNNNNNNNNNNNNNNNNNNNNNNNNNNNNNNNNNNNNNNNNNNNNNNNNNNNNNNNNNNNNNNNNNNNNNNNNNNNNNNNNNNNNNNNNNNNNNNNNNNNNNNNNNNNNNNNNNNNNNNNNNNNNNNNNNNNNNNNNNNNNNNNNNNNNNNNNNNNNNNNNNNNNNNNNNNNNNNNNNNNNNNNNNNNNNNNNNNNNNNNNNNNNNNNNNNNNNNNNNNNNNNNNNNNNNNNNNNNNNNNNNNNNNNNNNNNNNNNNNNNNNNNNNNNNNNNNNNNNNNNNNNNNNNNNNNNNNNNNNNNNNNNNNNNNNNNNNNNNNNNNNNNNNNNNNNNNNNNNNNNNNNNNNNNNNNNNNNNNNNNNNNNNNNNNNNNNNNNNNNNNNNNNNNNNNNNNNNNNNNNNNNNNNNNNNNNNNNNNNNNNNNNNNNNNNNNNNNNNNNNNNNNNNN
>M__chrysopogonisGDMCC_3_683_
---TCCGTAGGTGAACCTGCGGAGGGATCATTACTGAGTT-TTCAACT--CTCCAAACCA-TGTGAAC-TTACCAC--TGTTGCCTCGG--TGG---------------------TTAGTG---------CTCTCCCGTCAG-----GGTGGGTGCTG---------------------------------------------------------------------------------CCGCCGGCGGAC-TAC-TAAACTC-TTGTTAATT-TTTGTC-----TGAATC--AAATCAAGA--AATAAGTTAAAACTTTCAACAACGGATCTCTTGGTTCTG----CGATGAAGAACGCAGCGAAATGCGATAAGTAATGTGAATTGCAGAATTCAGTGAATCATCGAATCTTTGAACGCACATTGCGCCCATTAGTATTCTAGTGGG----CCTGTTCGAGCGTCATTTCAACCCTTAAGC-C---TAGCTTAGTGTTGGGAGACTGCGCTA--AACCGCAGCTCCTCAAAACCAG-TGGCGGAGTC-CTCTCGTGCTCTGAGCGTAGTAATT-CTTTATCTCGCTTCTGCAAGTA-CGGTT-GACGACAGCCATAAACCGCACCCTT--------CGG----GGGCAC----TTTTT-----AATGGTTGACCTCGGATCAGGTAGGAATACCCGCTGATTGCCCTAGTAACGGCG-AGTGAAGCGGCAACAGCTCAAATTTGAAATCTGGCCTTCTGGTCCGAATTGTAATTTGTAGAGGATGCTTTTGGTTAGGTACCTTCCGAGTTCCTTGGAACAGGACGCCTTAGAGGGTGAGAGCCCCGTACGGTTGGATGCCGAGCCTCTGTAAAGCTCCTTCGACGAGTCGAGTAGTTTGGGAATGCTGCTCTAAATGGGAGGTAAATTTCTTCTAAAGCTAAATACCGGCCAGAGACCGATAGCGCACAAGTAGAGTGATCGAAAGATGAAAAGCACTTTGAAAAGAGGGTTAAATAGTACGTGAAATTGTTGAAAGGGAAGGGCTTATGACCAGACCTTTGCCTTGCGGATCATCCGGTGTTCTCACCGGTGCACTTCGCTTGGTTGAGGCCAGCATCAGTTTCGGCGGCGGGATAAAGACTTCAGGAATGTGACTCCCCCGGGAGTGTTATAGCCTGTTGTGTAATACCGCCGCCGGGACTGAGGACCGCGCTTCGGCTAGGATGCTGGCATAATGGTCATCAGCCACCCGTCTTGAAACACGGACCAAGGAGTCGAACATTTATGCGAGTTTTTGGGTGTTAAACCCTCAAGCGTAATGAAAGTGAACGGAGGTGAGAGCCCTTAC--GGGTGCATCATCGACCGATCCTGATGTCTTCGGATGGATTTGAGTAAGAGCATAACTGTTCGGACCCGAAAGATGGTGAACTATGCGTGGATAGGGTGAAGCCAGAGGAAACTCTGGT-GGATGCTCGCAGC-GGTTCTGACGTGCAAATCGATCGTCAAATCTGCGCAT-GGGGGCGAAAGA-CTAATCGCCGCTACACCTTTCGCGTCTACCTTGTCCCATC-TGCGGAGAA-CAAACACACCAGTCGGCAGGGATGGCAAGCTTGCCAAGCCGCGTCAGTTGCACAACACTCATTGGGGTCTCGTCTGTCCCGCAGAGACACCAGAGGGCCAGGCCTGTGGTCTGGTCAAGAATCTGTCGCTCATGTGCTCTATTAGTGTCGGCACATCCACAGAACCCATCATTGACTATATGATTACCCGGAATATGGAGGTTCTCGAGGAGTACGAACCTTTGCGATATCCGAATGCCACCAAGATCTTCCTGAACGGATCATGGATCGGTGTACACCAGGACCCAAAGACCTTGGTCAGGGATGTCCAGCAGCTGCGCCGCAACAATCAGATCCCTGCCGAGGTGTCTCTGATTCGCGATATCAGAGACCGGGAGTTCAAAATCTTCTCCGATGCTGGTCGTGTTATGCGACCGTTGTTTGTGGTGGAGCAAGAAGACA-ACCCGGAGGCTGGAGTCGAGAAAGGCTCGCTGACGCTAAATAAGGAGCATATCCGGAAGCTTGAGAACGAC-CAGGCCCTTCCTCC---AGGTAGCGACGAG-------TACTTCGGCTGGCAGGGCCTTGTGAACGAAGGTGTGATCGAGTACCTCGACGCAGAAGAAGAAGAGACCTCCATGATTTGCATGACACCAGAGGATCTGGAGACCTTCCGTCTCGCCAAGCAGGGCCATGACATGACGGCAGACAAC---AGCGAGGAGCCTAACAAGCGTGTCAAGACCCGGATGAATCCTACGACGCATATGTACACACACTGCGAGATCCACCCCAGCATGCTGCTTGGTATTTGCGCCAGTATTATCCCGAGGCTTCTGGCAACAAGTACGTCCCTCGCGCCGTCCTCGTCGATCTCGAGCCCGGTACCATGGACGCCGTCCGTGCTGGCCCCTTCGGCCAGCTCTTCCGCCCCGACAACTTCGTTTTCGGCCAGTCTGGTGCCGGCAACAACTGGGCCAAGGGTCACTACACTGAGGGTGCCGAGCTTGTCGACCAGGTCCTCGAGGTCGTCCGCCGTGAGGCTGAGGGTTGCGACTGCCTTCAAGGTTTCCAGATCACCCACTCCCTCGGTGGTGGTACCGGTGCCGGTATGGGTACGCTCCTCATCTCCAAGATCCGTGAGGAGTTCCCCGACCGCATGATGGCCACCTTCTCGGTCGTGCCCTCTCCCAAGGTCTCCGACACCGTCGTCGAGCCCTACAACGCCACACTCTCCGTCCACCAGCTGGTCGAGAACTCGGACGAGACCTTCTGCATTGACAACGAGGCTCTCTACGACATCTGCATGCGCACCCTGAAGCTCTCCAACCCCTCGTACGGCGACCTGAACTACCTCGTCTCCGCCGTCATGTCCGGTGTCACCACTTGCTTGCGTTTCCCCGGTCAGCTCAACTCTGACCTGCGCAAGCTCGCCGTCAACATGGTTCCCTTCCCGCGTCTCCACTTCTTCATGGTCGGCTTCGCTCCCCTGACCAGCCGTGGCGCCCACTCTTTCCGTGCCG
>Microdochium_albescensCBS_243_83
GTCTCCGTAGGTGAACCTGCGGAGGGATCATTACTGAGTT-TTCAACT--CTCCAAACCA-TGTGAAC-TTACCAC--TGTTGCCTCGG--TGG---------------------TTGGCG---CTCCTCCCTCTCTGAAAG-----GGG---CGCC--G-------------------------------------------------------------------------------CCGCCGGCGGACAAAC-TAAACTC-TTGTCAAC--TTTGTCAAATCTGAATC-TAAACTAAGA--AATAAGTTAAAACTTTCAACAACGGATCTCTTGGTTCTGGCATCGATGAAGAACGCAGCGAAATGCGATAAGTAATGTGAATTGCAGAATTCAGTGAATCATCGAATCTTTGAACGCACATTGCGCCCATTAGTATTCTAGTGGGCATGCCTGTTCGAGCGTCATTTCAACCCTTAAGC-C---TAGCTTAGTGTTGGGAGACTGCGCTA--AACCGCAGCTCCTCAAAACCAG-TGGCGGAGTC--CTCTGTGCTCTGAGCGTAGTAATT-CTCTATCTCGCTTGTATGAACG-CAGCG-GTCGACGGCCATAAACCGCGCCTCTCCCCCTCCAGGGATTGGGCACC---TTTTT-----AATGGTTGACCTCGGATCAGGTAGGAATACCCGCTGATTGCCCTAGTAACGGCG-AGTGAAGCGGCAACAGCTCAAATTTGAAATCTGGCTTTCGGGTCCGAGTTGTAATTTGTAGAGGATGATTTTGGTTAGGTACCTTCCGAGTTCCTTGGAACAGGACGCCTTAGAGGGTGAGAGCCCCGTACGGTTGGATGCCGAGCCTCTGTAAATCTCCTTCGACGAGTCGAGTAGTTTGGGAATGCTGCTCTAAATGGGAGGTAAATTTCTTCTAAAGCTAAATACCGGCCAGAGACCGATAGCGCACAAGTAGAGTGATCGAAAGATGAAAAGCACTTTGAAAAGAGGGTTAAATAGTACGTGAAATTGTTGAAAGGGAAGGGCTTGTGACCAGACCTTTGCCTTGCGGATCATCCGGTGTTCTCACCGGTGCACTCCGCTTGGTTGAGGCCAGCATCAGTTTCGGCGGCGGGATAAAGACTTCAGGAACGTGACTCCCCCGGGAGTGTTATAGCCTGCTGTGTAATACCGCCGCTGGGACTGAGGACCGCGCTTCGGCTAGGATGCTGGCATAATGGTCATCAGCCACCCGTCTTGAAACACGGACCAAGGAGTCGAACATTTATGCGAGTTTTTGGGTGTTAAACCCTCAAGCGTAATGAAAGTGAACGGAGGTGAGAGCCCTTAC--GGGTGCATCATCGACCGATCCTGATGTCTTCGGATGGATTTGAGTAAGAGCATAACTGTTCGGACCCGAAAGATGGTGAACTATGCGTGGATAGGGTGAAGCCAGAGGAAACTCTGGT-GGAGGCTCGCAGC-GGTTCTGACGTGCAAATCGATCGTCAAATCTGCGCAT-GGGGGCGAAAGA-CTAATCGTCGCTATACATTTG-CGTCCACCTTGTCCCACT-TGCGAAGGA-CGAATACCCCCGTTGGTAGAGATGGTAAGCTCGCCAAGCCGCGGCAGCTACACAATACGCATTGGGGGCTGGTTTGCCCCGCTGAGACGCCCGAGGGTCAGGCTTGCGGTCTGGTCAAGAACCTCTCGCTGATGTGCTCAATCAGCGTGGGGACCTCAACCGAGCCCATCATCGACTACATGATTACAAGGAACATGGAGGTGCTTGAGGAGTACGAGCCTTTGCGATATCCAAACGCCACAAAGATCTTCTTGAACGGTTCCTGGATTGGCGTGCACCAAGACCCCAAGACCCTGGTACGAGACGTTCAGCAGCTCAGACGAAACAACCAGATCCCCGCCGAGGTCTCACTGATTCGCGATATCAGAGATCGCGAGTTCAAGATTTTCTCGGATGCGGGACGTGTCATGCGGCCTCTGTTCGTCGTGGAGCAAGAAGACA-ACCCGGATACTGGCGCAGAGAAGGGCTCGCTCACACTCAATAAAGAGCATATTCGAAAGCTCGAGAACGAT-CAGACTCTTCCTGC---AGGCAGCGACGAA-------TACTTCGGCTGGCAGGGCCTTGTCAACGAAGGTGTCATCGAGTACCTCGACGCCGAGGAAGAGGAGACGTCAATGATCTGCATGACTGCCGAGGACTTGGAGACATTTCGGCTTGCCAAACAAGGCCACGACATGACGGTGGACACC---AGCGAGGAACCCAACAAGCGGATCAATACTCGTATGAACCCGACCACGCACATGTATACGCACTGCGAGATTCATCCCAGCATGCTTCTTGGCATCTGCGCCAGTATCATTCCTAGGCTTCTGGAAACAAGTACGTTCCTCGTGCCGTTCTTGTCGATCTCGAGCCCGGCACCATGGACGCCGTCCGTGCTGGTCCCTTTGGCCAGCTTTTCCGCCCCGACAACTTCGTTTTCGGTCAGTCCGGTGCCGGCAACAACTGGGCCAAGGGTCACTACACTGAGGGTGCCGAGCTTGTCGACCAGGTCCTCGAGGTTGTCCGTCGCGAGGCCGAGGGCTGCGACAGCCTCCAGGGTTTCCAAATCACCCACTCTCTCGGTGGTGGTACTGGTGCCGGTATGGGTACGCTCCTCATCTCCAAGATCCGTGAGGAGTTCCCCGACCGGATGATGGCCACCTTCTCGGTCGTCCCCTCCCCCAAGGTCTCCGACACCGTCGTTGAGCCCTACAACGCGACTCTGTCCATCCACCAGCTTGTCGAGAACTCGGACGAGACCTTCTGCATTGATAACGAGGCTCTCTACGACATCTGCATGCGCACCCTCAAGCTCTCCAACCCCTCGTACGGCGACCTGAACTACCTCGTCTCCGCCGTCATGTCCGGCGTCACCACCTGCTTGCGCTTCCCTGGCCAGCTCAACTCCGACTTGCGCAAGCTCGCCGTCAACATGGTTCCTTTCCCCCGTCTCCACTTCTTCATGGTCGGCTTCGCTCCCCTGACCAGCCGTGGCGCCCACTCCTTCCGTGCCG
>M__chrysanthemoidesCGMCC_3_17930
-----------------------------------------------A--CTCTCAACCA-TGTGA-C-TTACCAC--TGTTGCCTCGG--TGG--------------------GATGGTG---------CTGCTTCGGCGG-----------TGCCAGA-------------------------------------------------------------------------------CCACCGGTGGAC-TAC-TAAACTC-TTGTTAATT-TTTGTCAAATCTGAATC-ATAACTAAGA--AATAAGTTAAAACTTTCAACAACGGATCTCTTGGTTCTGGCATCGATGAAGAACGCAGCGAAATGCGATAAGTAATGTGAATTGCAGAATTCAGTGAATCATCGAATCTTTGAACGCACATTGCGCCCATTAGTATTCTAGTGGGCATGCCTGTTCGAGCGTCATTTCAACCCTTAAGC-C---TAGCTTAGTGTTGGGAGACTGC-CTA--ATACGCAGCTCCTCAAAACCAG-TGGCGGAGTC-TGTTCGTACTCTGAGCGTAGTAATT-TTTTATCTCGCTTCTGCAAGTC-GATCA-GACAACAGCCAAAAACCGCACCCTC------TCGGG----GGGCACT---TTTTT-----AATGGTTGACCTCGGATCAGGTAGGAATACCCGCTGATTGCCCTAGTAACGGCG-AGTGAAGCGGCAACAGCTCAAATTTGAAATCTGGCCTTCTGGTCCGAATTGTAATTTGTAGAGGATGATTTTGGTTAGGTACCTTCCGAGTTCCTTGGAACAGGACGCCTTAGAGGGTGAGAGCCCCGTACGGTTGGATGCCGAGCCTTTGTAAATCTCCTTCGACGAGTCGAGTAGTTTGGGAATGCTGCTCTAAATGGGAGGTAAATTTCTTCTAAAGCTAAATACCGGCCAGAGACCGATAGCGCACAAGTAGAGTGATCGAAAGATGAAAAGCACTTTGAAAAGAGGGTTAAATAGTACGTGAAATTGTTGAAAGGGAAGGGCTTGTGACCAGACCTTTGCCTTGCGGATCATCCGGTGTTCTCACCGGTGCACTCCGCTTGGTTGAGGCCAGCATCAGTTTTGGCGGCGGGATAAAGACTTTAGGAACGTGACTCCCCCGGGAGTGTTATAGCCTACTGTGTAATACCGCCACCGAGACTGAGGACCGCGCTTCGGCTAGGATGCTGGCATAATGGTCATCAGCCACCCGTCTTGAAACACGGACCAAGGAGTCGAACATTTATGCGAGTTTTTGGGTGTTAAACCCTCAAGCGTAATGAAAGTGAACGGAGGTGAGAGCCCTTAC--GGGTGCATCATCGACCGATCCTGATGTCTTCGGATGGATTTGAGTAAGAGCATAACTGTTCGGACCCGAAAGATGGTGAACTATGCGTGGATAGGGTGAAGCCAGAGGAAACTCTGGT-GGAGGCTCGCAGC-GGTTCTGACGTGCAAATCGATCGTCAAATCTGCGCAT-GGGGGCGAAAGA-CTAATCGCCGTTACACTTTTG-CATCGACCTTGTCCCATT-TGCGACGAA-CAAACACGCCTGTTGGCAGAGATGGAAAGCTCGCCAAGCCTCGCCAGCTTCACAACACGCATTGGGGTCTTGTATGCCCCGCAGAAACGCCCGAGGGTCAGGCCTGTGGCTTGGTCAAGAATCTTTCTCTCATGTGCTCAATCAGCGTGGGCACATCAACGGAGCCTATCATCGACTACATGATCACCAGAAACATGGAAGTGCTGGAGGAGTACGAACCATTGCGGTACCCCAATGCCACGAAGATTTTCCTCAACGGATCTTGGATCGGCGTGCACCAGGACCCCAAGACATTGGTGCGGGATGTCCAACAGCTTCGCCGGAACAACCAGATTCCCGCAGAGGTCTCTCTGATCCGTGATATCAGAGATCGCGAGTTCAAGATCTTCTCTGACGCTGGTCGTGTCATGCGTCCCCTGTTTGTTGTGGAGCAGGAAGACA-ATCAGGACACAGGAGTCGAAAAGGGCTCGTTGGTCCTCAACAAGGAACACATCAGGAAGCTCGAAAACGAC-CAGGCTCTACCCCC---TGGTAGTGATGAG-------TACTTTGGCTGGCAAGGGCTTGTCAACGAAGGTGTCATCGAGTATCTCGATGCTGAAGAAGAGGAGACATCCATGATCTGCATGACACCGGAGGATCTCGAGACCTTCCGTCTGGCAAAGCAGGGTCACGACATGACAACGGACAAC---AGCGAAGAGCCCAACAAGCGTGTCAAGACGCGGATGAACCCGACGACACACATGTATACCCACTGTGAAATTCACCCCAGTATGCTTCTGGGTATCTGCGCCAGTATCATTCCGNNNNNNNNNNNNNNNNNNNNNNNNNNNNNNNNNNNNNNNNNNNNNNNNNNNNNNNNNNNNNNNNNNNNNNNNNNNNNNNNNNNNNNNNNNNNNNNNNNNNNNNNNNNNNNNNNNNNNNNNNNNNNNNNNNNNNNNNNNNNNNNNNNNNNNNNNNNNNNNNNNNNNNNNNNNNNNNNNNNNNNNNNNNNNNNNNNNNNNNNNNNNNNNNNNNNNNNNNNNNNNNNNNNNNNNNNNNNNNNNNNNNNNNNNNNNNNNNNNNNNNNNNNNNNNNNNNNNNNNNNNNNNNNNNNNNNNNNNNNNNNNNNNNNNNNNNNNNNNNNNNNNNNNNNNNNNNNNNNNNNNNNNNNNNNNNNNNNNNNNNNNNNNNNNNNNNNNNNNNNNNNNNNNNNNNNNNNNNNNNNNNNNNNNNNNNNNNNNNNNNNNNNNNNNNNNNNNNNNNNNNNNNNNNNNNNNNNNNNNNNNNNNNNNNNNNNNNNNNNNNNNNNNNNNNNNNNNNNNNNNNNNNNNNNNNNNNNNNNNNNNNNNNNNNNNNNNNNNNNNNNNNNNNNNNNNNNNNNNNNNNNNNNNNNNNNNNNNNNNNNNNNNNNNNNNNNNNNNNNNNNNNNNNNNNNNNNNNNNNNNNNNNNNNNNNNNNNNNNNNNNNNNNNNNNNNNNNNNNNNNNNNNNNNNNNNNNNNNNNNNNNNNNNNNNNNN
>Muscodor_fengyan_gensisCGMCC_2862_
---------------------------------CAGAGTTTTCTAAAC-TCCCAACCCTT-TGTGAAC-CTACCAT--CGTTGCTTCGG--CGGCGGAGGTG----CTACGCTGCAAGGCG----------CTACCCTGTAGTTACCCTGTAGTCCCAGGGAGCTGTCATCAGCTCTTTAGGGGAGCTCACAGCCTAGCGATGTTTTCGTTACAGGGCTGTAGCTCCGGACTGCCCTCCCCGCCGGCGGCC-AAC-TAAACTC--TGTT--TTCTCTGAA-ACTCTGAATT-ATAAACTT----AATAAGTTAAAACTTTCAACAACGGATCTCTTGGTTCTGGCATCGATGAAGAACGCAGCGAAATGCGATAAGTAATGTGAATTGCAGAATTCAGTGAATCATCGAATCTTTGAACGCACATTGCGCCCATTAGCATTCTAGTGGGCATGCCTGTTCGAGCGTCATTTCACCACTTAAGC-CCTGTTGCTTAGCGTTGGGGGCCTACGGCACAGCCTGTAGCCCTTTAAAGTGAT-TGGCGGAGTT-AGTTCTATCTCTAAGCGTAGTAATT-TCT--TCTCGCTTCTGCAGTAGTGCT---GGCCCCCGCCGTAAAACCCTCC----------------------------TATAC-----AATGG----------------------------------GCCCTAGTAACGGCG-AGTGAAGCGGCAACAGCTCAAATTTGAAATCTGGCTCTCGGGCCCGAGTTGTAATTTGTAGAGGATGATTTTGGCGCGGTGCCTTCCGAGTTCCCTGGAACGGGACGCCTTAGAGGGTGAGAGCCCCGTACGGTTGGACACCAAGCCTCTGTAAATCTCCTTCGACGAGTCGAGTAGTTTGGGAATGCTGCTCTAAATGGGAGGTAAATTTCTTCTAAAGCTAAATACCGGCCAGAGACCGATAGCGCACAAGTAGAGTGATCGAAAGATGAAAAGCACTTTGAAAAGAGGGTTAAATAGCACGTGAAATTGTTGAAAGGGAAGCATTTACTACCAGACCTCTGCCCTGCGGATCATGTGGTGTTCTCACCGCTGCACTTCGCTTGGTTTAGGCCAGCATCGGTTTTTGTAGGGGGATAAAAGCCTTAGGAACGTAGCTCCCTCGGGAGTGTTATAGCCTTTTGCATAATACCCTTACGGGGACCGAGGACCGCGCTTCGGCAAGGATGCTGGCATAATGGTAGTCAATGACCCGTCTTGAAACACGGACCAAGGAGTCGAACATTTGTGCGAGTGTTTGGGTGTTAAACCCTCACGCGTAATGAAAGTGAACGTAGGTGAGAGCCCTTAC--GGGTGCATCATCGACCGATCTTGATGTCTTCGGATGGATTTGAGTAAGAGCATAACTGTTCGGACCCGAAAGATGGTGAACTATGCGTGGATAGGGTGAAGCCAGAGGAAACTCTGGT-GGAGGCTCGCAGC-GGTTCTGACGTGCAAATCGATCGTCAAATCTGCGCAT-GGGGGCGAAAGA-CTTATCGCAGATATACTTTCG-CCTCCACGCTCTCGCATT-TGCGACGAA-CCAACACGCCCGTAGGTCGAGATGGCAAGCTCGCCAAGCCCCGTCAGCTTCACAACACCCACTGGGGCCTAGTTTGTCCTGCCGAGACCCCCGAGGGTCAGGCCTGTGGTCTGGTGAAGAACTTGTCTCTTATGTGCTCCGTCAGTGTCGGCACCTCGACGGAGCCCATCATTGAGTACATGGCGTCCCGGAACATGGAGATTCTCGAAGAATACGAACCCCAGCGCTATCCCAATGCCACCAAGATCTTTCTCAACGGCTCATGGATCGGCGTCCACCACGATCCCAAGTCTCTCGTGAGAGATGTCCAGCAGCTACGCCGAACCAATCAGATCCCTGCAGAAGTATCATTGGTTCGCGACATCCGTGATCGCGAGTTCAAGATCTTCTCGGACGCTGGCCGAGTCATGCGACCCTTGTTTGTCGTCGAACAAGAGGACACGCCCGACCGCCTG-------AAGGGACAGCTAGCTCTCACCAAAGAAATGGCCAAGAAAATCGAAGCCGAT-CAAGATCCGGCAACGATAGAAAGGAACGAA-------TATTATGGTTGGGAGGGGTTGGTCGATGACGGCGCCATTGAGTATCTGGATGCCGAGGAGGAAGAGACGGCCATGATTTGCATGACGCCCGAAGA-------------------------------------------------------------------------------------------------------------------------------------------------------------------------AGGGTGCCGGCAACAAGTACGTCCCCCGTGCCGTCCTCGTCGATCTCGAGCCCGGTACCATGGATGCCGTCCGCGCCGGTCCCTTCGGTCAGCTCTTCCGCCCCGACAACTTCGTCTTCGGCCAGTCGGGTGCCGGCAACAACTGGGCCAAGGGTCACTACACTGAGGGTGCCGAGCTCGTCGACCAGGTCCTCGATGTCGTCCGTCGCGAGGCCGAGGGCTGCGACTGCCTCCAGGGCTTCCAGATCACCCACTCGCTCGGTGGTGGTACCGGTGCCGGCATGGGCACGCTCCTCATCTCCAAGATCCGCGAGGAGTTCCCCGACCGCATGATGGCCACCTTCTCCGTCGTCCCCTCCCCCAAGGTCTCCGACACCGTCGTCGAGCCCTACAACGCCACCCTCTCCGTCCACCAGCTCGTCGAGAACTCGGACGAGACCTTCTGCATCGACAACGAGGCCCTCTACGACATCTGCATGCGTACCCTCAAGTTGTCCAACCCCTCGTACGGCGACCTGAACCACCTCGTCTCCGCCGTCATGTCGGGCGTCACCACCTGTCTGCGTTTCCCCGGCCAGCTCAACTCTGACCTGCGCAAGTTGGCTGTCAACATGGTGCCCTTCCCCCGTCTCCACTTCTTCATGGTCGGCTTTGCTCCTCTGACCAGCCGCGGCGCCGGTGCCTTCCGCGCTG
>Muscodor_thailandi_cusMFLUCC_17C2669_
------------------GCGGAGGGA-CATTACAGAGTTTTCTAAAC-TCCCAACCCTA-TGTGAAC-TTACCTT--TGTTGCTTCGG--CGG---CGGAGGCTACCCTGCGGGAGAATA----------CCACTTAGTGGTTACCCTGTAGTTTCAGGTACATCAGCTA------------------------------------------------------CCCGGTAGTCATCCCCGCCGGCGGCC-AAC-TAAACTC--TGTT--TTCTTTGGA-ATTCTGAATA-----ACAAACTTAATAAGTTAAAACTTTCAACAACGGATCTCTTGGTTCTGGCATCGATGAAGAACGCAGCGAAATGCGATAAGTAATGTGAATTGCAGAATTCAGTGAATCATCGAATCTTTGAACGCACATTGCGCCCATTAGCATTCTAGTGGGCATGCCTGTTCGAGCGTCATTTCACCACTTAAGC-CTTGTTGCTTAGCGTTGGGAGCCTACGGCACGGCCCGTAGCTCCTTAAAGTGAT-TGGCGGAGTT-GGTTCTCACTCTAAGCGTAGTAATT---ATATCTCGCTTCTG-TAGTG-GTCCC-GGCCCCTGCCGTAAA----ACCCCT-------------------------TATAC-----AAAGGTTGACCTCGGATCAGGTAGGAATACCCGCTGATTGCCCTAGTAACGGCG-AGTGAAGCGGCAACAGCTCAAATTTGAAATCTGGCTCTAGGGCCCGAGTTGTAATTTGCAGAGGATGATTTTGGCGCGGTGCCTTCCGAGTTCCCTGGAACGGGACGCCTTAGAGGGTGAGAGCCCCGTACGGTTGGACACCAAGCCTCTGTAAATCTCCTTCGACGAGTCGAGTAGTTTGGGAATGCTGCTCTAAATGGGAGGTAAATTTCTTCTAAAGCTAAATACCGGCCAGAGACCGATAGCGCACAAGTAGAGTGATCGAAAGATGAAAAGCACTTTGAAAAGAGGGTTAAATAGCACGTGAAATTGTTGAAAGGGAAGCATTTACTACCAGACCTTCTCCCTGCGGATCATGCGGTGTTTTCACCGCTGCACTTCGCTTGGTTTAGGCTAGCATCGGTTTTCGTAGGGGGATAAAAGCATTAGGAACGTAGCTCCCTCGGGAGTGTTATAGCCTTTTGCATAATACCCTTATGGGGACCGAGGACCGCGCTTTTGCAAGGATGCTGGCATAATGGTAGTCAATGACCCGTCTTGAAACACGGACCAAGGAGTCGAACATTTGTGCGAGTGTTTGGGTGTTAAACCCTCACGCGTAATGAAAGTGAACGTAGGTGAGAGCCCTTAC--GGGTGCATCATCGACCGATCTTGATGTCTTCGGATGGATTTGAGTAAGAGCATAACTGTTCGGACCCGAAAGATGGTGAACTATGCGTGGATAGGGTGAAGCCAGAGGAAACTCTGGT-GGAGGCTCGCAGC-GGTTCTGACGTGCAAATCGATCGTCAAATCTGCGCAT-GGGGGCGAAAGA-CTTATCGCAGATACACCTTTG-CGTCCACCCTCTCGCATC-TGCGGAGGA-CCAACACTCCGGTCGGCCGAGATGGCAAGCTTGCCAAGCCCCGCCAGCTTCACAACACGCATTGGGGCCTGGTCTGTCCTGCTGAGACGCCCGAGGGCCAGGCCTGTGGTCTGGTCAAGAACTTGTCTCTCATGTGCTCCGTCAGTGTCGGCACTTCGACAGAGCCCATCATCGAGTACATGGCCTCGCGAAACATGGAGATTCTGGAAGAGTACGAACCCCAGCGCTATCCCAACGCCACCAAGATCTTTCTCAACGGCTCATGGATCGGTGTACATCACGACCCCAAGGCTCTGGTGAGAGACGTCCAGCAGCTGCGCCGAAGCAGTCAGATCCCTCCAGAAGTATCTTTGGTTCGTGACATTCGTGATCGTGAGTTCAAGATCTTTTCGGATGCGGGCCGAGTCATGCGGCCCTTGTACGTTGTGGAACAAGAGGATA----CGCGAACTGCCGTC---AAGGGACAACTGGCCCTGGACAGAGCCATGCTCCAGAAACTCATAGATGACGGAGACCCTGACA-----AGGTAGCTGAGAGAGGGTACTACTACGGCTGGAAGGGCTTGGTCGACGACGGTGCGATCGAGTATTTGGACGCCGAGGAAGAAGAGACGGCCATGATTTGCATGACACCCGAGGATCTTGAAAACTACCGACTTACCAAACTTGGAGAGGGCGGCAGCGACGAGAACCCTGCCGACGCGCCTAATAAGCGCCTGAAGACCAAGATCAACCCCACTACTCACATGTACACTCATTGTGAAATTCATCCGAGCATGCTGTTGGGCATCTGCGCAAGTATAATACCCAGGGTGCCGGTAACAAGTATGTTCCCCGCGCCGTCCTCGTCGATCTCGAGCCCGGTACCATGGATGCCGTCCGCGCTGGTCCCTTCGGTCAGCTCTTCCGCCCCGACAACTTCGTCTTCGGCCAGTCCGGTGCTGGCAACAACTGGGCCAAGGGTCACTACACCGAGGGTGCCGAGCTTGTCGACAACGTCCTCGATGTCGTCCGTCGCGAGGCCGAGGGCTGCGACTGCCTCCAGGGTTTCCAGATCACCCACTCGCTTGGTGGTGGTACCGGTGCCGGTATGGGTACGCTGTTGATCTCCAAGATCCGCGAGGAGTTCCCCGACCGCATGATGGCCACCTTCTCCGTCGTCCCCTCTCCCAAGGTCTCCGACACCGTCGTCGAGCCCTACAACGCCACCCTCTCCGTCCACCAGCTGGTCGAGAACTCGGACGAGACTTTCTGCATTGACAACGAGGCTCTCTACGACATCTGCATGCG--------------------------------------------------------------------------------------------------------------------------------------------------------------------------------------------------------------------
>M__chrysopogonisLNU_196
---TCCGTAGGTGAACCTGCGGAGGGATCATTACTGAGTT-TTCAACT--CTCCAAACCA-TGTGAAC-TTACCAC--TGTTGCCTCGG--TGG---------------------TTAGTG------CTCTCCCGTCAGGGT-----GGG---TGCTG---------------------------------------------------------------------------------CCGCCGGCGGAC-TAC-TAAACTC-TTGTTAATT-TTTGTC-----TGAATC--AAATCAAGA--AATAAGTTAAAACTTTCAACAACGGATCTCTTGGTTCTG----CGATGAAGAACGCAGCGAAATGCGATAAGTAATGTGAATTGCAGAATTCAGTGAATCATCGAATCTTTGAACGCACATTGCGCCCATTAGTATTCTAGTGGG----CCTGTTCGAGCGTCATTTCAACCCTTAAGC-C---TAGCTTAGTGTTGGGAGACTGCGCTA--AACCGCAGCTCCTCAAAACCAG-TGGCGGAGTC-CTCTCGTGCTCTGAGCGTAGTAATT-CTTTATCTCGCTTCTGCAAGTACGGTT--GACGACAGCCATAAACCGCACCCTT--------CGG----GGGCAC----TTTTT-----AATGGTTGACCTCGGATCAGGTAGGAATACCCGCTGATTGCCCTAGTAACGGCG-AGTGAAGCGGCAACAGCTCAAATTTGAAATCTGGCCTTCTGGTCCGAATTGTAATTTGTAGAGGATGCTTTTGGTTAGGTACCTTCCGAGTTCCTTGGAACAGGACGCCTTAGAGGGTGAGAGCCCCGTACGGTTGGATGCCGAGCCTCTGTAAAGCTCCTTCGACGAGTCGAGTAGTTTGGGAATGCTGCTCTAAATGGGAGGTAAATTTCTTCTAAAGCTAAATACCGGCCAGAGACCGATAGCGCACAAGTAGAGTGATCGAAAGATGAAAAGCACTTTGAAAAGAGGGTTAAATAGTACGTGAAATTGTTGAAAGGGAAGGGCTTATGACCAGACCTTTGCCTTGCGGATCATCCGGTGTTCTCACCGGTGCACTTCGCTTGGTTGAGGCCAGCATCAGTTTCGGCGGCGGGATAAAGACTTCAGGAATGTGACTCCCCCGGGAGTGTTATAGCCTGTTGTGTAATACCGCCGCCGGGACTGAGGACCGCGCTTCGGCTAGGATGCTGGCATAATGGTCATCAGCCACCCGTCTTGAAACACGGACCAAGGAGTCGAACATTTATGCGAGTTTTTGGGTGTTAAACCCTCAAGCGTAATGAAAGTGAACGGAGGTGAGAGCCCTTAC--GGGTGCATCATCGACCGATCCTGATGTCTTCGGATGGATTTGAGTAAGAGCATAACTGTTCGGACCCGAAAGATGGTGAACTATGCGTGGATAGGGTGAAGCCAGAGGAAACTCTGGT-GGAGGCTCGCAGC-GGTTCTGACGTGCAAATCGATCGTCAAATCTGCGCAT-GGGGGCGAAAGACCTAATCGCCGCTACACCTTCG-CGTCTACCTTGTCCCATC-TGCGGAGAA-CAAACACACCAGTCGGCAGGGATGGCAAGCTTGCCAAGCCGCGTCAGTTGCACAACACTCATTGGGGTCTCGTCTGTCCCGCAGAGACACCAGAGGGCCAGGCCTGTGGTCTGGTCAAGAATCTGTCGCTCATGTGCTCTATTAGTGTCGGCACATCCACAGAACCCATCATTGACTATATGATTACCCGGAATATGGAGGTTCTCGAGGAGTACGAACCTTTGCGATATCCGAATGCCACCAAGATCTTCCTGAACGGATCATGGATCGGTGTACACCAGGACCCAAAGACCTTGGTCAGGGATGTCCAGCAGCTGCGCCGCAACAATCAGATCCCTGCCGAGGTGTCTCTGATTCGCGATATCAGAGACCGGGAGTTCAAAATCTTCTCCGATGCTGGTCGTGTTATGCGACCGTTGTTTGTGGTGGAGCAAGAAGACA-ACCCGGAGGCTGGAGTCGAGAAAGGCTCGCTGACGCTAAATAAGGAGCATATCCGGAAGCTTGAGAACGAC-CAGGCCCTTCCTCC---AGGTAGCGACGAG-------TACTTCGGCTGGCAGGGCCTTGTGAACGAAGGTGTGATCGAGTACCTCGACGCAGAAGAAGAAGAGACCTCCATGATTTGCATGACACCAGAGGATCTGGAGACCTTCCGTCTCGCCAAGCAGGGCCATGACATGACGGCAGACAAC---AGCGAGGAGCCTAACAAGCGTGTCAAGACCCGGATGAATCCTACGACGCATATGTACACACACTGCGAGATCCACCCCAGCATGCTGCTTGGTATTTGCGCCAGTATTATCCCGAGGCTTCTGGCAACAAGTACGTCCCTCGCGCCGTCCTCGTCGATCTCGAGCCCGGTACCATGGACGCCGTCCGTGCTGGCCCCTTCGGCCAGCTCTTCCGCCCCGACAACTTCGTTTTCGGCCAGTCTGGTGCCGGCAACAACTGGGCCAAGGGTCACTACACTGAGGGTGCCGAGCTTGTCGACCAGGTCCTCGAGGTCGTCCGCCGTGAGGCTGAGGGTTGCGACTGCCTTCAAGGTTTCCAGATCACCCACTCCCTCGGTGGTGGTACCGGTGCCGGTATGGGTACGCTCCTCATCTCCAAGATCCGTGAGGAGTTCCCCGACCGCATGATGGCCACCTTCTCGGTCGTGCCCTCTCCCAAGGTCTCCGACACCGTCGTCGAGCCCTACAACGCCACACTCTCCGTCCACCAGCTGGTCGAGAACTCGGACGAGACCTTCTGCATTGACAACGAGGCTCTCTACGACATCTGCATGCGCACCCTGAAGCTCTCCAACCCCTCGTACGGCGACCTGAACTACCTCGTCTCCGCCGTCATGTCCGGTGTCACCACTTGCTTGCGTTTCCCCGGTCAGCTCAACTCTGACCTGCGCAAGCTCGCCGTCAACATGGTTCCCTTCCCGCGTCTCCACTTCTTCATGGTCGGCTTCGCTCCCCTGACCAGCCGTGGCGCCCACTC-TTCCGTGCCG
>M__chuxiongenseYFCC_8794_
------------------------------------------------------AAACCA-TGTGAAC-TTACCAC--TGTTGCCTCGG--TGG---------------------AAGGTA--------------TCCGAAA-----GGG---TACTGGA--------------------------------------------------------------------------------AACCGGTGGACAT-C-TAAACTC-TTGTTAATT-TTTGTC-ATTCTGAATC-ATAACTAAGA--AATAAGTTAAAACTTTCAACAACGGATCTCTTGGTTCTGGCATCGATGAAGAACGCAGCGAAATGCGATAAGTAATGTGAATTGCAGAATTCAGTGAATCATCGAATCTTTGAACGCACATTGCGCCCATTAGTATTCTAGTGGGCATGCCTGTTCGAGCGTCATTTCAACCCTTAAGC-C---TAGCTTAGTGTTGGGAGACTGC-CTA--ATACGCAGCTCCTCAAAACCAG-TGGCAGAGTC-TTTACGTACTCTGAGCGCAGTAATT-CTATATCTCGCTTCTG-AAAAC-GTCTA-GACGATAGCCAAAAACCGCATGCTT--------------------C--------------------------------------------------------------------------------------------------------------------------------------------------------------------------------------------------------------------------------------------------------------------------------------------------------------------------------------------------TAAAAAAAACTTTGAAAAGAGAGTTAAATAGTACGTGAAATTGTTGAAAGGGAAGGGCTTATGACCAGACCTTTGCATTGAGGATCATCCGGTGTTCTCACCGGTGCACTTCTCTTTGTTGAGGCCAGCATCAGTTCTAGTTGGGGGATAAAGACTTTAGGAATGTGATTCCTCCGGGAATGTTATAGCCTTTTGTGTAATACCCTGACCGGGACTGAGGACCGCGCTTCGGCTAGGATGCTGGCATAATGGTCATCAGCCACCCGTCTTGAAACACGGACCAAGGAGTCGAACATTTATGCGAGTGTTTGGGTGTTAAACCCTCACGCGTAATGAAAGTGAACGGAGGTGAGAGCCCTTAC--GGGTGCATCATCGACCGATCCTGATGTCTTCGGATGGATTTGAGTAAGAGCATAACTGTTCGGACCCGAAAGATGGTGAATTATGCGTGGATAGGGTGAAGCCAGAGGAAACTCTGGT-GGAGGCTCGCAGC-GGTTCTGACGTGCAAATCGATCGTCAAATCTGCGCAT-GGGGGCGAAAGA-CTAATCGCCGTTACACATTCG-CATCGACTCTTTCCCATT-TGCGCAGAA-CCAACACTCCCGTCGGCAGAGACGGCAAACTTGCCAAGCCTCGCCAGCTGCACAACACACATTGGGGTCTTGTGTGCCCTGCCGAAACGCCTGAAGGCCAAGCTTGCGGTCTTGTCAAGAACCTTTCTCTCATGTGCTCGATCAGTGTGGGTACTTCTACAGAGCCCATCATTGACTACATGATCACAAGAAACATGGAAGTTCTTGAGGAATACGAGCCTCTGCGGTACCCCAACGCCACCAAGATCTTCTTGAACGGATCTTGGATTGGTGTGCACCAAGATCCCAAGACTCTTGTCAGAGATGTGCAGCAGCTTCGTCGTAACAACCAGATTCCCGCCGAAGTGTCTCTCATTCGCGATATCAGAGATCGTGAGTTCAAGATCTTCTCTGATGCGGGACGTGTCATGCGACCTCTGTTTGTCGTAGAACAGGAAGACA-ACCCGGACACTGGTGCGGAGAAGGGCTCCTTAACCTTGAACAAGGAGCACATTCGCAAGCTCGAGAACGAC-CAAGCACTTCCTCC---TGGCAGTGACGAG-------TACTTCGGCTGGCAGGGTCTCGTCAACGAAGGTGTCATTGAGTACCTTGATGCGGAGGAAGAGGAAACTTCCATGATCTGCATGACTGCTGAAGATCTGGAGACTTTCCGTCTTACAAAGCAAGGTCACGACATGACAACTGATAAC---AGTGAAGAGCCGAACAAGCGTGTTAAGACAAGAATGAATCCGACAACACATATGTACACTCATTGCGAAATCCATCCTAGTATGTTGTTGGGTATTTGCGCGAGTATCATTCCT-----------------------CCCCGTGCCGTCCTCGTCGATCTTGAGCCCGGTACCATGGACGCCGTCCGTGCTGGTCCTTTCGGTCAGCTCTTCCGCCCCGACAACTTCGTCTTCGGTCAGTCCGGTGCCGGCAACAACTGGGCCAAGGGTCACTACACTGAGGGTGCTGAGCTTGTCGACCAGGTCCTCGAGGTCGTCCGTCGCGAGGCTGAAGGCTGCGACTGCCTCCAGGGTTTCCAGATCACCCACTCCCTCGGTGGTGGTACTGGTGCCGGTATGGGTACGCTCCTTATCTCCAAGATTCGTGAGGAGTTCCCCGACCGCATGATGGCCACCTTCTCTGTCGTTCCTTCCCCCAAGGTTTCCGACACCGTCGTTGAGCCTTACAACGCCACCCTGTCCGTCCACCAGCTCGTTGAGAACTCCGACGAGACCTTCTGTATCGACAACGAGGCGCTGTACGACATCTGCATGCGTACCCTCAAGCTCTCCAACCCCTCTTACGGCGACTTGAACTACCTCGTCTCTGCCGTCATGTCTGGTGTCACCACCGGTTTCCGTTTCCCTGGTCAGCTTAACTCTGATCTTCGCAAGCTCGCCGTCAACATGGTGCCCTTCCCCCGTCTCCACTTCTTCATGGTCGGCTTCGCTCCCCTGACCAGCCGTGGCGCCCACTCCTTCCGTGCCG
>M__citrinidiscumCBS_109067_
GTCTCCGTAGGTGAACCTGCGGAGGGATCATTACTGAGTT-TTCAACT--CTCCAAACCA-TGTGAAC-TTACCAC--TGTTGCCTCGG--TGG---------------------TTAGTG----CTCCTCCCCTCTCGGGG---AAGGG---TGCTG---------------------------------------------------------------------------------CCGCCGGTGGAC-TAC-TAAACTC-TTGTTAATTTTTTGGC-ATTCTGAATC-ATAACTAAGA--AATAAGTTAAAACTTTCAACAACGGATCTCTTGGTTCTGGCATCGATGAAGAACGCAGCGAAATGCGATAAGTAATGTGAATTGCAGAATTCAGTGAATCATCGAATCTTTGAACGCACATTGCGCCCATTAGTATTCTAGTGGGCATGCCTGTTCGAGCGTCATTTCAACCCTTAAGC-C---TAGCTTAGCGTTGGGAGACTGCGCTA--AACCGCAGCTCCTCAAAACCAG-TGGCGGAGTC-CTCTCGTGCTCTGAGCGTAGTAGTT-ACTTATCTCGCTTTTGTAACAC--GGTG-GTCGACGGCCATAAACCGCACTCCT------TCGGG----GGGCAC----TTTTT-----AATGGTTGACCTCGGATCAGGTAGGAATACCCGCTGATTGCCCTAGTAACGGCG-AGTGAAGCGGCAACAGCTCAAATTTGAAATCTGGCCTTCGGGTCCGAGTTGTAATTTGTAGAGGATGCTTTTGGTTAGGTACCTTCCGAGTTCCTTGGAACAGGACGCCTTAGAGGGTGAGAGCCCCGTACGGTTGGATGCCGAGCCTCTGTAAAGCTCCTTCGACGAGTCGAGTAGTTTGGGAATGCTGCTCTAAATGGGAGGTAAATTTCTTCTAAAGCTAAATACCGGCCAGAGACCGATAGCGCACAAGTAGAGTGATCGAAAGATGAAAAGCACTTTGAAAAGAGGGTTAAATAGTACGTGAAATTGTTGAAAGGGAAGGGCTTGTGACCAGACCTTTGCCTTGCGGATCATCCGGTGTTCTCACCGGTGCACTCCGTTTGGTTGAGGCCAGCATCAGTTCTGGCGGCGGGATAAAGACTTCAGGAATGTGACTCCTCCGGGAGTGTTATAGCCTGCTGTGTAATACCGCCGCCGGGACTGAGGACCGCGCTTCGGCTAGGATGCTGGCATAATGGTCATCAGCCACCCGTCTTGAAACACGGACCAAGGAGTCGAACATTTATGCGAGTTTTTGGGTGTTAAACCCTCAAGCGTAATGAAAGTGAACGGAGGTGAGAGCCCTTAC--GGGTGCATCATCGACCGATCCTGATGTCTTCGGATGGATTTGAGTAAGAGCATAACTGTTCGGACCCGAAAGATGGTGAACTATGCGTGGATAGGGTGAAGCCAGAGGAAACTCTGGT-GGAGGCTCGCAGC-GGTTCTGACGTGCAAATCGATCGTCAAATCTGCGCAT-GGGGGCGAAAGA-CTAATCGACGCTACACGTTTG-CGTCTACCTTGTCCCACT-TGCGGAGAA-CCAACACCCCTGTTGGTAGAGACGGCAAGCTCGCCAAGCCACGGCAGCTACACAACACTCATTGGGGACTTGTCTGCCCTGCTGAGACGCCCGAAGGCCAAGCTTGTGGTTTGGTCAAGAACCTTTCGCTCATGTGCTCGATCAGCGTGGGAACTTCCACCGAGCCCATCATCGACTACATGATTACAAGGAATATGGAAGTACTTGAGGAGTACGAGCCTTTGCGATATCCAAACGCCACGAAAATCTTCTTGAATGGGTCATGGATCGGCGTGCACCAAGATCCTAAGACCCTTGTCAGGGATGTCCAGCAACTTCGACGTAACAACCAGATTCCCGCCGAGGTGTCATTGATTCGCGATATCAGAGATCGGGAGTTCAAAATCTTCTCAGATGCCGGCCGTGTCATGCGACCGCTTTTTGTCGTGGAGCAAGAAGACA-ACCCAGAAACTGGCGCAGAGAAGGGCACCTTGACACTCAACAAGGAGCACATCCGGAAGCTCGAAAACGAC-CAAGCTCTCCCTCC---AGGTAGCGACGAG-------TATTTTGGTTGGCAGGGGCTTGTCAACGAAGGCGTTATCGAGTATCTTGATGCCGAGGAAGAGGAGACGTCAATGATCTGTATGACAGCAGAGGATCTCGAGACTTTCCGTCTCGCTAAACAAGGTCACGACATGACGACAGACAAC---ACTGAGGAACCCAACAAGCGCATCAAGACTCGCATGAATCCGACCACACACATGTACACGCATTGTGAAATCCATCCCAGCATGCTTCTTGGCATCTGTGCCAGTATCATTCCCAGGCCTCCGGCAACAAGTACGTTCCCCGTGCCGTTCTCGTCGATCTCGAGCCTGGTACCATGGACGCTGTCCGCGCTGGTCCCTTCGGCCAGCTTTTCCGCCCCGACAACTTCGTCTTCGGTCAGTCTGGTGCCGGCAACAACTGGGCCAAGGGTCACTACACTGAGGGTGCCGAGCTTGTCGACCAGGTTCTTGAGGTCGTCCGCCGCGAGGCTGAGGGCTGCGACTGCCTTCAGGGTTTCCAGATCACCCACTCCCTCGGTGGTGGTACTGGTGCCGGTATGGGTACGCTCCTCATCTCCAAGATCCGCGAGGAGTTCCCCGACCGCATGATGGCCACCTTCTCGGTCGTCCCCTCGCCCAAGGTTTCCGACACTGTCGTCGAGCCCTACAACGCGACTCTGTCCGTCCACCAGCTTGTCGAGAACTCCGACGAGACCTTCTGCATTGACAACGAGGCTCTCTACGACATTTGCATGCGCACTCTCAAGCTCTCCAACCCCTCATACGGCGACTTGAACTACCTCGTCTCCGCCGTCATGTCCGGTGTCACCACCTGCCTGCGCTTCCCTGGTCAGCTTAACTCTGATCTGCGCAAGCTCGCCGTCAACATGGTGCCTTTCCCTCGTCTCCATTTCTTCATGGTCGGCTTCGCTCCCCTGACCAGCCGTGGCGCCCACTCCTTCCGTGCCG
>M__colombienseCBS_624_94_
GTCTCCGTAGGTGAACCTGCGGAGGGATCATTACTGAGTT-TTCAACT--CTCCAAACCA-TGTGAAC-TTACCAC--TGTTGCCTCGG--TGG-------------------TTTGGGTC--------------CTCACGG------------GCCTGA-------------------------------------------------------------------------------CCACCGGTGGAC-TAC-TAAACTC-TTGTTAATT-TTTGGC-ATTCTGAATC-ATAACTAAGA--AATAAGTTAAAACTTTCAACAACGGATCTCTTGGTTCTGGCATCGATGAAGAACGCAGCGAAATGCGATAAGTAATGTGAATTGCAGAATTCAGTGAATCATCGAATCTTTGAACGCACATTGCGCCCATTAGTATTCTAGTGGGCATGCCTGTTCGAGCGTCATTTCAACCCTTAAGC-C---TAGCTTAGTGTTGGGAGACTGC-CTA--ATACGCAGCTCCTCAAAACCAG-TGGCGGAGTC-TGTTCGTGCTCTGAGCGTAGTAATT-CTTTATCTCGCTTCTGTAAGCC-GGTCA-GACAACAGCCATAAACCGCACCCTT--------CGG----GGGCAC----TTTTT-----AATGGTTGACCTCGGATCAGGTA-------------ATTGCCCTAGTAACGGCG-AGTGAAGCGGCAACAGCTCAAATTTGAAATCTGGCCTTCTGGTCCGAATTGTAATTTGTAGAGGATGCTTTTGGTTAGGTACCTTCCGAGTTCCTTGGAACAGGACGCCTTAGAGGGTGAGAGCCCCGTACGGTTGGATGCCGAGCCTCTGTAAAGCTCCTTCGACGAGTCGAGTAGTTTGGGAATGCTGCTCTAAATGGGAGGTAAATTTCTTCTAAAGCTAAATACCGGCCAGAGACCGATAGCGCACAAGTAGAGTGATCGAAAGATGAAAAGCACTTTGAAAAGAGGGTTAAATAGTACGTGAAATTGTTGAAAGGGAAGGGCTTATGACCAGACCTTTGCCTTGGGGATCATCCGGTGTTCTCACCGGTGCACTCCCCTTGGTTGAGGCCAGCATCAGTTTCGGCGGCGGGATAAAGACTTTAGGAATGTGACTCCTCCGGGAGTGTTATAGCCTACTGTGTAATACCGCCACTGGGACTGAGGACCGCGCTTCGGCTAGGATGCTGGCATAATGGTCATCAGCCACCCGTCTTGAAACACGGACCAAGGAGTCGAACATTTATGCGAGTTTTTGGGTGTTAAACCCTCAAGCGTAATGAAAGTGAACGGAGGTGAGAGCCCGTAC--GGGTGCATCATCGACCGATCCTGATGTCTTCGGATGGATTTGAGTAAGAGCATAACTGTTCGGACCCGAAAGATGGTGAACTATGCGTGGATAGGGTGAAGCCAGAGGAAACTCTGGT-GGAGGCTCGCAGC-GGTTCTGACGTGCAAATCGATCGTCAAATCTGCGCAT-GGGGGCGAAAGA-CTAATCGCTGTTACACATTTG-CGTCTACCTTATCCCATT-TGCGCAGAA-CCAATACTCCAGTTGGCAGAGATGGCAAGCTTGCCAAACCTCGCCAACTACACAACACACACTGGGGTCTTGTCTGTCCTGCTGAAACGCCTGAGGGTCAGGCTTGCGGTCTGGTCAAGAACCTTTCTCTGATGTGCTCGATCAGTGTGGGAACGTCAACAGAACCCATCATTGACTACATGATCACCAGGAACATGGAGGTGTTGGAGGAGTACGAACCATTGCGTTATCCCAATGCCACAAAGATCTTCCTGAATGGGTCTTGGATTGGCGTGCACCAGGACCCCAAGACATTGGTGCGCGATGTCCAGCAGCTTCGCCGCAACAATCAAATCCCTGCAGAGGTCTCTCTGATCCGCGATATCAGAGATCGTGAGTTCAAAATCTTTTCTGACGCTGGCCGTGTCATGCGCCCTCTATTTGTTGTCGAGCATGAGGACA-ACCCGGACACGGGAGTCGAGAAGGGCGCGCTGGTGCTCAACAAGGAACACATCAGGAAGCTCGAGAACGAC-CAGGCCTTACCTCC---TGGCAGTGACGAG-------TACTTCGGTTGGCAAGGCCTTGTCAACGAAGGTGTCATCGAGTATCTCGACGCCGAGGAAGAGGAAACCTCGATGATCTGCATGACCGCTGAGGATCTTGAGACCTTCCGCCTGGCGAAACAAGGTCACGACATGACGACGGACAAC---AGCGAGGAGCCGAACAAGCGTGTGAAGACCCGCATGAACCCGACAACACACATGTACACTCACTGCGAAATCCATCCTAGCATGCTTCTAGGCATCTGCGCCAGTATCATCCCAAGGCTTCCGGCAACAAGTACGTCCCTCGCGCTGTCCTCGTCGATCTCGAGCCCGGTACCATGGATGCCGTCCGTGCCGGTCCCTTCGGCCAGCTCTTCCGCCCCGACAACTTCGTCTTTGGTCAGTCCGGTGCCGGCAACAACTGGGCCAAGGGTCACTACACTGAGGGTGCCGAGCTCGTCGACCAGGTCCTCGAGGTTGTCCGCCGCGAGGCTGAGGGCTGTGACTGCCTCCAGGGTTTCCAGATCACCCACTCTCTTGGTGGTGGTACCGGTGCCGGTATGGGTACGCTCCTCATCTCCAAGATCCGCGAGGAGTTCCCCGACCGCATGATGGCCACTTTCTCGGTCGTCCCTTCGCCCAAGGTCTCCGACACCGTCGTCGAGCCTTACAACGCCACACTGTCCGTCCACCAGCTCGTTGAGAACTCGGACCAGACCTTCTGCATTGACAACGAGGCTCTGTACGACATTTGCATGCGCACCCTGAAGCTCTCCAACCCCTCGTATGGCGACCTGAACTACCTCGTCTCCGCCGTCATGTCCGGTGTTACCACCTGCTTGCGTTTCCCCGGTCAGCTCAACTCTGACCTGCGCAAGCTCGCCGTCAACATGGTGCCCTTCCCTCGTCTCCACTTCTTCATGGTCGGCTTTGCTCCCCTGACCAGCCGTGGCGCCCACTCCTTCCGTGCCG
>M__dawsoniorumBRIP_65649_
GTCTCCGTAGGTGAACCTGCGGAGGGATCATTACTGAGTT-TTCAACT--CTCCAAACCA-TGTGAAC-TTACCAC--TGTTGCCTCGG--TGG---------------------TTAGTG---CT--CTTTCTCCGTCAGGGGGGAGGG---TGCC--G-------------------------------------------------------------------------------CCGCCGGTGGAC-TAC-TAAACTC-TTGTTAATT-TTTGGC-ATTCTGAATC--AAATCAAGA--AATAAGTTAAAACTTTCAACAACGGATCTCTTGGTTCTGGCATCGATGAAGAACGCAGCGAAATGCGATAAGTAATGTGAATTGCAGAATTCAGTGAATCATCGAATCTTTGAACGCACATTGCGCCCATTAGTATTCTAGTGGGCATGCCTGTTCGAGCGTCATTTCAACCCTTAAGC-C---TAGCTTAGTGTTGGGAGACTGCGCTA--AACCGCAGCTCCTCAAAACCAG-TGGCGGAGTC-CTCTCGTGCTCTGAGCGTAGTAATT-CTTTATCTCGCTTCTGCAAGTACGGTT--GACGACAGCCATAAACCGCACCCTT------C--GG----GGGCAC--TTTTTTT-----AATGGTTGACCTCGGATCAGGTAGGAATACCCGCTGNNNNNNNNNNNNNNNNNNNNNNNNNNNNNNNNNNNNNNNNNNNNNNNNNNNNNNNNNNNNNNNNNNNNNNNNNNNNNNNNNNNNNNNNNNNNNNNNNNNNNNNNNNNNNNNNNNNNNNNNNNNNNNNNNNNNNNNNNNNNNNNNNNNNNNNNNNNNNNNNNNNNNNNNNNNNNNNNNNNNNNNNNNNNNNNNNNNNNNNNNNNNNNNNNNNNNNNNNNNNNNNNNNNNNNNNNNNNNNNNNNNNNNNNNNNNNNNNNNNNNNNNNNNNNNNNNNNNNNNNNNNNNNNNNNNNNNNNNNNNNNNNNNNNNNNNNNNNNNNNNNNNNNNNNNNNNNNNNNNNNNNNNNNNNNNNNNNNNNNNNNNNNNNNNNNNNNNNNNNNNNNNNNNNNNNNNNNNNNNNNNNNNNNNNNNNNNNNNNNNNNNNNNNNNNNNNNNNNNNNNNNNNNNNNNNNNNNNNNNNNNNNNNNNNNNNNNNNNNNNNNNNNNNNNNNNNNNNNNNNNNNNNNNNNNNNNNNNNNNNNNNNNNNNNNNNNNNNNNNNNNNNNNNNNNNNNNNNNNNNNNNNNNNNNNNNNNNNNNNNNNNNNNNNNNNNNNNNNNNNNNNNNNNNNNNNNNNNNNNNNNNNNNNNNNNNNNNNNNNNNNNNNNNNNNNNNNNNNNNNNNNNNNNNNNNNNNNNNNNNNNNNNNNNNNNNNNNNNNNNNNNNNNNNNNNNNNNNNNNNNNNNNNNNNNNNNNNNNNNNNNNNNNNNNNNNNNNNNNNNNNNNNNNNNNNNNNNNNNNNNNNNNNNNNNNNNNNNNNNNNNNNNNNNNNNNNNNNNNNNNNNNNNNNNNNNNNNNNNNNNNNNNNNNNNNNNNNNNNNNNNNNNNNNNNNNNNNNNNNNNNNNNNNNNNNNNNNNNNNNNNNNNNNNNNNNNNNNNNNNNNNNNNNNNNNNNNNNNNNNNNNNNNNNNNNNNNNNNNNNNNNNNNNNNNNNNNNNNNNNNNNNNNNNNNNNNNNNNNNNNNNNNNNNNNNNNNNNNNNNNNNNNNNNNNNNNNNNNNNNNNNNNNNNNNNNNNNNNNNNNNNNNNNNNNNNNNNNNNNNNNNNNNNNNNNNNNNNNNNNNNNNNNNNNNNNNNNNNNNNNNNNNNNNNNNNNNNNNNNNNNNNNNNNNNNNNNNNNNNNNNNNNNNNNNNNNNNNNNNNNNNNNNNNNNNNNNNNNNNNNNNNNNNNNNNNNNNNNNNNNNNNNNNNNNNNNNNNNNNNNNNNNNNNNNNNNNNNNNNNNNNNNNNNNNNNNNNNNNNNNNNNNNNNNNNNNNNNNNNNNNNNNNNNNNNNNNNNNNNNNNNNNNNNNNNNNNNNNNNNNNNNNNNNNNNNNNNNNNNNNNNNNNNNNNNNNNNNNNNNNNNNNNNNNNNNNNNNNNNNNNNNNNNNNNNNNNNNNNNNNNNNNNNNNNNNNNNNNNNNNNNNNNNNNNNNNNNNNNNNNNNNNNNNNNNNNNNNNNNNNNNNNNNNNNNNNNNNNNNNNNNNNNNNNNNNNNNNNNNNNNNNNNNNNNNNNNNNNNNNNNNNNNNNNNNNNNNNNNNNNNNNNNNNNNNNNNNNNNNNNNNNNNNNNNNNNNNNNNNNNNNNNNNNNNNNNNNNNNNNNNNNNNNNNNNNNNNNNNNNNNNNNNNNNNNNNNNNNNNNNNNNNNNNNNNNNNNNNNNNNNNNNNNNNNNNNNNNNNNNNNNNNNNNNNNNNNNNNNNNNNNNNNNNNNNNNNNNNNNNNNNNNNNNNNNNNNNNNNNNNNNNNNNNNNNNNNNNNNNNNNNNNNNNNNNNNNNNNNNNNNNNNNNNNNNNNNNNNNNNNNNNNNNNNNNNNNNNNNNNNNNNNNNNNNNNNNNNNNNNNNNNNNNNNNNNNNNNNNNNNNNNNNNNNNNNNNNNNNNNNNNNNNNNNNNNNNNNNNNNNNNNNNNNNNNNNNNNNNNNNNNNNNNNNNNNNNNNNNNNNNNNNNNNNNNNNNNNNNNNNNNNNNNNNNNNNNNNNNNNNNNNNNNNNNNNNNNNNNNNNNNNNNNNNNNNNNNNNNNNNNNNNNNNNNNNNNNNNNNNNNNNNNNNNNNNNNNNNNNNNNNNNNNNNNNNNNNNNNNNNNNNNNNNNNNNNNNNNNNNNNNNNNNNNNNNNNNNNNNNNNNNNNNNNNNNNNNNNNNNNNNNNNNNNNNNNNNNNNNNNNNNNNNNNNNNNNNNNNNNNNNNNNNNNNNNNNNNNNNNNNNNNNNNNNNNNNNNNNNNNNNNNNNNNNNNNNNNNNNNNNNNNNNNNNNNNNNNNNNNNNNNNNNNNNNNNNNNNNNNNNNNNNNNNNNNNNNNNNNNNNNNNNNNNNNNNNNNNNNNNNNNNNNNNNNNNNNNNNNNNNNNNNNNNNNNNNNNNNNNNNNNNNNNNNNNNNN
>M__fisheriCBS_242_90_
GTCTCCGTAGGTGAACCTGCGGAGGGATCATTACAGAGTTATCTAACT--CCCAAAACCA-TGTGAAC-TTACCAC--TGTTGCCTCGG--TGG---------------------AAGGCG--------------CTGGAAA-----CAG---CGCTGGA--------------------------------------------------------------------------------AGCCGGTGGACAT-C-TAAACTC-TTGTTAATT-TTTGGC-ATTCTGAATC-ATAACTAAGA--AATAAGTTAAAACTTTCAACAACGGATCTCTTGGTTCTGGCATCGATGAAGAACGCAGCGAAATGCGATAAGTAATGTGAATTGCAGAATTCAGTGAATCATCGAATCTTTGAACGCACATTGCGCCCATTAGTATTCTAGTGGGCATGCCTGTTCGAGCGTCATTTCAACCCTTAAGC-C---TAGCTTAGTGTTGGGAGACTGC-CTA--ATACGCAGCTCCTCAAAACCAG-TGGCAGAGTT-TTTACGTACTCTGAGCGCAGTAATT-CTAT-TCTCGCTTCTG-AAAAC-GTCTA-GACGATAGCCAGAAACCGCATGCTT--------CGG----CAGCAC----TTTTT-----AATGGTTGACCTCGGATCAGGTAGGAATACCCGCTGGATGCCCTAGTAACGGCG-AGTGAAGCGGCAACAGCTCAAATTTGAAATCTGGCCTTCTGGTCCGAATTGTAATTTGTAGAGGATGACTTTGGTTAGGTACCTTCCGAGTTCCTTGGAACAGGACGCCTTAGAGGGTGAGAGCCCCGTACGGTTGGATGCCGAGCCTCTGTAAGTCTCCTTCGACGAGTCGAGTAGTTTGGGAATGCTGCTCTAAATGGGAGGTAAATTTCTTCTAAAGCTAAATACCGGCCAGAGACCGATAGCGCACAAGTAGAGTGATCGAAAGATGAAAAGCACTTTGAAAAGAGGGTTAAATAGTACGTGAAATTGTTGAAAGGGAAGGGCTTATGACCAGACCTTTGCATTGAGAATCATCCGGTGTTCTCACCGGTGCACTTCTCTTTGTTGAGGCCAGCATCAGTTTTGGGCGGGGGATAAAGACTTAAGGAATGTGGTTCCTCCGGGAATGTTATAGCCTTCTGTGTAATACCCTGCCTGGGACTGAGGACCGCGCTTCGGCTAGGATGCTGGCATAATGGTCATCAGCCACCCGTCTTGAAACACGGACCAAGGAGTCGAACATTTATGCGAGTGTTTGGGTGTTAAACCCTCACGCGTAATGAAAGTGAACGGAGGTGAGAGCCCTTAC--GGGTGCATCATCGACCGATCCTGATGTCTTCGGATGGATTTGAGTAAGAGCATAACTGTTCGGACCCGAAAGATGGTGAACTATGCGTGGATAGGGTGAAGCCAGAGGAAACTCTGGT-GGAGGCTCGCAGC-GGTTCTGACGTGCAAATCGATCGTCAAATCTGCGCAT--GGGGCGAAAGA-CTAATCG-CGTTACACATTTG-CATCCACCCTTTCCCATT-TGCGCAGAA-CCAATACTCCCGTTGGTAGAGATGGCAAGCTTGCGAAGCCTCGTCAGCTGCACAACACGCATTGGGGTCTTGTGTGCCCTGCCGAGACGCCCGAAGGTCAGGCTTGCGGTCTTGTCAAGAACCTTTCGCTCATGTGCTCGATCAGTGTGGGTACTTCCACGGAGCCGATCATCGACTACATGATTACAAGAAACATGGAAGTCTTGGAAGAATACGAACCTTTGCGATACCCCAACGCCACTAAGATCTTCTTGAACGGATCTTGGATCGGTGTCCACCAGGACCCCAAGACTCTTGTCAGAGATGTGCAGCAGCTTCGTCGTAACAACCAGATTCCTGCTGAGGTGTCTCTCATTCGCGATATCAGAGATCGTGAGTTCAAGATCTTCTCTGACGCTGGACGTGTCATGCGACCTTTGTTTGTCGTGGAACAGGAAGACA-ACCAGGAAACTGGTGTGGAGAAGGGTTCCTTGGTTTTGAATAAGGAACACATTCGGAAGCTCGAAAACGAT-CAGGCTCTCCCGCC---TGGCAGTGACGAG-------TACTTTGGCTGGCAGGGTCTAGTCAACGAAGGTGTCATTGAGTACCTCGATGCCGAAGAAGAGGAGACTTCCATGATCTGCATGACAGCAGAAGATCTAGAAACCTTCCGCCTTACCAAGCAGGGTCACGATATGACGACCGACAAC---AGTGAAGAACCCAATAAGCGTGTCAAGACGAGGATGAATCCGACAACACACATGTACACTCACTGCGAAATCCACCCTAGTATGTTGTTGGGTATTTGCGCGAGTATTATTCCTAGGCTTCCGGTGGCAAGTACGTTCCCCGCGCCGTCCTCGTCGATCTTGAGCCCGGTACCATGGATGCTGTCCGCGCTGGTCCTTTCGGCCAGCTCTTCCGCCCCGACAACTTCGTCTTCGGTCAGTCCGGTGCCGGCAACAACTGGGCCAAGGGTCACTACACTGAGGGTGCTGAGCTTGTCGACCAGGTCCTCGAGGTCGTCCGTCGTGAGGCTGAAGGCTGCGACTGCCTCCAGGGTTTCCAGATCACCCACTCTCTCGGTGGTGGTACCGGTGCCGGTATGGGTACGCTCCTTATCTCCAAGATCCGTGAGGAGTTCCCCGACCGCATGATGGCTACCTTCTCCGTCGTCCCCTCCCCCAAGGTTTCAGACACCGTTGTTGAGCCTTACAACGCCACCCTCTCCGTCCACCAGCTCGTCGAGAACTCTGACGAAACTTTCTGTATTGACAACGAGGCTCTGTACGACATCTGCATGCGTACTCTCAAGCTCTCCAACCCCTCCTACGGCGACTTGAACTACCTCGTCTCTGCCGTCATGTCCGGTGTCACCACTGGTTTCCGTTTCCCTGGTCAGCTTAACTCTGATCTTCGCAAGCTCGCCGTCAACATGGTGCCCTTCCCTCGTCTCCACTTCTTCATGGTCGGCTTCGCCCCCTTGACCAGCCGTGGCGCTCACTCCTTCCGTGCCG
>M__graminearumCGMCC_3_23525_
GTCTCCGTAGGTGAACCTGCGGAGGGATCATTACTGAGTT-TTCAACT--CTCCAAACCA-TGTGAAC-TTACCAC--TGTTGCCTCGG--TGG---------------------TTGGTG--------------CCTTTAC-----GGG---CGCT--G-------------------------------------------------------------------------------CCGCCGGCGGACAAAC-TAAACTC-TTGTCAAC--TTTGTCAAATCTGAATC-TAAACTAAGA--AATAAGTTAAAACTTTCAACAACGGATCTCTTGGTTCTGGCATCGATGAAGAACGCAGCGAAATGCGATAAGTAATGTGAATTGCAGAATTCAGTGAATCATCGAATCTTTGAACGCACATTGCGCCCATTAGTATTCTAGTGGGCATGCCTGTTCGAGCGTCATTTCAACCCTTAAGC-C---TAGCTTAGCGTTGGGAGACTGCGCTA--AGCCGCAGCTCCTCAAAACCAG-TGGCGGAGTC--CTCTGTGCTCTGAGCGTAGTAAT--CTTTATCTCGCTTGTATGAACG-CAGTG-GTCGACGGCCATAAACCGCACCTCT---CCCTCGTGGATTGGGCAC--T-TTTTT-----AATGGTTGACCTCGGATCAGGTAGGAATACCCGCTGATTGCCCTAGTAACGGCG-AGTGAAGCGGCAACAGCTCAAATTTGAAATCTGGCCCTTGGGTCCGAGTTGTAATTTGTAGAGGATGATTTTGGTTAGGTACCTTCCGAGTTCCTTGGAACAGGACGCCTTAGAGGGTGAGAGCCCCGTACGGTTGGATGCCGAGCCTCTGTAAATCTCCTTCGACGAGTCGAGTAGTTTGGGAATGCTGCTCTAAATGGGAGGTAAATTTCTTCTAAAGCTAAATACCGGCCAGAGACCGATAGCGCACAAGTAGAGTGATCGAAAGATGAAAAGCACTTTGAAAAGAGGGTTAAATAGTACGTGAAATTGTTGAAAGGGAAGGGCTTGTGACCAGACCTTTGCCTTGCGGATCATCCGGTGTTCTCACCGGTGCACTCCGCTTGGTTGAGGCCAGCATCAGTTTCGGCGGCGGGATAAAGACTTCAGGAACGTGACTCCCCCGGGAGTGTTATAGCCTGCTGTGTAATACCGCCGCCGGGACTGAGGACCGCGCTTCGGCTAGGATGCTGGCATAATGGTCATCAGCCACCCGTCTTGAAACACGGACCAAGGAGTCGAACATTTATGCGAGTTTTTGGGTGTTAAACCCTCAAGCGTAATGAAAGTGAACGGAGGTGAGAGCCCTTAC--GGGTGCATCATCGACCGATCCTGATGTCTTCGGATGGATTTGAGTAAGAGCATAACTGTTCGGACCCGAAAGATGGTGAACTATGCGTGGATAGGGTGAAGCCAGAGGAAACTCTGGT-GGAGGCTCGCAGC-GGTTCTGACGTGCAAATCGATCGTCAAATCTGCGCAT-GGGGGCGAAAGA-CTAATCGCCGATACACATTCG-CGTCCACCTTATCCCACT-TGCGGAGGA-CCAATACTCCTGTTGGCAGAGATGGCAAGCTCGCCAAGCCGCGGCAGCTGCACAACACGCACTGGGGACTCGTCTGTCCCGCTGAGACGCCTGAAGGTCAGGCTTGCGGTTTGGTCAAGAACCTCTCGTTAATGTGCTCCATCAGTGTGGGAACCTCAACCGAGCCCATCATCGACTACATGATTACGAGGAACATGGAGGTGCTTGAGGAGTATGAGCCTCTACGGTACCCCAACGCCACAAAGATCTTCCTGAATGGTTCCTGGATTGGCGTGCACCAAGACCCCAAGACCCTGGTTCGGGATGTTCAGCAACTTAGACGGAACAACCAGATTCCTGCTGAGGTCTCGCTAATTCGCGACATCAGAGATCGCGAGTTCAAGATCTTCTCGGATGCGGGCCGTGTTATGCGACCTCTCTTTGTCGTGGAGCAAGAAGACA-ACCC------------------GGGCTCTCTAACACTCAACAAAGAGCATATCCGAAAGCTCGAGATCGAC-CAGACTCTTCCTGC---AGGCAGCGACGAA-------TACTTCGGCTGGCAGGGCCTTGTCAACGAGGGTGTCATTGAGTACCTTGATGCCGAGGAAGAGGAGACGTCAATGATTTGTATGACGGCGGAGGACCTGGAGACGTTCCGTCTTGCCAAGCAAGGCCACGACATGACGGTGGATACT---AGCGAGGAACCCAACAAGCGTATCAACACCCGCATGAACCCGACCACGCATATGTACACGCACTGCGAGATTCATCCTAGCATGCTCCTCGGCATTTGCGCCAGTATCATCCCCNNNNNNNNNNNNNNNNNNNNNNNNNNNNNNNNNNNNNNNNNNNNNNNNNNNNNNNNNNNNNNNNNNNNNNNNNNNNNNNNNNNNNNNNNNNNNNNNNNNNNNNNNNNNNNNNNNNNNNNNNNNNNNNNNNNNNNNNNNNNNNNNNNNNNNNNNNNNNNNNNNNNNNNNNNNNNNNNNNNNNNNNNNNNNNNNNNNNNNNNNNNNNNNNNNNNNNNNNNNNNNNNNNNNNNNNNNNNNNNNNNNNNNNNNNNNNNNNNNNNNNNNNNNNNNNNNNNNNNNNNNNNNNNNNNNNNNNNNNNNNNNNNNNNNNNNNNNNNNNNNNNNNNNNNNNNNNNNNNNNNNNNNNNNNNNNNNNNNNNNNNNNNNNNNNNNNNNNNNNNNNNNNNNNNNNNNNNNNNNNNNNNNNNNNNNNNNNNNNNNNNNNNNNNNNNNNNNNNNNNNNNNNNNNNNNNNNNNNNNNNNNNNNNNNNNNNNNNNNNNNNNNNNNNNNNNNNNNNNNNNNNNNNNNNNNNNNNNNNNNNNNNNNNNNNNNNNNNNNNNNNNNNNNNNNNNNNNNNNNNNNNNNNNNNNNNNNNNNNNNNNNNNNNNNNNNNNNNNNNNNNNNNNNNNNNNNNNNNNNNNNNNNNNNNNNNNNNNNNNNNNNNNNNNNNNNNNNNNNNNNNNNNNNNNNNNNNNNNNNNNNNNNNNNNNNNN
>M__graminearumCGMCC_3_23524
GTCTCCGTAGGTGAACCTGCGGAGGGATCATTACTGAGTT-TTCAACT--CTCCAAACCA-TGTGAAC-TTACCAC--TGTTGCCTCGG--TGG---------------------TTGGTG--------------CCTTTAC-----GGG---CGCT--G-------------------------------------------------------------------------------CCGCCGGCGGACAAAC-TAAACTC-TTGTCAAC--TTTGTCAAATCTGAATC-TAAACTAAGA--AATAAGTTAAAACTTTCAACAACGGATCTCTTGGTTCTGGCATCGATGAAGAACGCAGCGAAATGCGATAAGTAATGTGAATTGCAGAATTCAGTGAATCATCGAATCTTTGAACGCACATTGCGCCCATTAGTATTCTAGTGGGCATGCCTGTTCGAGCGTCATTTCAACCCTTAAGC-C---TAGCTTAGCGTTGGGAGACTGCGCTA--AGCCGCAGCTCCTCAAAACCAG-TGGCGGAGTC--CTCTGTGCTCTGAGCGTAGTAAT--CTTTATCTCGCTTGTATGAACG-CAGTG-GTCGACGGCCATAAACCGCACCTCT---CCCTCGTGGATTGGGCAC---TTTTTT-----AATGGTTGACCTCGGATCAGGTAGGAATACCCGCTGATTGCCCTAGTAACGGCG-AGTGAAGCGGCAACAGCTCAAATTTGAAATCTGGCCCTTGGGTCCGAGTTGTAATTTGTAGAGGATGATTTTGGTTAGGTACCTTCCGAGTTCCTTGGAACAGGACGCCTTAGAGGGTGAGAGCCCCGTACGGTTGGATGCCGAGCCTCTGTAAATCTCCTTCGACGAGTCGAGTAGTTTGGGAATGCTGCTCTAAATGGGAGGTAAATTTCTTCTAAAGCTAAATACCGGCCAGAGACCGATAGCGCACAAGTAGAGTGATCGAAAGATGAAAAGCACTTTGAAAAGAGGGTTAAATAGTACGTGAAATTGTTGAAAGGGAAGGGCTTGTGACCAGACCTTTGCCTTGCGGATCATCCGGTGTTCTCACCGGTGCACTCCGCTTGGTTGAGGCCAGCATCAGTTTCGGCGGCGGGATAAAGACTTCAGGAACGTGACTCCCCCGGGAGTGTTATAGCCTGCTGTGTAATACCGCCGCCGGGACTGAGGACCGCGCTTCGGCTAGGATGCTGGCATAATGGTCATCAGCCACCCGTCTTGAAACACGGACCAAGGAGTCGAACATTTATGCGAGTTTTTGGGTGTTAAACCCTCAAGCGTAATGAAAGTGAACGGAGGTGAGAGCCCTTAC--GGGTGCATCATCGACCGATCCTGATGTCTTCGGATGGATTTGAGTAAGAGCATAACTGTTCGGACCCGAAAGATGGTGAACTATGCGTGGATAGGGTGAAGCCAGAGGAAACTCTGGT-GGAGGCTCGCAGC-GGTTCTGACGTGCAAATCGATCGTCAAATCTGCGCAT-GGGGGCGAAAGA-CTAATCGCCGATACACATTCG-CGTCCACCTTATCCCACT-TGCGGAGGA-CCAATACTCCTGTTGGCAGAGATGGCAAGCTCGCCAAGCCGCGGCAGCTGCACAACACGCACTGGGGACTCGTCTGTCCCGCTGAGACGCCTGAAGGTCAGGCTTGCGGTTTGGTCAAGAACCTCTCGTTAATGTGCTCCATCAGTGTGGGAACCTCAACCGAGCCCATCATCGACTACATGATTACGAGGAACATGGAGGTGCTTGAGGAGTATGAGCCTCTACGGTACCCCAACGCCACAAAGATCTTCCTGAATGGTTCCTGGATTGGCGTGCACCAAGACCCCAAGACCCTGGTTCGGGATGTTCAGCAACTTAGACGGAACAACCAGATTCCTGCTGAGGTCTCGCTAATTCGCGACATCAGAGATCGCGAGTTCAAGATCTTCTCGGATGCGGGCCGTGTTATGCGACCTCTCTTTGTCGTGGAGCAAGAAGACA-ACCC------------------GGGCTCTCTAACACTCAACAAAGAGCATATCCGAAAGCTCGAGATCGAC-CAGACTCTTCCTGC---AGGCAGCGACGAA-------TACTTCGGCTGGCAGGGCCTTGTCAACGAGGGTGTCATTGAGTACCTTGATGCCGAGGAAGAGGAGACGTCAATGATTTGTATGACGGCGGAGGACCTGGAGACGTTCCGTCTTGCCAAGCAAGGCCACGACATGACGGTGGATACT---AGCGAGGAACCCAACAAGCGTATCAACACCCGCATGAACCCGACCACGCATATGTACACGCACTGCGAGATTCATCCTAGCATGCTCCTCGGCATTTGCGCCAGTATCATCCCCNNNNNNNNNNNNNNNNNNNNNNNNNNNNNNNNNNNNNNNNNNNNNNNNNNNNNNNNNNNNNNNNNNNNNNNNNNNNNNNNNNNNNNNNNNNNNNNNNNNNNNNNNNNNNNNNNNNNNNNNNNNNNNNNNNNNNNNNNNNNNNNNNNNNNNNNNNNNNNNNNNNNNNNNNNNNNNNNNNNNNNNNNNNNNNNNNNNNNNNNNNNNNNNNNNNNNNNNNNNNNNNNNNNNNNNNNNNNNNNNNNNNNNNNNNNNNNNNNNNNNNNNNNNNNNNNNNNNNNNNNNNNNNNNNNNNNNNNNNNNNNNNNNNNNNNNNNNNNNNNNNNNNNNNNNNNNNNNNNNNNNNNNNNNNNNNNNNNNNNNNNNNNNNNNNNNNNNNNNNNNNNNNNNNNNNNNNNNNNNNNNNNNNNNNNNNNNNNNNNNNNNNNNNNNNNNNNNNNNNNNNNNNNNNNNNNNNNNNNNNNNNNNNNNNNNNNNNNNNNNNNNNNNNNNNNNNNNNNNNNNNNNNNNNNNNNNNNNNNNNNNNNNNNNNNNNNNNNNNNNNNNNNNNNNNNNNNNNNNNNNNNNNNNNNNNNNNNNNNNNNNNNNNNNNNNNNNNNNNNNNNNNNNNNNNNNNNNNNNNNNNNNNNNNNNNNNNNNNNNNNNNNNNNNNNNNNNNNNNNNNNNNNNNNNNNNNNNNNNNNNNNNNNNNNNNNN
>M__graminisB13
GCATCAGGGAGCGGA---GCGGAGGG-TCATTACAGAGTT-TTTAACT--CCTAAAACCA-TGTGAAC-TTACCAC--TGTTGCCTCGG--TGG---------------------AAGGTG--------------CCCGAAA-----GGG---TGCTGGA--------------------------------------------------------------------------------AGCCGGCGGACAT-C-TAAACTC-TTGTTAATT-TTTGTT-ATTCTGAATC--AAACTAAGA--AATAAGTTAAAACTTTCAACAACGGATCTCTTGGTTCTGGCATCGATGAAGAACGCAGCGAAATGCGATAAGTAATGTGAATTGCAGAATTCAGTGAATCATCGAATCTTTGAACGCACATTGCGCCCATTAGTATTCTAGTGGGCATGCCTGTTCGAGCGTCATTTCAACCCTTAAGC-C---TAGCTTAGTGTTGGGAGACTGC-CTA--ATACGCAGCTCCTCAAAACCAG-TGGCAGAGTT-TTTACGTACTCTGAGCGCAGTAATT-CTAT-TCTCGCTTCTG-AACAC-GTCTA-GACGATAGCCAAAAACCGCTTGCTT--------CGG----CAGCACT---TTTTT-----AATGGTTGACCTCGGATCAGGTAGGAATACCCGCTGNNNNNNNNNNNNNNNNNNNNNNNNNNNNNNNNNNNNNNNNNNNNNNNNNNNNNNNNNNNNNNNNNNNNNNNNNNNNNNNNNNNNNNNNNNNNNNNNNNNNNNNNNNNNNNNNNNNNNNNNNNNNNNNNNNNNNNNNNNNNNNNNNNNNNNNNNNNNNNNNNNNNNNNNNNNNNNNNNNNNNNNNNNNNNNNNNNNNNNNNNNNNNNNNNNNNNNNNNNNNNNNNNNNNNNNNNNNNNNNNNNNNNNNNNNNNNNNNNNNNNNNNNNNNNNNNNNNNNNNNNNNNNNNNNNNNNNNNNNNNNNNNNNNNNNNNNNNNNNNNNNNNNNNNNNNNNNNNNNNNNNNNNNNNNNNNNNNNNNNNNNNNNNNNNNNNNNNNNNNNNNNNNNNNNNNNNNNNNNNNNNNNNNNNNNNNNNNNNNNNNNNNNNNNNNNNNNNNNNNNNNNNNNNNNNNNNNNNNNNNNNNNNNNNNNNNNNNNNNNNNNNNNNNNNNNNNNNNNNNNNNNNNNNNNNNNNNNNNNNNNNNNNNNNNNNNNNNNNNNNNNNNNNNNNNNNNNNNNNNNNNNNNNNNNNNNNNNNNNNNNNNNNNNNNNNNNNNNNNNNNNNNNNNNNNNNNNNNNNNNNNNNNNNNNNNNNNNNNNNNNNNNNNNNNNNNNNNNNNNNNNNNNNNNNNNNNNNNNNNNNNNNNNNNNNNNNNNNNNNNNNNNNNNNNNNNNNNNNNNNNNNNNNNNNNNNNNNNNNNNNNNNNNNNNNNNNNNNNNNNNNNNNNNNNNNNNNNNNNNNNNNNNNNNNNNNNNNNNNNNNNNNNNNNNNNNNNNNNNNNNNNNNNNNNNNNNNNNNNNNNNNNNNNNNNNNNNNNNNNNNNNNNNNNNNNNNNNNNNNNNNNNNNNNNNNNNNNNNNNNNNNNNNNNNNNNNNNNNNNNNNNNNNNNNNNNNNNNNNNNNNNNNNNNNNNNNNNNNNNNNNNNNNNNNNNNNNNNNNNNNNNNNNNNNNNNNNNNNNNNNNNNNNNNNNNNNNNNNNNNNNNNNNNNNNNNNNNNNNNNNNNNNNNNNNNNNNNNNNNNNNNNNNNNNNNNNNNNNNNNNNNNNNNNNNNNNNNNNNNNNNNNNNNNNNNNNNNNNNNNNNNNNNNNNNNNNNNNNNNNNNNNNNNNNNNNNNNNNNNNNNNNNNNNNNNNNNNNNNNNNNNNNNNNNNNNNNNNNNNNNNNNNNNNNNNNNNNNNNNNNNNNNNNNNNNNNNNNNNNNNNNNNNNNNNNNNNNNNNNNNNNNNNNNNNNNNNNNNNNNNNNNNNNNNNNNNNNNNNNNNNNNNNNNNNNNNNNNNNNNNNNNNNNNNNNNNNNNNNNNNNNNNNNNNNNNNNNNNNNNNNNNNNNNNNNNNNNNNNNNNNNNNNNNNNNNNNNNNNNNNNNNNNNNNNNNNNNNNNNNNNNNNNNNNNNNNNNNNNNNNNNNNNNNNNNNNNNNNNNNNNNNNNNNNNNNNNNNNNNNNNNNNNNNNNNNNNNNNNNNNNNNNNNNNNNNNNNNNNNNNNNNNNNNNNNNNNNNNNNNNNNNNNNNNNNNNNNNNNNNNNNNNNNNNNNNNNNNNNNNNNNNNNNNNNNNNNNNNNNNNNNNNNNNNNNNNNNNNNNNNNNNNNNNNNNNNNNNNNNNNNNNNNNNNNNNNNNNNNNNNNNNNNNNNNNNNNNNNNNNNNNNNNNNNNNNNNNNNNNNNNNNNNNNNNNNNNNNNNNNNNNNNNNNNNNNNNNNNNNNNNNNNNNNNNNNNNNNNNNNNNNNNNNNNNNNNNNNNNNNNNNNNNNNNNNNNNNNNNNNNNNNNNNNNNNNNNNNNNNNNNNNNNNNNNNNNNNNNNNNNNNNNNNNNNNNNNNNNNNNNNNNNNNNNNNNNNNNNNNNNNNNNNNNNNNNNNNNNNNNNNNNNNNNNNNNNNNNNNNNNNNNNNNNNNNNNNNNNNNNNNNNNNNNNNNNNNNNNNNNNNNNNNNNNNNNNNNNNNNNNNNNNNNNNNNNNNNNNNNNNNNNNNNNNNNNNNNNNNNNNNNNNNNNNNNNNNNNNNNNNNNNNNNNNNNNNNNNNNNNNNNNNNNNNNNNNNNNNNNNNNNNNNNNNNNNNNNNNNNNNNNNNNNNNNNNNNNNNNNNNNNNNNNNNNNNNNNNNNNNNNNNNNNNNNNNNNNNNNNNNNNNNNNNNNNNNNNNNNNNNNNNNNNNNNNNNNNNNNNNNNNNNNNNNNNNNNNNNNNNNNNNNNNNNNNNNNNNNNNNNNNNNNNNNNNNNNNNNNNNNNNNNNNNNNNNNNNNNNNNNNNNNNNNNNNNNNNNNNNNNNNNNNNNNNNNNNNNNNNNNNNNNNNNNNNNNNNNNNNNNNNNNNNNNNNNNNNNNNNNNNNNNNNNNNNNNNNNNNNNNNNNNNNNNNNNNNN
>M__graminisPE110
------------------------------TTACAGAGTT-TTTAACT--CCTAAAACCA-TGTGAAC-TTACCAC--TGTTGCCTCGG--TGG---------------------AAGGTG--------------CCCGAAA-----GGG---TGCTGGA--------------------------------------------------------------------------------AGCCGGCGGACAT-C-TAAACTC-TTGTTAATT-TTTGTT-ATTCTGAATC--AAACTAAGA--AATAAGTTAAAACTTTCAACAACGGATCTCTTGGTTCTGGCATCGATGAAGAACGCAGCGAAATGCGATAAGTAATGTGAATTGCAGAATTCAGTGAATCATCGAATCTTTGAACGCACATTGCGCCCATTAGTATTCTAGTGGGCATGCCTGTTCGAGCGTCATTTCAACCCTTAAGC-C---TAGCTTAGTGTTGGGAGACTGC-CTA--ATACGCAGCTCCTCAAAACCAG-TGGCAGAGTT-TTTACGTACTCTGAGCGCAGTAATT-CTAT-TCTCGCTTCTG-AACAC-GTCTA-GACGATAGCCAAAAACCGCTTGCTT--------CGG----CAGCACT---TTTTT-----AATGGTTGACCTCGGATCAGGTAGGAATACCCGCTGNNNNNNNNNNNNNNNNNNNNNNNNNNNNNNNNNNNNNNNNNNNNNNNNNNNNNNNNNNNNNNNNNNNNNNNNNNNNNNNNNNNNNNNNNNNNNNNNNNNNNNNNNNNNNNNNNNNNNNNNNNNNNNNNNNNNNNNNNNNNNNNNNNNNNNNNNNNNNNNNNNNNNNNNNNNNNNNNNNNNNNNNNNNNNNNNNNNNNNNNNNNNNNNNNNNNNNNNNNNNNNNNNNNNNNNNNNNNNNNNNNNNNNNNNNNNNNNNNNNNNNNNNNNNNNNNNNNNNNNNNNNNNNNNNNNNNNNNNNNNNNNNNNNNNNNNNNNNNNNNNNNNNNNNNNNNNNNNNNNNNNNNNNNNNNNNNNNNNNNNNNNNNNNNNNNNNNNNNNNNNNNNNNNNNNNNNNNNNNNNNNNNNNNNNNNNNNNNNNNNNNNNNNNNNNNNNNNNNNNNNNNNNNNNNNNNNNNNNNNNNNNNNNNNNNNNNNNNNNNNNNNNNNNNNNNNNNNNNNNNNNNNNNNNNNNNNNNNNNNNNNNNNNNNNNNNNNNNNNNNNNNNNNNNNNNNNNNNNNNNNNNNNNNNNNNNNNNNNNNNNNNNNNNNNNNNNNNNNNNNNNNNNNNNNNNNNNNNNNNNNNNNNNNNNNNNNNNNNNNNNNNNNNNNNNNNNNNNNNNNNNNNNNNNNNNNNNNNNNNNNNNNNNNNNNNNNNNNNNNNNNNNNNNNNNNNNNNNNNNNNNNNNNNNNNNNNNNNNNNNNNNNNNNNNNNNNNNNNNNNNNNNNNNNNNNNNNNNNNNNNNNNNNNNNNNNNNNNNNNNNNNNNNNNNNNNNNNNNNNNNNNNNNNNNNNNNNNNNNNNNNNNNNNNNNNNNNNNNNNNNNNNNNNNNNNNNNNNNNNNNNNNNNNNNNNNNNNNNNNNNNNNNNNNNNNNNNNNNNNNNNNNNNNNNNNNNNNNNNNNNNNNNNNNNNNNNNNNNNNNNNNNNNNNNNNNNNNNNNNNNNNNNNNNNNNNNNNNNNNNNNNNNNNNNNNNNNNNNNNNNNNNNNNNNNNNNNNNNNNNNNNNNNNNNNNNNNNNNNNNNNNNNNNNNNNNNNNNNNNNNNNNNNNNNNNNNNNNNNNNNNNNNNNNNNNNNNNNNNNNNNNNNNNNNNNNNNNNNNNNNNNNNNNNNNNNNNNNNNNNNNNNNNNNNNNNNNNNNNNNNNNNNNNNNNNNNNNNNNNNNNNNNNNNNNNNNNNNNNNNNNNNNNNNNNNNNNNNNNNNNNNNNNNNNNNNNNNNNNNNNNNNNNNNNNNNNNNNNNNNNNNNNNNNNNNNNNNNNNNNNNNNNNNNNNNNNNNNNNNNNNNNNNNNNNNNNNNNNNNNNNNNNNNNNNNNNNNNNNNNNNNNNNNNNNNNNNNNNNNNNNNNNNNNNNNNNNNNNNNNNNNNNNNNNNNNNNNNNNNNNNNNNNNNNNNNNNNNNNNNNNNNNNNNNNNNNNNNNNNNNNNNNNNNNNNNNNNNNNNNNNNNNNNNNNNNNNNNNNNNNNNNNNNNNNNNNNNNNNNNNNNNNNNNNNNNNNNNNNNNNNNNNNNNNNNNNNNNNNNNNNNNNNNNNNNNNNNNNNNNNNNNNNNNNNNNNNNNNNNNNNNNNNNNNNNNNNNNNNNNNNNNNNNNNNNNNNNNNNNNNNNNNNNNNNNNNNNNNNNNNNNNNNNNNNNNNNNNNNNNNNNNNNNNNNNNNNNNNNNNNNNNNNNNNNNNNNNNNNNNNNNNNNNNNNNNNNNNNNNNNNNNNNNNNNNNNNNNNNNNNNNNNNNNNNNNNNNNNNNNNNNNNNNNNNNNNNNNNNNNNNNNNNNNNNNNNNNNNNNNNNNNNNNNNNNNNNNNNNNNNNNNNNNNNNNNNNNNNNNNNNNNNNNNNNNNNNNNNNNNNNNNNNNNNNNNNNNNNNNNNNNNNNNNNNNNNNNNNNNNNNNNNNNNNNNNNNNNNNNNNNNNNNNNNNNNNNNNNNNNNNNNNNNNNNNNNNNNNNNNNNNNNNNNNNNNNNNNNNNNNNNNNNNNNNNNNNNNNNNNNNNNNNNNNNNNNNNNNNNNNNNNNNNNNNNNNNNNNNNNNNNNNNNNNNNNNNNNNNNNNNNNNNNNNNNNNNNNNNNNNNNNNNNNNNNNNNNNNNNNNNNNNNNNNNNNNNNNNNNNNNNNNNNNNNNNNNNNNNNNNNNNNNNNNNNNNNNNNNNNNNNNNNNNNNNNNNNNNNNNNNNNNNNNNNNNNNNNNNNNNNNNNNNNNNNNNNNNNNNNNNNNNNNNNNNNNNNNNNNNNNNNNNNNNNNNNNNNNNNNNNNNNNNNNNNNNNNNNNNNNNNNNNNNNNNNNNNNNNNNNNNNNNNNNNNNNNNNNNNNNNNNNNNNNNNNNNNNNNNNNNNNNNNNNNNNNNNNNNNNNNNNNNNNNNNNNNN
>Microdochium_albescensCBS_291_79
GTCTCCGTAGGTGAACCTGCGGAGGGATCATTACTGAGTT-TTCAACT--CTCCAAACCA-TGTGAAC-TTACCAC--TGTTGCCTCGG--TGG---------------------TTGGCG-CTCC--TCCCTCTCTGAAAG-----GGG---CGCC--G-------------------------------------------------------------------------------CCGCCGGCGGACAAAC-TAAACTC-TTGTCAAC--TTTGTCAAATCTGAATC-TAAACTAAGA--AATAAGTTAAAACTTTCAACAACGGATCTCTTGGTTCTGGCATCGATGAAGAACGCAGCGAAATGCGATAAGTAATGTGAATTGCAGAATTCAGTGAATCATCGAATCTTTGAACGCACATTGCGCCCATTAGTATTCTAGTGGGCATGCCTGTTCGAGCGTCATTTCAACCCTTAAGC-C---TAGCTTAGTGTTGGGAGACTGCGCTA--AACCGCAGCTCCTCAAAACCAG-TGGCGGAGTC-GCTCTGTGCTCTGAGCGTAGTAATT-CTCTATCTCGCTTGTATGAACG-CAGTG-GTCGACGGCCATAAACCGCACCTCTCCCCCTCCAGGGATTGGGCACC---TTTTT-----AATGGTTGACCTCGGATCAGGTAGGAATACCCGCTGATTGCCCTAGTAACGGCG-AGTGAAGCGGCAACAGCTCAAATTTGAAATCTGGCTTTCGGGTCCGAGTTGTAATTTGTAGAGGATGATTTTGGTTAGGTACCTTCCGAGTTCCTTGGAACAGGACGCCTTAGAGGGTGAGAGCCCCGTACGGTTGGATGCCGAGCCTCTGTAAATCTCCTTCGACGAGTCGAGTAGTTTGGGAATGCTGCTCTAAATGGGAGGTAAATTTCTTCTAAAGCTAAATACCGGCCAGAGACCGATAGCGCACAAGTAGAGTGATCGAAAGATGAAAAGCACTTTGAAAAGAGGGTTAAATAGTACGTGAAATTGTTGAAAGGGAAGGGCTTGTGACCAGACCTTTGCCTTGCGGATCATCCGGTGTTCTCACCGGTGCACTCCGCTTGGTTGAGGCCAGCATCAGTTTTGGCGGCGGGATAAAGACTTCAGGAACGTGACTCCCCCGGGAGTGTTATAGCCTGCTGTGTAATACCGCCGCTGGGACTGAGGACCGCGCTTCGGCTAGGATGCTGGCATAATGGTCATCAGCCACCCGTCTTGAAACACGGACCAAGGAGTCGAACATTTATGCGAGTTTTTGGGTGTTAAACCCTCAAGCGTAATGAAAGTGAACGGAGGTGAGAGCCCTTAC--GGGTGCATCATCGACCGATCCTGATGTCTTCGGATGGATTTGAGTAAGAGCATAACTGTTCGGACCCGAAAGATGGTGAACTATGCGTGGATAGGGTGAAGCCAGAGGAAACTCTGGT-GGAGGCTCGCAGC-GGTTCTGACGTGCAAATCGATCGTCAAATCTGCGCAT-GGGGGCGAAAGA-CTAATCG----------------GTCCACCTGGGCCCACT-TGCGAAGGA-CGAATACCCCCGTTGGTAGAGATGGTAAGCTCGCCAAGCCGCGGCAGCTACATAATACGCATTGGGGGCTGGTTTGCCCCGCTGAGACGCCCGAGGGTCAGGCTTGCGGTCTGGTCAAGAACCTCTCGCTGATGTGCTCAATCAGCGTGGGGACCTCAACCGAGCCCATCATCGACTACATGATTACAAGGAACATGGAGGTGCTTGAGGAGTACGAGCCTTTGCGATATCCAAACGCCACAAAGATCTTCTTGAACGGTTCCTGGATTGGCGTGCACCAAGACCCCAAGACCCTGGTACGAGACGTTCAGCAGCTCAGACGAAACAACCAGATCCCCGCCGAGGTCTCACTGATTCGCGATATCAGAGATCGCGAGTTCAAGATTTTCTCGGATGCGGGACGTGTCATGCGGCCTCTGTTCGTCGTGGAGCAAGAAGACA-ACCCGGATACTGGCGCAGAGAAGGGCTCGCTCACACTCAATAAAGAGCATATTCGAAAGCTCGAGAACGAT-CAGACTCTTCCTGC---AGGCAGCGACGAA-------TACTTCGGCTGGCAGGGCCTTGTCAACGAAGGTGTCATCGAGTACCTCGACGCCGAGGAAGAGGAGACGTCAATGATCTGCATGACTGCCGAGGACTTGGAGACATTTCGGCTTGCCAAACAAGGCCACGACATGACGGTGGACACC---AGCGAGGAACCCAACAAGCGGATCAATACTCGTATGAACCCGACCACGCACATGTATACGCACTGCGAGATTCATCCCAGCATGCTTCTTGGCATCTG----------------AGGCTTCTGGAAACAAGTACGTTCCTCGTGCCGTTCTTGTCGATCTCGAGCCCGGCACCATGGACGCCGTCCGTGCTGGTCCCTTTGGCCAGCTTTTCCGCCCCGACAACTTCGTTTTCGGTCAGTCCGGTGCCGGCAACAACTGGGCCAAGGGTCACTACACTGAGGGTGCCGAGCTTGTCGACCAGGTCCTCGAGGTTGTCCGTCGCGAGGCCGAGGGCTGCGACAGCCTCCAGGGTTTCCAAATCACCCACTCTCTCGGTGGTGGTACTGGTGCCGGTATGGGTACGCTCCTCATCTCCAAGATCCGTGAGGAGTTCCCCGACCGGATGATGGCCACCTTCTCGGTCGTCCCCTCCCCCAAGGTCTCCGACACCGTCGTTGAGCCCTACAACGCGACTCTGTCCATCCACCAGCTTGTCGAGAACTCGGACGAGACCTTCTGCATTGATAACGAGGCTCTCTACGACATCTGCATGCGCACCCTCAAGCTCTCCAACCCCTCGTACGGCGACCTGAACTACCTCGTCTCCGCCGTCATGTCCGGCGTCACCACCTGCTTGCGCTTCCCTGGCCAGCTCAACTCCGACTTGCGCAAGCTCGCCGTCAACATGGTTCCTTTCCCCCGTCTCCACTTCTTCATGGTCGGCTTCGCTCCCCTGACCAGCCGTGGCGCCCACTCCTTCCG-----
>M__guizhouensisGUCC_25C0012_
NNNNNNNNNNNNNNNNNNNNNNNNNNNNNNNNNNNNNNNNNNNNNNNNNNNNNNNNNNNNNNNNNNNNNNNNNNNNNNNNNNNNNNNNNNNNNNNNNNNNNNNNNNNNNNNNNNNNNNNNNNNNNNNNNNNNNNNNNNNNNNNNNNNNNNNNNNNNNNNNNNNNNNNNNNNNNNNNNNNNNNNNNNNNNNNNNNNNNNNNNNNNNNNNNNNNNNNNNNNNNNNNNNNNNNNNNNNNNNNNNNNNNNNNNNNNNNNNNNNNNNNNNNNNNNNNNNNNNNNNNNNNNNNNNNNNNNNNNNNNNNNNNNNNNNNNNNNNNNNNNNNNNNNNNNNNNNNNNNNNNNNNNNNNNNNNNNNNNNNNNNNNNNNNNNNNNNNNNNNNNNNNNNNNNNNNNNNNNNNNNNNNNNNNNNNNNNNNNNNNNNNNNNNNNNNNNNNNNNNNNNNNNNNNNNNNNNNNNNNNNNNNNNNNNNNNNNNNNNNNNNNNNNNNNNNNNNNNNNNNNNNNNNNNNNNNNNNNNNNNNNNNNNNNNNNNNNNNNNNNNNNNNNNNNNNNNNNNNNNNNNNNNNNNNNNNNNNNNNNNNNNNNNNNNNNNNNNNNNNNNNNNNNNNNNNNNNNNNNNNNNNNNNNNNNNNNNNNNNNNNNNNNNNNNNNNNNNNNNNNNNNNNNNNNNNNNNNNNNNNNNNNNNNNNNNNNNNNNNNNNNNNNNNNNNNNNNNNNNNNNNNNNNNNNNNNNNNNNNNNNNNNNNNNNNNNNNNNNNNNNNNNNNNNNNNNNNNNNNNNNNNNNNNNNNNNNNNNNNNNNNNNNNNNNNNNNNNNNNNNNNNNNNNNNNNNNNNNNNNNNNNNNNNNNNNNNNNNNNNNNNNNNNNNNNNNNNNNNNNNNNNNNNNNNNNNNNNNNNNNNNNNNNNNNNNNNNNNNNNNNNNNNNNNNNNNNNNNNNNNNNNNNNNNNNNNNNNNNNNNNNNNNNNNNNNNNNNNNNNNNNNNNNNNNNNNNNNNNNNNNNNNNNNNNNNNNNNNNNNNNNNNNNNNNNNNNNNNNNNNNNNNNNNNNNNNNNNNNNNNNNNNNNNNNNNNNNNNNNNNNNNNNNNNNNNNNNNNNNNNNNNNNNNNNNNNNNNNNNNNNNNNNNNNNNNNNNNNNNNNNNNNNNNNNNNNNNNNNNNNNNNNNNNNNNNNNNNNNNNNNNNNNNNNNNNNNNNNNNNNNNNNNNNNNNNNNNNNNNNNNNNNNNNNNNNNNNNNNNNNNNNNNNNNNNNNNNNNNNNNNNNNNNNNNNNNNNNNNNNNNNNNNNNNNNNNNNNNNNNNNNNNNNNNNNNNNNNNNNNNNNNNNNNNNNNNNNNNNNNNNNNNNNNNNNNNNNNNNNNNNNNNNNNNNNNNNNNNNNNNNNNNNNNNNNNNNNNNNNNNNNNNNNNNNNNNNNNNNNNNNNNNNNNNNNNNNNNNNNNNNNNNNNNNNNNNNNNNNNNNNNNNNNNNNNNNNNNNNNNNNNNNNNNNNNNNNNNNNNNNNNNNNNNNNNNNNNNNNNNNNNNNNNNNNNNNNNNNNNNNNNNN--GTTACACATTTG-CTTCGACTCTCTCCCATT-TGCGGAGAA-CCAACACCCCTGTCGGCAGAGATGGCAAGCTTGCTAAGCCTCGTCAGCTGCACAATACACACTGGGGTCTTGTATGCCCTGCCGAAACGCCCGAAGGCCAGGCTTGCGGTCTCGTCAAAAATCTTTCTCTCATGTGCTCGATCAGTGTCGGCACTTCTACCGAGCCTATCATCGACTACATGATCACAAGAAACATGGAAGTCCTCGAGGAGTACGAGCCTCTGCGATACCCCAACGCCACCAAAATCTTCTTGAACGGATCTTGGATTGGTGTTCACCAGGACCCAAAGACTCTTGTCAGAGATGTGCAGCAGCTTCGTCGTAACAACCAGATCCCTGCTGAGGTATCTCTCATTCGCGATATCAGAGATCGTGAGTTCAAAATCTTTTCTGACGCCGGACGTGTCATGCGACCTCTGTTTGTCGTGGAACAAGAAGACA-ACCAGGACACCGGAGTGGAGAAGGGTTCCCTTGTACTGAATAAAGAGCACATCCGGAAGCTCGAGAATGAC-CAGGCACTTCCCCC---TGGCAGTGATGAG-------TACTTTGGCTGGCAGGGTTTGGTCAACGAAGGTGTCATTGAGTACCTGGATGCTGAGGAAGAAGAGACTTCCATGATCTGTATGACAGCAGAAGATTTGGAGACTTTCCGCCTTACAAAGCAAGGCCACGACATGTCGACCGACAAT---AGTGAAGAGCCCAACAAGCGGGTGAAGACGAGGATGAATCCGACAACACACATGTACACTCATTGTGAAATCCACCCTAGTATGTTGTTGGGTATTTGCGCGAGTATCATTCCC------CCGGTGGCAAGTACGTTCCCCGTGCCGTCCTCGTCGATCTTGAGCCCGGTACCATGGACGCTGTCCGTGCTGGTCCTTTCGGTCAGCTCTTCCGCCCCGACAACTTCGTCTTCGGTCAGTCCGGTGCCGGCAACAACTGGGCCAAGGGTCATTACACTGAGGGTGCCGAGCTTGTCGACCAGGTCCTTGAGGTCGTCCGTCGCGAGGCTGAAGGCTGCGACTGCCTCCAGGGTTTCCAGATCACCCACTCTCTCGGTGGTGGTACCGGTGCCGGTATGGGTACGCTCCTTATCTCCAAGATCCGTGAGGAGTTCCCCGACCGCATGATGGCTACCTTCTCTGTCGTTCCTTCCCCCAAGGTTTCCGACACCGTTGTTGAGCCTTACAACGCCACCCTCTCCGTCCATCAGCTCGTCGAGAACTCCGACGAGACCTTCTGTATCGACAACGAGGCTCTGTACGATATCTGCATGCGTACCCTCAAGCTTTCCAACCCCTCCTACGGCGACTTGAACTACCTCGTCTCCGCCGTCATGTCTGGTGTCACCACCGGTTTCCGTTTCCCTGGTCAGCTTAACTCCGATCTTCGCAAGCTCGCCGTCAACATGGTGCCCTTCCCTCGTCTCCACTTCTTCATGGTC----------------------------------------------
>M__guizhouensisGUCC_25C0013
NNNNNNNNNNNNNNNNNNNNNNNNNNNNNNNNNNNNNNNNNNNNNNNNNNNNNNNNNNNNNNNNNNNNNNNNNNNNNNNNNNNNNNNNNNNNNNNNNNNNNNNNNNNNNNNNNNNNNNNNNNNNNNNNNNNNNNNNNNNNNNNNNNNNNNNNNNNNNNNNNNNNNNNNNNNNNNNNNNNNNNNNNNNNNNNNNNNNNNNNNNNNNNNNNNNNNNNNNNNNNNNNNNNNNNNNNNNNNNNNNNNNNNNNNNNNNNNNNNNNNNNNNNNNNNNNNNNNNNNNNNNNNNNNNNNNNNNNNNNNNNNNNNNNNNNNNNNNNNNNNNNNNNNNNNNNNNNNNNNNNNNNNNNNNNNNNNNNNNNNNNNNNNNNNNNNNNNNNNNNNNNNNNNNNNNNNNNNNNNNNNNNNNNNNNNNNNNNNNNNNNNNNNNNNNNNNNNNNNNNNNNNNNNNNNNNNNNNNNNNNNNNNNNNNNNNNNNNNNNNNNNNNNNNNNNNNNNNNNNNNNNNNNNNNNNNNNNNNNNNNNNNNNNNNNNNNNNNNNNNNNNNNNNNNNNNNNNNNNNNNNNNNNNNNNNNNNNNNNNNNNNNNNNNNNNNNNNNNNNNNNNNNNNNNNNNNNNNNNNNNNNNNNNNNNNNNNNNNNNNNNNNNNNNNNNNNNNNNNNNNNNNNNNNNNNNNNNNNNNNNNNNNNNNNNNNNNNNNNNNNNNNNNNNNNNNNNNNNNNNNNNNNNNNNNNNNNNNNNNNNNNNNNNNNNNNNNNNNNNNNNNNNNNNNNNNNNNNNNNNNNNNNNNNNNNNNNNNNNNNNNNNNNNNNNNNNNNNNNNNNNNNNNNNNNNNNNNNNNNNNNNNNNNNNNNNNNNNNNNNNNNNNNNNNNNNNNNNNNNNNNNNNNNNNNNNNNNNNNNNNNNNNNNNNNNNNNNNNNNNNNNNNNNNNNNNNNNNNNNNNNNNNNNNNNNNNNNNNNNNNNNNNNNNNNNNNNNNNNNNNNNNNNNNNNNNNNNNNNNNNNNNNNNNNNNNNNNNNNNNNNNNNNNNNNNNNNNNNNNNNNNNNNNNNNNNNNNNNNNNNNNNNNNNNNNNNNNNNNNNNNNNNNNNNNNNNNNNNNNNNNNNNNNNNNNNNNNNNNNNNNNNNNNNNNNNNNNNNNNNNNNNNNNNNNNNNNNNNNNNNNNNNNNNNNNNNNNNNNNNNNNNNNNNNNNNNNNNNNNNNNNNNNNNNNNNNNNNNNNNNNNNNNNNNNNNNNNNNNNNNNNNNNNNNNNNNNNNNNNNNNNNNNNNNNNNNNNNNNNNNNNNNNNNNNNNNNNNNNNNNNNNNNNNNNNNNNNNNNNNNNNNNNNNNNNNNNNNNNNNNNNNNNNNNNNNNNNNNNNNNNNNNNNNNNNNNNNNNNNNNNNNNNNNNNNNNNNNNNNNNNNNNNNNNNNNNNNNNNNNNNNNNNNNNNNNNNNNNNNNNNNNNNNNNNNNNNNNNNNNNNNNNNNNNNNNNNNNNNNNNNNNNNNNNNNNNNNNNNNNNNNNNNNNNNNNNNNNNNNNNNNNNNNNNNNNNNNNNNNNNNNN--GTTACACATTTG-CTTCGACTCTCTCCCATT-TGCGGAGAA-CCAACACCCCTGTCGGCAGAGATGGCAAGCTTGCTAAGCCTCGTCAGCTGCACAATACACACTGGGGTCTTGTATGCCCTGCCGAAACGCCCGAAGGCCAGGCTTGCGGTCTCGTCAAAAATCTTTCTCTCATGTGCTCGATCAGTGTCGGCACTTCTACCGAGCCTATCATCGACTACATGATCACAAGAAACATGGAAGTCCTCGAGGAGTACGAGCCTCTGCGATACCCCAACGCCACCAAAATCTTCTTGAACGGATCTTGGATTGGTGTTCACCAGGACCCAAAGACTCTTGTCAGAGATGTGCAGCAGCTTCGTCGTAACAACCAGATCCCTGCTGAGGTATCTCTCATTCGCGATATCAGAGATCGTGAGTTCAAAATCTTTTCTGACGCCGGACGTGTCATGCGACCTCTGTTTGTCGTGGAACAAGAAGACA-ACCAGGACACCGGAGTGGAGAAGGGTTCCCTTGTACTGAATAAAGAGCACATCCGGAAGCTCGAGAATGAC-CAGGCACTTCCCCC---TGGCAGTGATGAG-------TACTTTGGCTGGCAGGGTTTGGTCAACGAAGGTGTCATTGAGTACCTGGATGCTGAGGAAGAAGAGACTTCCATGATCTGTATGACAGCAGAAGATTTGGAGACTTTCCGCCTTACAAAGCAAGGCCACGACATGTCGACCGACAAT---AGTGAAGAGCCCAACAAGCGGGTGAAGACGAGGATGAATCCGACAACACACATGTACACTCATTGTGAAATCCACCCTAGTATGTTGTTGGGTATTTGCGCGAGTATCATTCCC------CCGGTGGCAAGTACGTTCCCCGTGCCGTCCTCGTCGATCTTGAGCCCGGTACCATGGACGCTGTCCGTGCTGGTCCTTTCGGTCAGCTCTTCCGCCCCGACAACTTCGTCTTCGGTCAGTCCGGTGCCGGCAACAACTGGGCCAAGGGTCATTACACTGAGGGTGCCGAGCTTGTCGACCAGGTCCTTGAGGTCGTCCGTCGCGAGGCTGAAGGCTGCGACTGCCTCCAGGGTTTCCAGATCACCCACTCTCTCGGTGGTGGTACCGGTGCCGGTATGGGTACGCTCCTTATCTCCAAGATCCGTGAGGAGTTCCCCGACCGCATGATGGCTACCTTCTCTGTCGTTCCTTCCCCCAAGGTTTCCGACACCGTTGTTGAGCCTTACAACGCCACCCTCTCCGTCCATCAGCTCGTCGAGAACTCCGACGAGACCTTCTGTATCGACAACGAGGCTCTGTACGATATCTGCATGCGTACCCTCAAGCTTTCCAACCCCTCCTACGGCGACTTGAACTACCTCGTCTCCGCCGTCATGTCTGGTGTCACCACCGGTTTCCGTTTCCCTGGTCAGCTTAACTCCGATCTTCGCAAGCTCGCCGTCAACATGGTGCCCTTCCCTCGTCTCCACTTCTTCATGGTC----------------------------------------------
>M__hainanenseSAUCC_210782
GTCTCCGTAGGTGAACCTGCGGAGGGATCATTATAGAGTT-TTCAACT--CCTTAAACCA-TGTGAACTTTACCAC--TGTTGCCTCGG--TGG---------------------TGGGTG-----------CGTCTCACGA-----------TGCGCTG-------------------------------------------------------------------------------CCACCGGTGGACATAC--AAACTC-TTGTTAATT-TTTGGC-ATTCTGAATC-ATAACTAAGA--AATAAGTTAAAACTTTCAACAACGGATCTCTTGGTTCTGGCATCGATGAAGAACGCAGCGAAATGCGATAAGTAATGTGAATTGCAGAATTCAGTGAATCATCGAATCTTTGAACGCACATTGCGCCCATTAGTATTCTAGTGGGCATGCCTGTTCGAGCGTCATTTCAACCCTTAAGC-C---TAGCTTAGTGTTGGGAGACTGC-CTA--ATACGCAGCTCCTCAAAACCAG-TGGCAGAGTT-TATTCGTACTCTGAGCGCAGTAATTCTTTTATCTCGCTTCTGTAAGAC-GATTA-GACGATAGCCATAAACCGCACTCCT------TCGGG----GGGCACT---TTTTT-----AATGGTTGACCTCGGATCAGGTAGGAATACCCGCTGATTGCCCTAGTAACGGCG-AGTGAAGCGGCAACAGCTCAAATTTGAAATCTGGCCTTCTGGTCCGAATTGTAATTTGTAGAGGATGCATTTGGTTAGGTACCTTCCGAGTTCCTTGGAACAGGACGCCTTAGAGGGTGAGAGCCCCGTACGGTTGGATGCCGAGCCTCTGTAATGCTCCTTCGACGAGTCGAGTAGTTTGGGAATGCTGCTCTAAATGGGAGGTAAATTTCTTCTAAAGCTAAATACCGGCCAGAGACCGATAGCGCACAAGTAGAGTGATCGAAAGATGAAAAGCACTTTGAAAAGAGGGTTAAATAGTACGTGAAATTGTTGAAAGGGAAGGGCTTATGACCAGACCTTTGCCTTGCGAATCATCCGGTGTTCTCACCGGTGCACTTCGCTTGGTTGAGGCCAGCATCAGTTTCGGAAGAGGGATAAAGACTTAAGGAATGTGGTTCCTCCGGGAATGTTATAGCCTTCTGTGTAATACCTTTACCGGGACTGAGGACCGCGCTTCGGCTAGGATGCTGGCATAATGGTCATCAGCCACCCGTCTTGAAACACGGACCAAGGAGTCGAACATTTATGCGAGTGTTTGGGTGTTAAACCCTCACGCGTAATGAAAGTGAACGGAGGTGAGAGCCCTTAC--GGGTGCATCATCGACCGATCCTGATGTCTTCGGATGGATTTGAGTAAGAGCATAACTGTTCGGACCCGAAAGATGGTGAACTATGCGTGGATAGGGTGAAGCCAGAGGAAACTCTGGT-GGAGGCTCGCAGC-GGTTCTGACGTGCAAATCGATCGTCAAATCTGCGCAT-GGGGGCGAAAGA-CTAATCGTCGATACACCTTCG-CGTCCACCCTCTCACATT-TGCGGAGAA-CCAACACACCTGTTGGCAGAGATGGCAAGCTCGCGAAACCGCGTCAGCTGCACAACACCCACTGGGGTCTCGTCTGCCCTGCGGAAACACCTGAGGGTCAAGCTTGTGGTCTCGTCAAGAATCTTTCGCTGATGTGCTCAATCAGTGTCGGCACATCGACAGAGCCCATCATTGATTACATGATTACCAGAAACATGGAGGTCCTGGAAGAGTACGAGCCGCTCCGTTATCCCAACGCAACCAAGATCTTCTTGAACGGCTCATGGATCGGTGTGCATCAAGATCCTAAGACCCTGGTCCGAGATGTTCAGCAGCTGCGGCGCAACAATCAGATTCCAGCCGAAGTGTCGCTCATTCGTGATATCAGAGACCGTGAATTCAAGATCTTCTCAGATGCTGGTCGTGTCATGCGCCCATTGTTCGTTGTCGAACAAGAGGATA-ATGCTGATACTGGCGCCGAGAAGGGTGCGCTGGTTCTCAACAAGGAGCACATCAGGAAACTTGAGAACGAC-CAAAGTCTCCCTAA---CGATAGTGACGAG-------TACTTTGGCTGGCAAGGTCTAGTGAATGAAGGTGTCATTGAGTATCTGGATGCTGAAGAGGAGGAAACATCCATGATCTGTATGACTGCCGAGGACCTGGAGACGTTCCGTCTGACGAAACAGGGTCATGACATGACACAGGACAAC---AGCGAGGAGCCAAACAAGCGCATCAACACTCGCATGAACCCGACGACACACGCGTATACTCACTGCGAAATTCACCCCAGTATGCTGCTTGGTATCTGCGCAAGCATCATTCCGAGGCTTCCGGCAACAAGTACGTTCCCCGTGCCGTCCTCGTCGATCTTGAGCCCGGTACCATGGACGCTGTCCGTGCAGGTCCTTTCGGTCAGCTCTTCCGGCCCGACAACTTCGTCTTCGGTCAGTCCGGTGCCGGAAACAACTGGGCCAAGGGTCACTACACTGAGGGTGCTGAGCTCGTCGACCAAGTCCTCGAGGTTGTCCGTCGCGAGGCCGAGGGCTGCGACTGCCTCCAGGGTTTCCAGATCACCCACTCTCTCGGTGGTGGTACCGGTGCCGGTATGGGTACGCTCCTGATCTCCAAGATCCGTGAGGAGTTCCCCGACCGCATGATGGCCACTTTCTCCGTCGTCCCTTCGCCCAAGGTCTCCGACACCGTTGTTGAGCCTTACAACGCCACTCTGTCCGTCCACCAGCTTGTCGAGAACTCCGACGAGACCTTCTGCATTGACAACGAGGCCCTCTACGACATCTGCATGCGTACTCTCAAGCTCTCCAACCCTTCGTACGGTGACCTGAACTACCTCGTCTCCGCTGTCATGTCCGGTGTCACCACCTGCTTGCGTTTCCCTGGTCAGCTCAACTCTGATCTCCGCAAGCTCGCCGTCAACATGGTGCCCTTCCCCCGTCTCCACTTCTTCATGGTCGGTTTCGCTCCTCTGACCAGCCGTGGCGCCCACTCTTTCCGTGCCG
>M__hainanenseSAUCC_210781_
GTCTCCGTAGGTGAACCTGCGGAGGGATCATTATAGAGTT-TTCAACT--CCTTAAACCA-TGTGAACTTTACCAC--TGTTGCCTCGG--TGG---------------------TGGGTG-----------CGTCTCACGA-----------TGCGCTG-------------------------------------------------------------------------------CCACCGGTGGACATAC--AAACTC-TTGTTAATT-TTTGGC-ATTCTGAATC-ATAACTAAGA--AATAAGTTAAAACTTTCAACAACGGATCTCTTGGTTCTGGCATCGATGAAGAACGCAGCGAAATGCGATAAGTAATGTGAATTGCAGAATTCAGTGAATCATCGAATCTTTGAACGCACATTGCGCCCATTAGTATTCTAGTGGGCATGCCTGTTCGAGCGTCATTTCAACCCTTAAGC-C---TAGCTTAGTGTTGGGAGACTGC-CTA--ATACGCAGCTCCTCAAAACCAG-TGGCAGAGTT-TATTCGTACTCTGAGCGCAGTAATTCTTTTATCTCGCTTCTGTAAGAC-GATTA-GACGATAGCCATAAACCGCACTCCT------TCGGG----GGGCACT---TTTTT-----AATGGTTGACCTCGGATCAGGTAGGAATACCCGCTGATTGCCCTAGTAACGGCG-AGTGAAGCGGCAACAGCTCAAATTTGAAATCTGGCCTTCTGGTCCGAATTGTAATTTGTAGAGGATGCATTTGGTTAGGTACCTTCCGAGTTCCTTGGAACAGGACGCCTTAGAGGGTGAGAGCCCCGTACGGTTGGATGCCGAGCCTCTGTAATGCTCCTTCGACGAGTCGAGTAGTTTGGGAATGCTGCTCTAAATGGGAGGTAAATTTCTTCTAAAGCTAAATACCGGCCAGAGACCGATAGCGCACAAGTAGAGTGATCGAAAGATGAAAAGCACTTTGAAAAGAGGGTTAAATAGTACGTGAAATTGTTGAAAGGGAAGGGCTTATGACCAGACCTTTGCCTTGCGAATCATCCGGTGTTCTCACCGGTGCACTTCGCTTGGTTGAGGCCAGCATCAGTTTCGGAAGAGGGATAAAGACTTAAGGAATGTGGTTCCTCCGGGAATGTTATAGCCTTCTGTGTAATACCTTTACCGGGACTGAGGACCGCGCTTCGGCTAGGATGCTGGCATAATGGTCATCAGCCACCCGTCTTGAAACACGGACCAAGGAGTCGAACATTTATGCGAGTGTTTGGGTGTTAAACCCTCACGCGTAATGAAAGTGAACGGAGGTGAGAGCCCTTAC--GGGTGCATCATCGACCGATCCTGATGTCTTCGGATGGATTTGAGTAAGAGCATAACTGTTCGGACCCGAAAGATGGTGAACTATGCGTGGATAGGGTGAAGCCAGAGGAAACTCTGGT-GGAGGCTCGCAGC-GGTTCTGACGTGCAAATCGATCGTCAAATCTGCGCAT-GGGGGCGAAAGA-CTAATCGTCGATACACCTTCG-CGTCCACCCTCTCACATT-TGCGGAGAA-CCAACACACCTGTTGGCAGAGATGGCAAGCTCGCGAAACCGCGTCAGCTGCACAACACCCACTGGGGTCTCGTCTGCCCTGCGGAAACACCTGAGGGTCAAGCTTGTGGTCTCGTCAAGAATCTTTCGCTGATGTGCTCAATCAGTGTCGGCACATCGACAGAGCCCATCATTGATTACATGATTACCAGAAACATGGAGGTCCTGGAAGAGTACGAGCCGCTCCGTTATCCCAACGCAACCAAGATCTTCTTGAACGGCTCATGGATCGGTGTGCATCAAGATCCTAAGACCCTGGTCCGAGATGTTCAGCAGCTGCGGCGCAACAATCAGATTCCAGCCGAAGTGTCGCTCATTCGTGATATCAGAGACCGTGAATTCAAGATCTTCTCAGATGCTGGTCGTGTCATGCGCCCATTGTTCGTTGTCGAACAAGAGGATA-ATGCTGATACTGGCGCCGAGAAGGGTGCGCTGGTTCTCAACAAGGAGCACATCAGGAAACTTGAGAACGAC-CAAAGTCTCCCTAA---CGATAGTGACGAG-------TACTTTGGCTGGCAAGGTCTAGTGAATGAAGGTGTCATTGAGTATCTGGATGCTGAAGAGGAGGAAACATCCATGATCTGTATGACTGCCGAGGACCTGGAGACGTTCCGTCTGACGAAACAGGGTCATGACATGACACAGGACAAC---AGCGAGGAGCCAAACAAGCGCATCAACACTCGCATGAACCCGACGACACACGCGTATACTCACTGCGAAATTCACCCCAGTATGCTGCTTGGTATCTGCGCAAGCATCATTCCGAGGCTTCCGGCAACAAGTACGTTCCCCGTGCCGTCCTCGTCGATCTTGAGCCCGGTACCATGGACGCTGTCCGTGCAGGTCCTTTCGGTCAGCTCTTCCGGCCCGACAACTTCGTCTTCGGTCAGTCCGGTGCCGGAAACAACTGGGCCAAGGGTCACTACACTGAGGGTGCTGAGCTCGTCGACCAAGTCCTCGAGGTTGTCCGTCGCGAGGCCGAGGGCTGCGACTGCCTCCAGGGTTTCCAGATCACCCACTCTCTCGGTGGTGGTACCGGTGCCGGTATGGGTACGCTCCTGATCTCCAAGATCCGTGAGGAGTTCCCCGACCGCATGATGGCCACTTTCTCCGTCGTCCCTTCGCCCAAGGTCTCCGACACCGTTGTTGAGCCTTACAACGCCACTCTGTCCGTCCACCAGCTTGTCGAGAACTCCGACGAGACCTTCTGCATTGACAACGAGGCCCTCTACGACATCTGCATGCGTACTCTCAAGCTCTCCAACCCTTCGTACGGTGACCTGAACTACCTCGTCTCCGCTGTCATGTCCGGTGTCACCACCTGCTTGCGTTTCCCTGGTCAGCTCAACTCTGATCTCCGCAAGCTCGCCGTCAACATGGTGCCCTTCCCCCGTCTCCACTTCTTCATGGTCGGTTTCGCTCCTCTGACCAGCCGTGGCGCCCACTCTTTCCGTGCCG
>M__hongkuiiN115
GTCTCCGTAGGTGAACCTGCGGAGGGATCATTACAGAGTT-TCTAACT--CCTAAAACCA-TGTGAAC-TTACCAC--TGTTGCCTCGG--TGG---------------------AAGGCA--------------TCCGAAA-----GGG---TGCTGGA--------------------------------------------------------------------------------AGCCGGTGGACAT-C-TAAACTC-TTGTTAATT-TTTGTT-ATTCTGAATC-TAAACTAAGA--AATAAGTTAAAACTTTCAACAACGGATCTCTTGGTTCTGGCATCGATGAAGAACGCAGCGAAATGCGATAAGTAATGTGAATTGCAGAATTCAGTGAATCATCGAATCTTTGAACGCACATTGCGCCCATTAGTATTCTAGTGGGCATGCCTGTTCGAGCGTCATTTCAACCCTTAAGC-C---TAGCTTAGTGTTGGGAGACTGC-CTA--ATACGCAGCTCCTCAAAACCAG-TGGCAGAGTT-TTTACGTACTCTGAGCGCAGTAATT-CTAT-TCTCGCTTCTG-AAAAC-GTCTA-GACGATAGCCAAAAACCGCATGCTT--------CGG----CAGCACT---TTTTT-----AATGG-TGACC-------------------------NNNNNNNNNNNNNNNNNNNNNNNNNNNNNNNNNNNNNNNNNNNNNNNNNNNNNNNNNNNNNNNNNNNNNNNNNNNNNNNNNNNNNNNNNNNNNNNNNNNNNNNNNNNNNNNNNNNNNNNNNNNNNNNNNNNNNNNNNNNNNNNNNNNNNNNNNNNNNNNNNNNNNNNNNNNNNNNNNNNNNNNNNNNNNNNNNNNNNNNNNNNNNNNNNNNNNNNNNNNNNNNNNNNNNNNNNNNNNNNNNNNNNNNNNNNNNNNNNNNNNNNNNNNNNNNNNNNNNNNNNNNNNNNNNNNNNNNNNNNNNNNNNNNNNNNNNNNNNNNNNNNNNNNNNNNNNNNNNNNNNNNNNNNNNNNNNNNNNNNNNNNNNNNNNNNNNNNNNNNNNNNNNNNNNNNNNNNNNNNNNNNNNNNNNNNNNNNNNNNNNNNNNNNNNNNNNNNNNNNNNNNNNNNNNNNNNNNNNNNNNNNNNNNNNNNNNNNNNNNNNNNNNNNNNNNNNNNNNNNNNNNNNNNNNNNNNNNNNNNNNNNNNNNNNNNNNNNNNNNNNNNNNNNNNNNNNNNNNNNNNNNNNNNNNNNNNNNNNNNNNNNNNNNNNNNNNNNNNNNNNNNNNNNNNNNNNNNNNNNNNNNNNNNNNNNNNNNNNNNNNNNNNNNNNNNNNNNNNNNNNNNNNNNNNNNNNNNNNNNNNNNNNNNNNNNNNNNNNNNNNNNNNNNNNNNNNNNNNNNNNNNNNNNNNNNNNNNNNNNNNNNNNNNNNNNNNNNNNNNNNNNNNNNNNNNNNNNNNNNNNNNNNNNNNNNNNNNNNNNNNNNNNNNNNNNNNNNNNNNNNNNNNNNNNNNNNNNNNNNNNNNNNNNNNNNNNNNNNNNNNNNNNNNNNNNNNNNNNNNNNNNNNNNNNNNNNNNNNNNNNNNNNNNNNNNNNNNNNNNNNNNNNNNNNNNNNNNNNNNNNNNNNNNNNNNNNNNNNNNNNNNNNNNNNNNNNNNNNNNNNNNNNNNNNNNNNNNNNNNNNNNNNNNNNNNNNNNNNNNNNNNNNNNNNNNNNNNNNNNNNNNNNNNNNNNNNNNNNNNNNNNNNNNNNNNNNNNNNNNNNNNNNNNNNNNNNNNNNNNNNNNNNNNNNNNNNNNNNNNNNNNNNNNNNNNNNNNNNNNNNNNNNNNNNNNNNNNNNNNNNNNNNNNNNNNNNNNNNNNNNNNNNNNNNNNNNNNNNNNNNNNNNNNNNNNNNNNNNNNNNNNNNNNNNNNNNNNNNNNNNNNNNNNNNNNNNNNNNNNNNNNNNNNNNNNNNNNNNNNNNNNNNNNNNNNNNNNNNNNNNNNNNNNNNNNNNNNNNNNNNNNNNNNNNNNNNNNNNNNNNNNNNNNNNNNNNNNNNNNNNNNNNNNNNNNNNNNNNNNNNNNNNNNNNNNNNNNNNNNNNNNNNNNNNNNNNNNNNNNNNNNNNNNNNNNNNNNNNNNNNNNNNNNNNNNNNNNNNNNNNNNNNNNNNNNNNNNNNNNNNNNNNNNNNNNNNNNNNNNNNNNNNNNNNNNNNNNNNNNNNNNNNNNNNNNNNNNNNNNNNNNNNNNNNNNNNNNNNNNNNNNNNNNNNNNNNNNNNNNNNNNNNNNNNNNNNNNNNNNNNNNNNNNNNNNNNNNNNNNNNNNNNNNNNNNNNNNNNNNNNNNNNNNNNNNNNNNNNNNNNNNNNNNNNNNNNNNNNNNNNNNNNNNNNNNNNNNNNNNNNNNNNNNNNNNNNNNNNNNNNNNNNNNNNNNNNNNNNNNNNNNNNNNNNNNNNNNNNNNNNNNNNNNNNNNNNNNNNNNNNNNNNNNNNNNNNNNNNNNNNNNNNNNNNNNNNNNNNNNNNNNNNNNNNNNNNNNNNNNNNNNNNNNNNNNNNNNNNNNNNNNNNNNNNNNNNNNNNNNNNNNNNNNNNNNNNNNNNNNNNNNNNNNNNNNNNNNNNNNNNNNNNNNNNNNNNNNNNNNNNNNNNNNNNNNNNNNNNNNNNNNNNNNNNNNNNNNNNNNNNNNNNNNNNNNNNNNNNNNNNNNNNNNNNNNNNNNNNNNNNNNNNNNNNNNNNNNNNNNNNNNNNNNNNNNNNNNNNNNNNNNNNNNNNNNNNNNNNNNNNNNNNNNNNNNNNNNNNNNNNNNNNNNNNNNNNNNNNNNNNNNNNNNNNNNNNNNNNNNNNNNNNNNNNNNNNNNNNNNNNNNNNNNNNNNNNNNNNNNNNNNNNNNNNNNNNNNNNNNNNNNNNNNNNNNNNNNNNNNNNNNNNNNNNNNNNNNNNNNNNNNNNNNNNNNNNNNNNNNNNNNNNNNNNNNNNNNNNNNNNNNNNNNNNNNNNNNNNNNNNNNNNNNNNNNNNNNNNNNNNNNNNNNNNNNNNNNNNNNNNNNNNNNNNNNNNNNNNNNNNNNNNNNNNNNNNNNNNNNNNNNNNNNNNNNNNNN
>M__indocalamiSAUCC_1016_
GTCTCCGTAGGTGAACCTGCGGAGGGATCATTACAGAGTTATCTAACT--CCTAAAACCA-TGTGAAC-TTACCAC--TGTTGCCTCGG--TGG---------------------AAGGTG--------------CTGGAGA-----CAG---CACTGGA--------------------------------------------------------------------------------AGCCGGTGGACAT-C-TAAACTC-TTGTTAATT-TTTGGC-AATCTGAATC-ATAACTAAGA--AATAAGTTAAAACTTTCAACAACGGATCTCTTGGTTCTGGCATCGATGAAGAACGCAGCGAAATGCGATAAGTAATGTGAATTGCAGAATTCAGTGAATCATCGAATCTTTGAACGCACATTGCGCCCATTAGTATTCTAGTGGGCATGCCTGTTCGAGCGTCATTTCAACCCTTAAGC-C---TAGCTTAGTGTTGGGAGACTGC-CTA--ATACGCAGCTCCTCAAAACCAG-TGGCAGAGTT-TTTACGTACTCTGAGCGCAGTAATT-CTAT-TCTCGCTTCTG-AAAAC-GTCTA-GACGATAGCCATAAACCGCATGCTT--------CGG----CAGCAC----TTTTT-----AATGG-TGACCTC-GATCAGGTAGGATGGACGGTCCATTGCCCTAGTAACGGCG-AGTGAAGCGGCAACAGCTCAAATTTGAAATCTGGCCTTCTGGTCCGAATTGTAATTTGTAGAGGATGACTTTGGTTAGGTACCTTTCGAGTTCCTTGGAACAGGACGCCTTAGAGGGTGAGAGCCCCGTACGATTGGATGCCGAGCCTCTGTAAGTCTCCTTCGACGAGTCGAGTAGTTTGGGAATGCTGCTCTAAATGGGAGGTAAATTTCTTCTAAAGCTAAATACCGGCCAGAGACCGATAGCGCACAAGTAGAGTGATCGAAAGATGAAAAGCACTTTGAAAAGAGGGTTAAATAGTACGTGAAATTGTTGAAAGGGAAGGGCTTATGACCAGACCTTTGCATTGAGGATCATCCGGTGTTCTCACCGGTGCACTTCTCTTTGTTGAGGCCAGCATCAGTTCTAGTTGGGGGATAAAGACTTAAGGAATGTGATTCCTCCGGGAATGTTATAGCCTTTTGTGTAATACCCTGACCGGGACTGAGGACCGCGCTTCGGCTAGGATGCTGGCATAATGGTCATCAGCCACCCGTCTTGAAACACGGACCAAGGAGTCGAACATTTATGCGAGTGTTTGGGTGTTAAACCCTCACGCGTAATGAAAGTGAACGGAGGTGAGAGCCCTTAC--GGGTGCATCATCGACCGATCCTGATGTCTTCGGATGGATTTGAGTAAGAGCATAACTGTTCGGACCCGAAAGATGGTGAACTATGCGTGGATAGGGTGAAGCCAGAGGAAACTCTGGT-GGAGGCTCGCAGC-GGTTCTGACGTGCAAATCGATCGTCAAATCTGCGCAT-GGGGGCGAAAGA-CTAATCG-CGTTACACATTCG-CGTCGACCCTTTCTCATT-TGCGCAGAA-CCAACACCCCCGTCGGTAGAGATGGCAAGCTTGCCAAGCCTCGCCAGCTGCACAACACACATTGGGGTCTTGTGTGCCCTGCTGAAACGCCTGAAGGTCAGGCTTGCGGTCTCGTCAAGAACCTTTCTCTCATGTGCTCGATCAGTGTGGGTACTTCCACGGAACCCATCATCGACTATATGATCACAAGAAACATGGAAGTCCTCGAGGAGTACGAGCCCTTGCGGTATCCCAACGCCACCAAGATCTTCCTGAACGGTTCATGGATTGGCGTGCACCAGGATCCTAAGACTCTTGTCAGAGATGTGCAGCAGCTTCGTCGTAACAATCAGATTCCCGCTGAAGTGTCTCTCATTCGCGATATCAGAGATCGTGAGTTCAAGATATTCTCCGATGCTGGACGTGTCATGCGACCTTTGTTTGTCGTGGAGCAGGAGGACA-ACCCAGACACTGGTGTTGAGAAGGGTTCCTTGGTCTTGAACAAGGAGCACATTCGCAAACTTGAGAATGAC-CAGGCACTTCCTCC---TGGCAGTGACGAG-------TACTTCGGCTGGCAGGGTCTCGTCAATGAAGGTGTTATCGAATACCTTGATGCTGAGGAAGAGGAGACCTCCATGATCTGCATGACTGCCGAAGATCTGGAGACTTTCCGTCTTACGAAGCAAGGTCACGACATGACAACCGACAAC---AGTGAAGAGCCAAACAAGCGTGTCAAGACAAGGATGAATCCGACAACACACATGTACACTCATTGCGAAATTCACCCCAGTATGTTGTTGGGTATCTGCGCAAGTATCATTCCTAGGCTTCTGGTGGCAAGTACGTTCCCCGTGCCGTCCTCGTCGATCTTGAGCCCGGTACCATGGACGCTGTCCGTGCTGGTCCTTTCGGTCAGCTTTTCCGTCCCGACAACTTCGTCTTCGGTCAGTCCGGTGCCGGCAACAACTGGGCCAAGGGTCACTACACTGAGGGTGCTGAGCTTGTCGACCAGGTCCTTGAGGTTGTCCGTCGCGAGGCTGAAGGCTGCGACTGCCTCCAGGGTTTCCAGATCACCCACTCTCTCGGTGGTGGTACCGGTGCCGGTATGGGTACGCTTCTTATCTCCAAGATTCGTGAGGAGTTCCCCGACCGCATGATGGCTACCTTCTCCGTCGTTCCTTCCCCCAAGGTTTCCGACACCGTTGTTGAGCCTTACAACGCCACCCTCTCCGTCCACCAGCTCGTTGAGAACTCCGACGAGACTTTCTGTATCGACAACGAGGCTCTGTACGATATCTGCATGCGTACCCTCAAGCTCTCCAACCCCTCTTACGGCGACTTGAACTACCTCGTCTCCGCCGTCATGTCTGGTGTCACCACCGGTTTCCGTTTCCCTGGTCAGCTTAACTCTGATCTTCGCAAGCTCGCCGTCAACATGGTGCCCTTCCCCCGTCTCCACTTCTTCATGGTCGGCTTCGCTCCCTTGACCAGCCGTGGCGCCCACTCCTTCCGTGCTG
>M__insulareBRIP_75114a
GTCTCCGTAGGTGAACCTGCGGAGGGATCATTACTGAGTT-TTCAACT--CTCCAAACCA-TGTGAAC-TTACCAC--TGTTGCCTCGG--TGG---------------------TTGGTG------------CCCCCAGGG-----------CGCTG---------------------------------------------------------------------------------CCGCCGGTGGACAAAC-CAAACTCTTTGTCAAC--TTTGTCAAGTCTGAATC-TAAACTAAGA--AATAAGTTAAAACTTTCAACAACGGATCTCTTGGTTCTGGCATCGATGAAGAACGCAGCGAAATGCGATAAGTAATGTGAATTGCAGAATTCAGTGAATCATCGAATCTTTGAACGCACATTGCGCCCATTAGTATTCTAGTGGGCATGCCTGTTCGAGCGTCATTTCAACCCTTAAGC-C---TAGCTTAGTGTTGGGAGACTGCGCTA--AACCGCAGCTCCTCAAAACCAG-TGGCGGAGTC-CTCTCGTGCTCTGAGCGTAGTAAT--CTCTATCTCGCTTGTGTGGACA-CGGTG-GTCGACGGCCATAAACCGCTCCTCT---CCCTTCGGGACAGGGCAGC---TTTTT-----AATGGTTGACCTCGGATCAGGTAGGAATACCCGCTGATTGCCCCAGTAACGGCG-AGTGAAGCGGCAACAGCTCAAATTTGAAATCTGGCTTTCGGGCCCGAGTTGTAATTTGTAGAGGATGCTTTTGGTTAGGTACCTTCCGAGTTCCTTGGAACAGGACGCCTTAGAGGGTGAGAGCCCCGTACGGTTGGATGCCGAGCCTCTGTAAAGCTCCTTCGACGAGTCGAGTAGTTTGGGAATGCTGCTCTAAATGGGAGGTAAATTTCTTCTAAAGCTAAATACCGGCCAGAGACCGATAGCGCACAAGTAGAGTGATCGAAAGATGAAAAGCACTTTGAAAAGAGGGTTAAATAGTACGTGAAATTGTTGAAAGGGAAGGGCTTGTGACCAGACCTTTGCCTTGCGGATCATCCGGTGTTCTCACCGGTGCACTTCGCTTGGTTGAGGCCAGCATCAGTTTCGGCGGCGGGATAAAGACTTCAGGAACGTGACTCCCCCGGGAGTGTTATAGCCTGCTGTGTAATACCGCCGCCGGGACTGAGGACCGCGCTTCGGCTAGGATGCTGGCATAATGGTCATCAGCCACCCGTCTTGAAACACGGACCAAGGAGTCGAACATTTATGCGAGTTTTTGGGTGTTAAACCCTCAAGCGTAATGAAAGTGAACGGAGGTGAGAGCCCTTAC--GGGTGCATCATCGACCGATCCTGATGTCTTCGGATGGATTTGAGTAAGAGCATAACTGTTCGGACCCGAAAGATGGTGAACTATGCGTGGATAGGGTGAAGCCAGAGGAAACTCTGGT-GGAGGCTCGCAGC-GGTTCTGACGTGCAAATCGATCGTCAAATCTGCGCAT-GGGGGCGAAAGA-CTAATCGCCGCTACACATTCG-CGTCTACCTTGTCACACT-TGAGAAGAA-CCAATACACCCGTTGGTAGAGATGGCAAGCTCGCCAAGCCACGGCAGTTGCACAACACGCACTGGGGGCTCGTATGCCCTGCCGAGACACCCGAAGGTCAGGCTTGTGGTCTGGTCAAGAACCTCTCGCTCATGTGCTCAATCAGTGTAGGAACCTCAACTGAGCCCATCATTGACTACATGATCACAAGGAATATGGAAGTGCTTGAGGAGTATGAGCCTCTGCGATATCCAAACGCCACAAAGATCTTCCTGAATGGGTCTTGGATTGGTGTACACCAAGATCCCAAGACTCTCGTTCGGGATGTTCAGCAGCTTCGACGTAACAACCAGATCCCTGCCGAGGTCTCGCTGATTCGCGATATCAGAGATCGTGAATTCAAGATCTTCTCGGATGCGGGCCGCGTCATGCGACCGCTCTTTGTCGTGGAGCAAGAGGATA-ACCCGGACACTGGTGCAGAGAAGGGCTCTCTCACACTCAACAAGGAACACATCCGGAAGCTCGAGAACGAC-CAGTCTCTTCCTCC---AGGGAGCGATGAA-------TACTTTGGTTGGCAGGGCCTGGTCAATGAAGGTGTCATTGAGTACCTCGACGCCGAGGAGGAGGAGACGTCGATGATCTGCATGACGGCGGAAGACCTGGAGACTTTCCGTCTTACCAAGCAAGGCCATGACATGACGACGGACAAC---AGCGAGGAGCCCAATAAGCGCATCAATACCCGCATGAACCCGACCACGCACATGTATACACACTGCGAAATTCACCCCAGCATGCTTCTTGGTATCTGCGCCAGTATCATTCCTNNNNNNNNNNNNNNNNNNNNNNNNNNNNNNNNNNNNNNNNNNNNNNNNNNNNNNNNNNNNNNNNNNNNNNNNNNNNNNNNNNNNNNNNNNNNNNNNNNNNNNNNNNNNNNNNNNNNNNNNNNNNNNNNNNNNNNNNNNNNNNNNNNNNNNNNNNNNNNNNNNNNNNNNNNNNNNNNNNNNNNNNNNNNNNNNNNNNNNNNNNNNNNNNNNNNNNNNNNNNNNNNNNNNNNNNNNNNNNNNNNNNNNNNNNNNNNNNNNNNNNNNNNNNNNNNNNNNNNNNNNNNNNNNNNNNNNNNNNNNNNNNNNNNNNNNNNNNNNNNNNNNNNNNNNNNNNNNNNNNNNNNNNNNNNNNNNNNNNNNNNNNNNNNNNNNNNNNNNNNNNNNNNNNNNNNNNNNNNNNNNNNNNNNNNNNNNNNNNNNNNNNNNNNNNNNNNNNNNNNNNNNNNNNNNNNNNNNNNNNNNNNNNNNNNNNNNNNNNNNNNNNNNNNNNNNNNNNNNNNNNNNNNNNNNNNNNNNNNNNNNNNNNNNNNNNNNNNNNNNNNNNNNNNNNNNNNNNNNNNNNNNNNNNNNNNNNNNNNNNNNNNNNNNNNNNNNNNNNNNNNNNNNNNNNNNNNNNNNNNNNNNNNNNNNNNNNNNNNNNNNNNNNNNNNNNNNNNNNNNNNNNNNNNNNNNNNNNNNNNNNNNNNNNNNNNN
>M__jianfenglingenseSAUCC_1862_2_
GTCTCCGTAGGTGAACCTGCGGAGGGATCATTATAGAGTT-TTTAACT--CCTAAAACCA-TGTGAAC-TTACCAC--TGTTGCCTCGG--TGG---------------------AAGGTG--------------CTGGAAA-----CAG---TACTGGA--------------------------------------------------------------------------------AACCGGTGGACAT-C-TAAACTC-TTGTTAATT-TTTGGC-ATTCTGAATC-ATAACTAAGA--AATAAGTTAAAACTTTCAACAACGGATCTCTTGGTTCTGGCATCGATGAAGAACGCAGCGAAATGCGATAAGTAATGTGAATTGCAGAATTCAGTGAATCATCGAATCTTTGAACGCACATTGCGCCCATTAGTATTCTAGTGGGCATGCCTGTTCGAGCGTCATTTCAACCCTTAAGC-C---TAGCTTAGTGTTGGGAGACTGC-CTA--ATACGCAGCTCCTCAAAACCAG-TGGCAGAGTT-TTTACGTACTCTGAGCGCAGTAATT-CTAT-TCTCGCTCCTG-AAAAC-GTCTA-GACGATAGCCAAAAACCGCATGCTT--------CGG----CAGCAC----TTTTT-----AATGGTTGACCTCGGATCAGGTAGGAATACCCGCTGATTGCCCTAGTAACGGCG-AGTGAAGCGGCAACAGCTCAAATTTGAAATCTGGCCTTCTGGTCCGAATTGTAATTTGTAGAGGATGACTTTGGTTAGGTACCTTTCGAGTTCCTTGGAACAGGACGCCTTAGAGGGTGAGAGCCCCGTACGATTGGATGCCGAGCCTCTGTAAGTCTCCTTCGACGAGTCGAGTAGTTTGGGAATGCTGCTCTAAATGGGAGGTAAATTTCTTCTAAAGCTAAATACCGGCCAGAGACCGATAGCGCACAAGTAGAGTGATCGAAAGATGAAAAGCACTTTGAAAAGAGGGTTAAATAGTACGTGAAATTGTTGAAAGGGAAGGGCTTATGACCAGACCTTTGCATTGAGGATCATCCGGTGTTCTCACCGGTGCACTTCTCTTTGTTGAGGCCAGCATCAGTTCTAGTTGGGGGATAAAGACTTAAGGAATGTGATTCCTCCGGGAATGTTATAGCCTTTTGTGTAATACCCCGACCGGGACTGAGGACCGCGCTTCGGCTAGGATGCTGGCATAATGGTCATCAGCCACCCGTCTTGAAACACGGACCAAGGAGTCGAACATTTATGCGAGTGTTTGGGTGTTAAACCCTCACGCGTAATGAAAGTGAACGGAGGTGAGAGCCCTTAC--GGGTGCATCATCGACCGATCCTGATGTCTTCGGATGGATTTGAGTAAGAGCATAACTGTTCGGACCCGAAAGATGGTGAACTATGCGTGGATAGGGTGAAGCCAGAGGAAACTCTGGT-GGAGGCTCGCAGC-GGTTCTGACGTGCAAATCGATCGTCAAATCTGCGCAT-GGGGGCG---------------------------------------TCTCATT-TGCGCAGAA-CCAACACCCCCGTCGGCAGAGATGGCAAGCTTGCCAAGCCTCGCCAGCTGCACAACACGCATTGGGGTCTTGTGTGCCCTGCCGAAACGCCTGAAGGCCAAGCTTGCGGTCTTGTCAAGAACCTCTCTCTCATGTGCTCAATCAGTGTGGGTACTTCTACGGAGCCCATCATCGACTACATGATCACAAGAAACATGGAAGTCCTCGAGGAGTACGAGCCTCTGCGATACCCCAACGCCACCAAGATCTTCTTGAACGGATCGTGGATTGGTGTGCACCAGGATCCCAAGACTCTTGTCAGAGATGTGCAACAGCTTCGTCGTAACAACCAGATTCCCGCTGAAGTGTCTCTCATCCGCGATATCAGAGATCGTGAGTTCAAGATCTTCTCTGATGCTGGACGTGTCATGCGACCTTTGTTTGTCGTGGAGCAGGAGGACA-ACCCGGACACTGGTGTCGAGAAGGGTTCCTTGGTCTTGAACAAGGAGCACATTCGCAAACTCGAGAATGAC-CAGGCGCTTCCCCC---TGGCAGTGACGAG-------TACTTCGGCTGGCAAGGTCTTGTCAATGAAGGTGTCATCGAGTACCTTGATGCTGAAGAAGAGGAGACTTCCATGATCTGTATGACTGCGGAAGACCTGGAGACTTTCCGTCTTACGAAGCAAGGTCACGACATGACAACCGACAAC---AGTGAAGAGCCGAACAAGCGTGTCAAGACGAGGATGAATCCGACAACACACATGTACACTCATTGCGAAATCCACCCTAGTATGTTGTTGGGTATCTGCGCGAGTATCATTCCTAGGCTTCCGGTGGCAAGTACGTCCCCCGTGCCGTCCTCGTCGATCTTGAGCCCGGTACCATGGACGCCGTCCGTGCTGGTCCTTTCGGTCAGCTCTTCCGCCCCGACAACTTCGTTTTCGGTCAATCCGGTGCCGGCAACAAC----------------------------------------------------------------------------------------------------------------------------------------------------------------------------------------------------------------------------------------------------------------------------------------------------------------------------------------------------------------------------------------------------------------------------------------------------------------------------------------------------------------------------------------------------------------------
>M__jianfenglingenseSAUCC_1862_5
GTCTCCGTAGGTGAACCTGCGGAGGGATCATTATAGAGTT-TTTAACT--CCTAAAACCA-TGTGAAC-TTACCAC--TGTTGCCTCGG--TGG---------------------AAGGTG--------------CTGGAAA-----CAG---TACTGGA--------------------------------------------------------------------------------AACCGGTGGACAT-C-TAAACTC-TTGTTAATT-TTTGGC-ATTCTGAATC-ATAACTAAGA--AATAAGTTAAAACTTTCAACAACGGATCTCTTGGTTCTGGCATCGATGAAGAACGCAGCGAAATGCGATAAGTAATGTGAATTGCAGAATTCAGTGAATCATCGAATCTTTGAACGCACATTGCGCCCATTAGTATTCTAGTGGGCATGCCTGTTCGAGCGTCATTTCAACCCTTAAGC-C---TAGCTTAGTGTTGGGAGACTGC-CTA--ATACGCAGCTCCTCAAAACCAG-TGGCAGAGTT-TTTACGTACTCTGAGCGCAGTAATT-CTAT-TCTCGCTCCTG-AAAAC-GTCTA-GACGATAGCCAAAAACCGCATGCTT--------CGG----CAGCAC----TTTTT-----AATGGTTGACCTCGGATCAGGTAGGAATACCCGCTGATTGCCCTAGTAACGGCG-AGTGAAGCGGCAACAGCTCAAATTTGAAATCTGGCCTTCTGGTCCGAATTGTAATTTGTAGAGGATGACTTTGGTTAGGTACCTTTCGAGTTCCTTGGAACAGGACGCCTTAGAGGGTGAGAGCCCCGTACGATTGGATGCCGAGCCTCTGTAAGTCTCCTTCGACGAGTCGAGTAGTTTGGGAATGCTGCTCTAAATGGGAGGTAAATTTCTTCTAAAGCTAAATACCGGCCAGAGACCGATAGCGCACAAGTAGAGTGATCGAAAGATGAAAAGCACTTTGAAAAGAGGGTTAAATAGTACGTGAAATTGTTGAAAGGGAAGGGCTTATGACCAGACCTTTGCATTGAGGATCATCCGGTGTTCTCACCGGTGCACTTCTCTTTGTTGAGGCCAGCATCAGTTCTAGTTGGGGGATAAAGACTTAAGGAATGTGATTCCTCCGGGAATGTTATAGCCTTTTGTGTAATACCCCGACCGGGACTGAGGACCGCGCTTCGGCTAGGATGCTGGCATAATGGTCATCAGCCACCCGTCTTGAAACACGGACCAAGGAGTCGAACATTTATGCGAGTGTTTGGGTGTTAAACCCTCACGCGTAATGAAAGTGAACGGAGGTGAGAGCCCTTAC--GGGTGCATCATCGACCGATCCTGATGTCTTCGGATGGATTTGAGTAAGAGCATAACTGTTCGGACCCGAAAGATGGTGAACTATGCGTGGATAGGGTGAAGCCAGAGGAAACTCTGGT-GGAGGCTCGCAGC-GGTTCTGACGTGCAAATCGATCGTCAAATCTGCGCAT-GGGGGCG---------------------------------------TCTCATT-TGCGCAGAA-CCAACACCCCCGTCGGCAGAGATGGCAAGCTTGCCAAGCCTCGCCAGCTGCACAACACGCATTGGGGTCTTGTGTGCCCTGCCGAAACGCCTGAAGGCCAAGCTTGCGGTCTTGTCAAGAACCTCTCTCTCATGTGCTCAATCAGTGTGGGTACTTCTACGGAGCCCATCATCGACTACATGATCACAAGAAACATGGAAGTCCTCGAGGAGTACGAGCCTCTGCGATACCCCAACGCCACCAAGATCTTCTTGAACGGATCGTGGATTGGTGTGCACCAGGATCCCAAGACTCTTGTCAGAGATGTGCAACAGCTTCGTCGTAACAACCAGATTCCCGCTGAAGTGTCTCTCATCCGCGATATCAGAGATCGTGAGTTCAAGATCTTCTCTGATGCTGGACGTGTCATGCGACCTTTGTTTGTCGTGGAGCAGGAGGACA-ACCCGGACACTGGTGTCGAGAAGGGTTCCTTGGTCTTGAACAAGGAGCACATTCGCAAACTCGAGAATGAC-CAGGCGCTTCCCCC---TGGCAGTGACGAG-------TACTTCGGCTGGCAAGGTCTTGTCAATGAAGGTGTCATCGAGTACCTTGATGCTGAAGAAGAGGAGACTTCCATGATCTGTATGACTGCGGAAGACCTGGAGACTTTCCGTCTTACGAAGCAAGGTCACGACATGACAACCGACAAC---AGTGAAGAGCCGAACAAGCGTGTCAAGACGAGGATGAATCCGACAACACACATGTACACTCATTGCGAAATCCACCCTAGTATGTTGTTGGGTATCTGCGCGAGTATCATTCCTAGGCTTCCGGTGGCAAGTACGTCCCCCGTGCCGTCCTCGTCGATCTTGAGCCCGGTACCATGGACGCCGTCCGTGCTGGTCCTTTCGGTCAGCTCTTCCGCCCCGACAACTTCGTTTTCGGTCAATCCGGTGCCGGCAACAAC----------------------------------------------------------------------------------------------------------------------------------------------------------------------------------------------------------------------------------------------------------------------------------------------------------------------------------------------------------------------------------------------------------------------------------------------------------------------------------------------------------------------------------------------------------------------
>M__lycopodinumCBS_146_68
GTCTCCGTAGGTGAACCTGCGGAGGGATCATTACAGAGTT-TTTAACT--CCTAAAACCA-TGTGAAC-TTACCAC--TGTTGCCTCGG--TGG---------------------AAGGTA--------------CCCGAAA-----GGG---TGCTGGA--------------------------------------------------------------------------------AGCCGGCGGACAT-C-TAAACTC-TTGTTAATT-TTTGTT-ATTCTGAATC--AAACTAAGA--AATAAGTTAAAACTTTCAACAACGGATCTCTTGGTTCTGGCATCGATGAAGAACGCAGCGAAATGCGATAAGTAATGTGAATTGCAGAATTCAGTGAATCATCGAATCTTTGAACGCACATTGCGCCCATTAGTATTCTAGTGGGCATGCCTGTTCGAGCGTCATTTCAACCCTTAAGC-C---TAGCTTAGTGTTGGGAGACTGC-CTA--ATACGCAGCTCCTCAAAACCAG-TGGCAGAGTT-TTTACGTACTCTGAGCGCAGTAATT-CTAT-TCTCGCTTTTG-AACAC-GTCTA-GACGATAGCCAAAAACCGCTTGCCT--------CGG----CAGCAC----TTTTT-----AATGGTTGACCTCGGATCAGGTAGGAATACCCGCTGATTGCCCTAGTAACGGCG-AGTGAAGCGGCAACAGCTCAAATTTGAAATCTGGCCTTCTGGTCCGAATTGTAATTTGTAGAGGATGACTTTGGTTAGGTACCTTCCGAGTTCCTTGGAACAGGACGCCTTAGAGGGTGAGAGCCCCGTACGGTTGGATGCCGATCCTTTGTAAGTCTCCTTCGACGAGTCGAGTAGTTTGGGAATGCTGCTCTAAATGGGAGGTAAATTTCTTCTAAAGCTAAATACCGGCCAGAGACCGATAGCGCACAAGTAGAGTGATCGAAAGATGAAAAGCACTTTGAAAAGAGGGTTAAATAGTACGTGAAATTGTTGAAAGGGAAGGGTTTATGACCAGACCTTTGCGTTGGGAATCATCCGGTGTTCTCACCGGTGCACTTCCCTTCGTTGAGGCCAGCATCAGTTCTAGTTGGGGGATAAAGACATTAGGAATGTGATTCCTCCGGGAATGTTATAGCCTTTTGTGTAATACCCTGACCGGGACTGAGGACCGCGCTTCGGCTAGGATGCTGGCATAATGGTCATCAGCCACCCGTCTTGAAACACGGACCAAGGAGTCGAACATTTATGCGAGTGTTTGGGTGTTAAACCCTCACGCGTAATGAAAGTGAACGGAGGTGAGAGCCCTTAC--GGGTGCATCATCGACCGATCCTGATGTCTTCGGATGGATTTGAGTAAGAGCATAACTGTTCGGACCCGAAAGATGGTGAACTATGCGTGGATAGGGTGAAGCCAGAGGAAACTCTGGT-GGAGGCTCGCAGC-GGTTCTGACGTGCAAATCGATCGTCAAATCTGCGCAT-GGGGGCGAAAGA-CTAATCGCCGTTACACATTCG-CGTCAACCCTCTCCCATT-TGCGCAGAA-CCAATACTCCCGTCGGCAGAGATGGCAAGCTTGCCAAGCCCCGCCAGCTGCACAACACACATTGGGGTCTTGTATGCCCCGCCGAGACGCCTGAAGGCCAAGCTTGCGGTCTCGTCAAGAACCTTTCCCTCATGTGCTCGATTAGTGTGGGTACCTCGACAGAGCCCATCATTGACTACATGATTACAAGAAACATGGAAGTCCTGGAGGAGTACGAGCCTTTGCGGTACCCCAACGCCACCAAGATCTTCTTGAACGGATCCTGGATTGGTGTGCACCAGGATCCCAAGACTCTTGTCAGAGATGTTCAGCAGCTTCGTCGTAACAACCAGATTCCTGCTGAGGTATCTCTAATTCGCGACATCAGAGATCGTGAGTTCAAGATCTTCTCTGACGCTGGACGTGTCATGCGACCTCTGTTCGTCGTCGAACAGGAAGACA-ACCCGGACACTGGTGCGGAAAAGGGCTCCTTGACCCTGAATAAGGAGCACATTCGCAAGCTCGAAAACGAC-CAGGCACTCCCTCC---TGGCAGTGATGAG-------TACTTCGGCTGGCAAGGGCTGGTCAACGAGGGTGTCATCGAGTACCTTGATGCTGAAGAGGAGGAGACTTCCATGATCTGCATGACCGCAGAAGACCTGGAGACATTCCGTCTGACCAAGCAAGGTCACGACATGACGAGCGACAAC---AGTGAAGAGCCCAACAAGCGTGTCAAGACGAGGATGAATCCGACCACACACATGTACACTCATTGCGAAATCCACCCTAGTATGCTGTTGGGTATTTGCGCGAGTATCATCCCCAGGCTTCCGGCGGCAAGTACGTGCCCCGTTCCGTCCTCGTCGATCTTGAGCCCGGTACCATGGACGCTGTCCGTGCTGGTCCTTTCGGTCAGCTCTTCCGCCCCGACAACTTCGTCTTCGGTCAATCCGGCGCCGGCAACAACTGGGCCAAGGGTCATTACACTGAGGGTGCCGAGCTTGTCGACCAGGTCCTCGAGGTTGTCCGTCGCGAGGCCGAAGGCTGCGACTGCCTCCAGGGTTTCCAGATCACCCACTCTCTCGGTGGTGGTACCGGTGCCGGTATGGGTACGCTCCTTATCTCCAAGATTCGTGAGGAGTTCCCCGACCGCATGATGGCCACCTTCTCCGTCGTTCCTTCCCCCAAGGTTTCCGACACTGTTGTTGAGCCTTACAACGCCACCCTCTCCATCCACCAGCTCGTCGAGAACTCCGACGAGACCTTCTGTATCGATAACGAGGCTCTGTACGACATCTGCATGCGTACCCTCAAGCTCTCCAACCCCTCTTATGGCGACTTGAACCACCTCGTCTCTGCCGTCATGTCTGGTGTCACCACCGGTTTCCGTTTCCCTGGTCAGCTTAACTCTGATCTTCGCAAGCTCGCCGTCAACATGGTGCCCTTCCCCCGTCTCCACTTCTTCATGGTCGGCTTCGCTCCCCTGACCAGCCGTGGCGCCCACTCCTTCCGTGCCG
>M__australeSAUCC_6322_5_1_
----------------ATGCGGAGGGATCATTACAGAGTTATATAACT--CCTAAAACCA---TCGACGGTACCCC--TGTTGCCTCGG--TGG---------------------ATGGTG--------------CTGGAAA-----CAC---CACTGGA--------------------------------------------------------------------------------AGCCGGCGGACAT-C-TAAACTC-TTGTTAATT-TTTGGC-ATTTTGAATC-ACAACTAAGA--AATAAGTTAAAACTTTCAACACCGGATCTCTTGGTTTTGGCATCGATGAAGAGCGCAGAGAAATGCGATAAGTAATGTGAATTGCAGAATTCAGTGAATCATCGAATCTTTGAACGCACATTGCGCCCACTAGTATTTTAGTGGGCACACCTGTTCGAGAGTCACTTCACACCCTAAAC-C---TACCTTAGTGTTGGGAGAGGGC-ATA--ATGGGCAGTTCGTCAAAGCCAG-TGGCAGAGTT-TGTCGGAGTTGTGAGCGCAGTAATT-CTAT-TCTCGCTTATG-AAAAC-GTTTA-CAGGATAGCCAAAAGCCGCATGTTT--------CGG----CAGCACT---TTTTT-----AATGGTTGACCTCGGATCAGGTAGGAA---------ATTGCCCTAGTAACGGCG-AGTGAAGCGGCAACAGCTCAAATTTGAAATCTGGCCTTCTGGTCCGAATTGTAATTTGTAGAGGATGACTTTGGTTAGGTACCTTTCGAGTTCCTTGGAACAGGACGCCTTAGAGGGTGAGAGCCCCGTACGATTGGATGCCGAGCCTCTGTAAGTCTCCTTCGACGAGTCGAGTAGTTTGGGAATGCTGCTCTAAATGGGAGGTAAATTTCTTCTAAAGCTAAATACCGGCCAGAGACCGATAGCGCACAAGTAGAGTGATCGAAAGATGAAAAGCACTTTGAAAAGAGGGTTAAATAGTACGTGAAATTGTTGAAAGGGAAGGGCTTATGACCAGACCTTTGCATTGAGGATCATCCGGTGTTCTCACCGGTGCACTTCTCTTTGTTGAGGCCAGCATCAGTTCTAGTTGGGGGATAAAGACTTAAGGAATGTGATTCCTCCGGGAATGTTATAGCCTTCTGTGTAATACCCTGACCGGGACTGAGGACCGCGCTTCGGCTAGGATGCTGGCATAATGGTCATCAGCCACCCGTCTTGAAACACGGACCAAGGAGTCGAACATTTATGCGAGTGTTTGGGTGTTAAACCCTCACGCGTAATGAAAGTGAACGGAGGTGAGAGCCCTTAC--GGGTGCATCATCGACCGATCCTGATGTCTTCGGATGGATTTGAGTAAGAGCATAACTGTTCGGACCCGAAAGATGGTGAACTATGCGTGGATAGGGTGAAGCCAGAGGAAACTCTGGT-GGAGGCTCGCAGC-GGTTCTGACGTGCAAATCGATCGTCAAATCTGCGCAT-GGGGGCGAAAGA-CTAATC-CCGTTACACATTCG-CGTCGACCCTTTCACATT-TGCGCAGAA-CCAACACACCCGTCGGCAGAGATGGCAAGCTTGCCAAGCCTCGCCAGCTGCACAACACACATTGGGGTCTTGTGTGCCCTGCCGAAACGCCCGAAGGCCAGGCTTGCGGTCTCGTCAAGAACCTTTCTCTCATGTGCTCGATCAGTGTGGGTACTTCTACGGAGCCCATCATCGACTACATGATCACAAGAAACATGGAGGTCCTCGAGGAATACGAGCCTTTGCGGTACCCCAACGCCACCAAGATCTTCTTGAATGGGTCGTGGATTGGTGTGCACCAGGACCCCAAGACTCTTGTCAGAGATGTGCAGCAGCTTCGCCGTAACAACCAGATCCCCGCTGAGGTGTCTCTCATTCGTGATATCAGAGATCGTGAGTTCAAGATCTTCTCTGATGCTGGACGTGTTATGCGACCTTTATTTGTCGTGGAGCAGGAGGACA-ACCCGGACACTGGTGTCGAGAAGGGTTCCTTGGTCTTGAACAAGGAGCACATTCGCAAACTCGAGAATGAC-CAGGCACTTCCTCC---TGGCAGCGACGAG-------TACTTCGGCTGGCAGGGTCTCGTCAACGAAGGTGTCATCGAGTACCTTGATGCTGAGGAAGAGGAAACTTCCATGATCTGCATGACTGCAGAAGATCTGGAGACTTTTCGTCTTACGAAGCAAGGTCACGACATGACAACCGACAAC---AGTGAAGAGCCAAACAAGCGTGTCAAGACAAGGATGAATCCGACAACACACATGTACACTCATTGCGAAATCCACCCTAGTATGTTGTTGGGTATTTGCGCGAGTATCATTCCT------CCGGTGGCAAGTACGTCCCCCGTGCCGTCCTCGTTGATCTTGAGCCTGGTACCATGGACGCCGTCCGTGCTGGTCCTTTCGGTCAGCTTTTCCGCCCCGACAACTTCGTCTTCGGTCAGTCCGGTGCCGGCAACAACTGGGCCAAAGGTCACTACACTGAGGGTGCTGAGCTTGTCGACCAGGTCCTTGAGGTCGTCCGTCGCGAGGCTGAAGGCTGCGACTGCCTCCAGGGCTTCCAGATCACCCACTCTCTCGGTGGTGGTACCGGTGCTGGTATGGGTACGCTTCTTATCTCCAAGATTCGTGAGGAGTTCCCCGACCGCATGATGGCCACCTTCTCCGTCGTTCCTTCCCCCAAGGTTTCCGACACCGTTGTTGAGCCTTACAACGCCACCCTCTCCGTCCACCAGCTTGTTGAGAACTCCGACGAGACATTCTGTATCGACAATGAGGCTCTGTACGATATCTGCATGCGTACCCTCAAGCTCTCCAACCCCTCTTACGGCGACTTGAACTACCTTGTCTCTGCCGTCATGTCTGGTGTCACCACCGGTTTCCGTTTCCCTGGTCAGCTTAACTCTGATCTTCGCAAGCTCGCCGTCAACATGGTGCCCTTCCCCCGTCTCCACTTCTTCATGGTCGGCTTCGCTCCCCTGACCAGCCGTGGCGCCCACTCCTTCCGTGCCG
>M__lycopodinumCBS_122885_
GTCTCCGTAGGTGAACCTGCGGAGGGATCATTACAGAGT--TTTTACT--CCTAAAACCA-TGTGAAC-TTACCAC--TGTTGCCTCGG--TGG---------------------AAGGTA--------------CCCGAAA-----GGG---TGCTGGA--------------------------------------------------------------------------------AGCCGGCGGACAT-C-TAAACTC-TTGTTAATT-TTTGTT-ATTCTGAATC--AAACTAAGA--AATAAGTTAAAACTTTCAACAACGGATCTCTTGGTTCTGGCATCGATGAAGAACGCAGCGAAATGCGATAAGTAATGTGAATTGCAGAATTCAGTGAATCATCGAATCTTTGAACGCACATTGCGCCCATTAGTATTCTAGTGGGCATGCCTGTTCGAGCGTCATTTCAACCCTTAAGC-C---TAGCTTAGTGTTGGGAGACTGC-CTA--ATACGCAGCTCCTCAAAACCAG-TGGCAGAGTT-TTTACGTACTCTGAGCGCAGTAATT-CTAT-TCTCGCTTTTG-AACAC-GTCTA-GACGATAGCCAAAAACCGCTTGCCT--------CGG----CAGCAC----TTTTT-----AATGGTTGACCTCGGATCAGGTAGGAATACCCGCTG-ATGCCCTAGTAACGGCG-AGTGAAGCGGCAACAGCTCAAATTTGAAATCTGGCCTTCTGGTCCGAATTGTAATTTGTAGAGGATGACTTTGGTTAGGTACCTTCCGAGTTCCTTGGAACAGGACGCCTTAGAGGGTGAGAGCCCCGTACGGTTGGATGCCGATCCTTTGTAAGTCTCCTTCGACGAGTCGAGTAGTTTGGGAATGCTGCTCTAAATGGGAGGTAAATTTCTTCTAAAGCTAAATACCGGCCAGAGACCGATAGCGCACAAGTAGAGTGATCGAAAGATGAAAAGCACTTTGAAAAGAGGGTTAAATAGTACGTGAAATTGTTGAAAGGGAAGGGTTTATGACCAGACCTTTGCGTTGGGAATCATCCGGTGTTCTCACCGGTGCACTTCCCTTCGTTGAGGCCAGCATCAGTTCTAGTTGGGGGATAAAGACATTAGGAATGTGATTCCTCCGGGAATGTTATAGCCTTTTGTGTAATACCCTGACCGGGACTGAGGACCGCGCTTCGGCTAGGATGCTGGCATAATGGTCATCAGCCACCCGTCTTGAAACACGGACCAAGGAGTCGAACATTTATGCGAGTGTTTGGGTGTTAAACCCTCACGCGTAATGAAAGTGAACGGAGGTGAGAGCCCTTAC--GGGTGCATCATCGACCGATCCTGATGTCTTCGGATGGATTTGAGTAAGAGCATAACTGTTCGGACCCGAAAGATGGTGAACTATGCGTGGATAGGGTGAAGCCAGAGGAAACTCTGGT-GGAGGCTCGCAGC-GGTTCTGACGTGCAAATCGATCGTCAAATCTGCGCAT--GGGGCGAAAGA-CTATCGA-CGTTACACATTCG-CGTCAACCCTCTCCCATT-TGCGCAGAA-CCAATACTCCCGTCGGCAGAGATGGCAAGCTTGCCAAGCCCCGCCAGCTGCACAACACACATTGGGGTCTTGTATGCCCCGCCGAGACGCCTGAAGGCCAAGCTTGCGGTCTCGTCAAGAACCTTTCCCTCATGTGCTCGATTAGTGTGGGTACCTCGACAGAGCCCATCATTGACTACATGATTACAAGAAACATGGAAGTCCTGGAGGAGTACGAGCCTTTGCGGTACCCCAACGCCACCAAGATCTTCTTGAACGGATCCTGGATTGGTGTGCACCAGGATCCCAAGACTCTTGTCAGAGATGTTCAGCAGCTTCGTCGTAACAACCAGATTCCTGCTGAGGTATCTCTAATTCGCGACATCAGAGATCGTGAGTTCAAGATCTTCTCTGACGCTGGACGTGTCATGCGACCTCTGTTCGTCGTCGAACAGGAAGACA-ACCCGGACACTGGTGCGGAAAAGGGCTCCTTGACCCTGAATAAAGAGCACATTCGCAAGCTCGAAAACGAC-CAGGCACTCCCTCC---TGGCAGTGATGAG-------TACTTCGGCTGGCAAGGGCTGGTCAACGAGGGTGTCATCGAGTACCTTGATGCTGAAGAGGAGGAGACTTCCATGATCTGCATGACCGCAGAAGACCTGGAGACATTCCGTCTGACCAAGCAAGGTCACGACATGACGAGCGACAAC---AGTGAAGAGCCCAACAAGCGTGTCAAGACGAGGATGAATCCGACCACACACATGTACACTCATTGCGAAATCCACCCTAGTATGCTGTTGGGTATTTGCGCGAGTATCATCCCCAGGCTTCCGGCGGCAAGTACGTGCCCCGTTCCGTCCTCGTCGACCTTGAGCCCGGTACCATGGACGCTGTCCGTGCTGGTCCTTTCGGTCAGCTCTTCCGCCCCGACAACTTCGTCTTCGGTCAATCCGGCGCCGGCAACAACTGGGCCAAGGGTCATTACACTGAGGGTGCCGAGCTTGTCGACCAGGTCCTCGAGGTTGTCCGTCGCGAGGCCGAAGGCTGCGACTGCCTCCAGGGTTTCCAGATCACCCACTCTCTCGGTGGTGGTACCGGTGCCGGTATGGGTACGCTCCTTATCTCCAAGATTCGTGAGGAGTTCCCCGACCGCATGATGGCCACCTTCTCGGTCGTTCCTTCCCCCAAGGTTTCCGACACTGTTGTTGAGCCTTACAACGCCACCCTCTCCATCCACCAGCTCGTCGAGAACTCCGACGAGACCTTCTGCATCGATAACGAGGCTCTGTACGACATCTGCATGCGTACCCTCAAGCTCTCCAACCCCTCTTACGGCGACTTGAACCACCTCGTCTCTGCCGTCATGTCTGGTGTCACCACCGGTTTCCGTTTCCCTGGTCAGCTTAACTCTGATCTTCGCAAGCTCGCCGTCAACATGGTGCCCTTCCCCCGTCTCCACTTCTTCATGGTCGGCTTCGCTCCCCTGACCAGCCGTGGCGCCCACTCCTTCCGTGCCG
>M__maculosumCOAD_3358_
------------------------------TTACAGAGTTATCTAACT--CCTAAAACCA-TGTGAAC-TTACCAC--TGTTGCCTCGG--TGG---------------------AAGGCA--------------TCCGAAA-----GGG---TGCTGGA--------------------------------------------------------------------------------AGCCGGTGGACAT-C-TAAACTC-TTGTTAATT-TTTGTC-AATCTGAATC-ATAACTAAGA--AATAAGTTAAAACTTTCAACAACGGATCTCTTGGTTCTGGCATCGATGAAGAACGCAGCGAAATGCGATAAGTAATGTGAATTGCAGAATTCAGTGAATCATCGAATCTTTGAACGCACATTGCGCCCATTAGTATTCTAGTGGGCATGCCTGTTCGAGCGTCATTTCAACCCTTAAGC-C---TAGCTTAGTGTTGGGAGACTGC-CTA--ATACGCAGCTCCTCAAAACCAG-TGGCAGAGTT-TTTACGTACTCTGAGCGCAGTAATT-CTAT-TCTCGCTTTTG-AAAAC-GTCTA-GACGATAGCCAAAAACCGCATGCTT--------CGG----CAGCAC----TTTTT-----AATGGTTGACCTCGGATCAGGTAGGAATACCCGCTGATTGCCCTAGTAACGGCG-AGTGAAGCGGCAACAGCTCAAATTTGAAATCTGGCCTTCTGGTCCGAATTGTAATTTGTAGAGGATGACTTTGGTTAGGTACCTTTCGAGTTCCTTGGAACAGGACGCCTTAGAGGGTGAGAGCCCCGTACGATTGGATGCCGAGCCTCTGTAAGTCTCCTTCGACGAGTCGAGTAGTTTGGGAATGCTGCTCTAAATGGGAGGTAAATTTCTTCTAAAGCTAAATACCGGCCAGAGACCGATAGCGCACAAGTAGAGTGATCGAAAGATGAAAAGCACTTTGAAAAGAGGGTTAAATAGTACGTGAAATTGTTGAAAGGGAAGGGCTTATGACCAGACCTTTGCATTGAGAATCATCCGGTGTTCTCACCGGTGCACTTCTCTTTGTTGAGGCCAGCATCAGTTCTAGTTGGGGGATAAAGACTTAAGGAATGTGATTCCTCCGGGAATGTTATAGCCTTCTGTGTAATACCCTGACCGGGACTGAGGACCGCGCTTCGGCTAGGATGCTGGCATAATGGTCATCAGCCACCCGTCTTGAAACACGGACCAAGGAGTCGAACATTTATGCGAGTGTTTGGGTGTTAAACCCTCACGCGTAATGAAAGTGAACGGAGGTGAGAGCCCTTAC--GGGTGCATCATCGACCGATCCTGATGTCTTCGGATGGATTTGAGTAAGAGCATAACTGTTCGGACCCGAAAGATGGTGAACTATGCGTGGATAGGGTGAAGCCAGAGGAAACTCTGGT-GGAGGCTCGCAGC-GGTTCTGACGTGCAAATCGATCGTCAAATCTGCGCAT-GGGGGCGAAAGA-CTAATCGNNNNNNNNNNNNNNNNNNNNNNNNNNNNNNNNNNNNNNNNNNNNNNNNNNNNNNNNNNNNNNNNNNNNNNNNNNNNNNNNNNNNNNNNNNNNNNNNNNNNNNNNNNNNNNNNNNNNNNNNNNNNNNNNNNNNNNNNNNNNNNNNNNNNNNNNNNNNNNNNNNNNNNNNNNNNNNNNNNNNNNNNNNNNNNNNNNNNNNNNNNNNNNNNNNNNNNNNNNNNNNNNNNNNNNNNNNNNNNNNNNNNNNNNNNNNNNNNNNNNNNNNNNNNNNNNNNNNNNNNNNNNNNNNNNNNNNNNNNNNNNNNNNNNNNNNNNNNNNNNNNNNNNNNNNNNNNNNNNNNNNNNNNNNNNNNNNNNNNNNNNNNNNNNNNNNNNNNNNNNNNNNNNNNNNNNNNNNNNNNNNNNNNNNNNNNNNNNNNNNNNNNNNNNNNNNNNNNNNNNNNNNNNNNNNNNNNNNNNNNNNNNNNNNNNNNNNNNNNNNNNNNNNNNNNNNNNNNNNNNNNNNNNNNNNNNNNNNNNNNNNNNNNNNNNNNNNNNNNNNNNNNNNNNNNNNNNNNNNNNNNNNNNNNNNNNNNNNNNNNNNNNNNNNNNNNNNNNNNNNNNNNNNNNNNNNNNNNNNNNNNNNNNNNNNNNNNNNNNNNNNNNNNNNNNNNNNNNNNNNNNNNNNNNNNNNNNNNNNNNNNNNNNNNNNNNNNNNNNNNNNNNNNNNNNNNNNNNNNNNNNNNNNNNNNNNNNNNNNNNNNNNNNNNNNNNNNNNNNNNNNNNNNNNNNNNNNNNNNNNNNNNNNNNNNNNNNNNNNNNNNNNNNNNNNNNNNNNNNNNNNNNNNNNNNNNNNNNNNNNNNNNNNNNNNNNNNNNNNNNNNNNNNNNNNNNNNNNNNNNNNNNNNNNNNNNNNNNNNNNNNNNNNNNNNNNNNNNNNNNNNNNNNNNNNNNNNNNNNNNNNNNNNNNNNNNNNNNNNNNNNNNNNNNNNNNNNNNNNNNNNNNNNNNNNNNNNNNNNNNNNNNNNNNNNNNNNNNNNNNNNNNNNNNNNNNNNNNNNNNNNNNNNNNNNNNNNNNNNNNNNNNNNNNNNNNNNNNNNNNNNNNNNNNNNNNNNNNNNNNNNNNNNNNNNNNNNNNNNNNNNNNNNNNNNNNNNNNNNNNNNNNNNNNNNNNNNNNNNNNNNNNNNNNNNNNNNNNNNNNNNNNNNNNNNNNNNNNNNNNNNNNNNNNNNNNNNNNNNNNNNNNNNNNNNNNNNNNNNNNNNNNNNNNNNNNNNNNNNNNNNNNNNNNNNNNNNNNNNNNNNNNNNNNNNNNNNNNNNNNNNNNNNNNNNNNNNNNNNNNNNNNNNNNNNNNNNNNNNNNNNNNNNNNNNNNNNNNNNNNNNNNNNNNNNNNNNNNNNNNNNNNNNNNNNNNNNNNNNNNNNNNNNNNNNNNNNNNNNNNNNNNNNNNNNNNNNNNNNNNNNNNNNNNNNNNNNNNNNNNNNNNNNNNNNNNNNNNNNNNNNNNNNNNNNNNNNNNNNNNNNNNNNNNNNNNNNNNNNNNNNNNNNNNNNNNNNNNNNNNNNNNNNNNNNNN
>M__majusCBS_741_79
---------------CCTGCGGAGGGATCATTACTGAGTT-TTTAACT--CTCCAAACCA-TGTGAAC-TTACCAC--TGTTGCCTCGG--TGG---------------------ATGGTG--------CTGTCTCTCGGGA-----CGG---TACCA---------------------------------------------------------------------------------CCGCCGGTGGAC-TACCTAAACTC--TGTTAATT-TTTGTC-AATCTGAATC--AAACTAAGA--AATAAGTTAAAACTTTCAACAACGGATCTCTTGGTTCTGGCATCGATGAAGAACGCAGCGAAATGCGATAAGTAATGTGAATTGCAGAATTCAGTGAATCATCGAATCTTTGAACGCACATTGCGCCCATTAGTATTCTAGTGGGCATGCCTGTTCGAGCGTCATTTCAACCCTTAAGC-C---TAGCTTAGTGTTGGGAGACTGC-CTA--ATACGCAGCTCCTCAAAACCAG-TGGCGGAGTC-GGTTCGTGCTCTGAGCGTAGTAATT-TTTTATCTCGCTTCTGCAAGCC-GGACT-GGCAACAGCCATAAACCGCACCCTT--------CGG----GGGCAC----TTTTT-----AATGGTTGACCTCGGATCAGGTAGGAATA-------ATTGCCCTAGTAACGGCG-AGTGAAGCGGCAACAGCTCAAATTTGAAATCTGGCCTTCTGGTCCGAGTTGTAATTTGTAGAGGATGATTTTGGTTAGGTACCTTCCGAGTTCCTTGGAACAGGACGCCTTAGAGGGTGAGAGCCCCGTACGGTTGGATGCCGAGCCTCTGTAAATCTCCTTCGACGAGTCGAGTAGTTTGGGAATGCTGCTCTAAATGGGAGGTAAATTTCTTCTAAAGCTAAATACCGGCCAGAGACCGATAGCGCACAAGTAGAGTGATCGAAAGATGAAAAGCACTTTGAAAAGAGGGTTAAATAGTACGTGAAATTGTTGAAAGGGAAGGATTTATGACCAGACCTTTGCCTTGCGGATCATCCGGTGTTCTCACCGGTGCACTTCGCTTGGTTGAGGCCAGCATCAGTTTTGGCGGCGGGATAAAGACTTCAGGAACGTGACTCCCCCGGGAGTGTTATAGCCTGCTGTGTAATACCGCCGCTGGGACTGAGGACCGCGCTTCGGCTAGGATGCTGGCATAATGGTCATCAATCACCCGTCTTGAAACACGGACCAAGGAGTCGAACATTTATGCGAGTTTTTGGGTGTTAAACCCTCAAGCGTAATGAAAGTGAACGGAGGTGAGAGCCCTTAC--GGGTGCATCATCGACCGATCCTGATGTCTTCGGATGGATTTGAGTAAGAGCATAACTGTTCGGACCCGAAAGATGGTGAACTATGCGTGGATAGGGTGAAGCCAGAGGAAACTCTGGT-GGAGGCTCGCAGC-GGTTCTGACGTGCAAATCGATCGTCAAATCTGCGCAT-GGGGGCGAAAGA-CTAATCGTCGTTACACATTTG-CGTCTACACTGTCCCATT-TGCGCAGAA-CAAACACTCCCGTCGGCAGAGATGGTAAACTTGCCAAACCTCGCCAATTGCACAACACACATTGGGGTCTAGTCTGTCCTGCAGAGACTCCCGAGGGTCAGGCCTGCGGTCTCGTCAAGAACCTTTCTCTCATGTGCTCGATAAGCGTGGGAACATCGACCGAGCCCATCATCGATTACATGATCACCAGGAACATGGAGGTGTTGGAGGAGTATGAGCCACTGCGATATCCCAATGCCACCAAGATTTTCCTTAACGGATCTTGGATTGGTGTGCACCAGGACCCCAAGACGTTGGTGCGGGACGTCCAGCAGCTTCGTCGCAACAACCAAATCCCTGCAGAGGTCTCTCTGATTCGTGATATCAGAGACCGTGAATTCAAGATCTTTTCCGACGCTGGCCGTGTCATGCGCCCACTACTCGTAGTGGAGCAGGAAGCCA-ATCCGGAAACGGGTATAGAAATGGGCTCGTTGACACTCAACAAGGAGCACATCAGGAAGCTTGAGAACGAT-CAAGGCTTGCCCTC---TGGCAGTGACGAG-------TACTTCGGCTGGCAAGGTTTGGTCAACGAGGGTGTCATCGAGTATCTTGATGCTGAGGAAGAGGAAACCTCAATGATTTGCATGACCGCTGAGGATCTTGAGACCTTTCGTTTGGCGAAACAAGGCCACGACATGACAACGGACAAC---AGCGAAGAGCCGAACAAGCGTGTGAAGACACGGATGAACCCAACAACGCACATGTACACGCACTGCGAAATCCATCCCAGTATGCTTCTCGGCATCTGCGCCAGCATTATCCCGAGGCTTCCGGCAACAAGTACGTTCCTCGTGCCGTCCTTGTCGATCTCGAGCCCGGTACCATGGATGCCGTCCGTGCTGGTCCCTTCGGCCAGCTGTTCCGCCCCGACAACTTCGTCTTCGGTCAGTCCGGTGCTGGCAACAACTGGGCGAAGGGTCACTACACTGAGGGTGCCGAGCTTGTCGACCAGGTCCTCGAGGTCGTCCGTCGCGAGGCTGAGGGCTGCGACTGCCTTCAGGGTTTCCAGATCACCCACTCTCTCGGTGGTGGTACCGGTGCCGGTATGGGTACGCTCCTCATCTCCAAGATCCGCGAGGAGTTCCCTGACCGTATGATGGCCACCTTCTCGGTTGTCCCCTCGCCCAAGGTCTCCGACACCGTCGTCGAGCCTTACAACGCCACCCTGTCCATCCACCAGCTTGTCGAGAACTCGGACGAGACTTTCTGCATTGACAACGAGGCTCTGTACGACATCTGCATGCGTACCCTGAAGCTCTCCAACCCCTCATACGGCGACCTGAACTACCTCGTCTCTGCCGTCATGTCCGGTGTCACCACCTGCCTGCGTTTCCCCGGTCAGCTCAACTCTGACCTGCGCAAGCTCGCCGTCAACATGGTGCCCTTCCCGCGTCTGCATTTCTTCATGGTCGGATTCGCTCCCCTGACCAGCCGTGGCGCCCACTCTTTCCGTGCCG
>M__miscanthiSAUCC_211092_
GTCTCCGTAGGTGAACCTGCGGAGGGATCATTACAGAGTT-TTTAACT--CCCAAAACCA-TGTGAAC-TTACCAC--TGTTGCCTCGG--TGG---------------------AAGGTA--------------CCTGAAA-----GGG---TGCTGGA--------------------------------------------------------------------------------AGCCGGTGGACAT-C-TAAACTC-TTGTTAATT-TCTGTT-ATTCTGAATC-TAAACTAAGA--AATAAGTTAAAACTTTCAACAACGGATCTCTTGGTTCTGGCATCGATGAAGAACGCAGCGAAATGCGATAAGTAATGTGAATTGCAGAATTCAGTGAATCATCGAATCTTTGAACGCACATTGCGCCCATTAGTATTCTAGTGGGCATGCCTGTTCGAGCGTCATTTCAACCCTTAAGC-C---TAGCTTAGTGTTGGGAGACTGC-CTA--ATACGCAGCTCCTCAAAACCAG-TGGCAGAGTT-TTTACGTACTCTGAGCGCAGTAATT-CTAT-TCTCGCTTCTG-AAAAC-GTCTA-GACGATAGCCAGAAACCGCATGCCT--------CGG----CAGCAA----CTTTT-----AATGGTTGACCTCGGATCAGGTAGGAATACCCGCTGATTGCCCTAGTAACGGCG-AGTGAAGCGGCAACAGCTCAAATTTGAAATCTGGCCTTCTGGTCCGAATTGTAATTTGTAGAGGATGACTTTGGTTAGGTACCTTCCGAGTTCCTTGGAACAGGACGCCTTAGAGGGTGAGAGCCCCGTACGGTTGGATGCCGAGCCTCTGTAAGTCTCCTTCGACGAGTCGAGTAGTTTGGGAATGCTGCTCTAAATGGGAGGTAAATTTCTTCTAAAGCTAAATACCGGCCAGAGACCGATAGCGCACAAGTAGAGTGATCGAAAGATGAAAAGCACTTTGAAAAGAGGGTTAAATAGTACGTGAAATTGTTGAAAGGGAAGGGCTTATGACCAGACCTTTGCATTGAGAATCATCCGGTGTTCTCACCGGTGCACTTCTCTTTGTTGAGGCCAGCATCAGTTTCGGGCGGGGGATAAAGACTTAAGGAATGTGATTCCCCCGGGAATGTTATAGCCTTCTGTGTAATACCCTGCCTGGGACTGAGGACCGCGCTTCGGCTAGGATGCTGGCATAATGGTCATCAGCCACCCGTCTTGAAACACGGACCAAGGAGTCGAACATTTATGCGAGTGTTTGGGTGTTAAACCCTCACGCGTAATGAAAGTGAACGGAGGTGAGAGCCCTTAC--GGGTGCATCATCGACCGATCCTGATGTCTTCGGATGGATTTGAGTAAGAGCATAACTGTTCGGACCCGAAAGATGGTGAACTATGCGTGGATAGGGTGAAGCCAGAGGAAACTCTGGT-GGAGGCTCGCAGC-GGTTCTGACGTGCAAATCGATCGTCAAATCTGCGCAT-GGGGGCGAAAGA-CTAATCGCCGTTACACATTCG-CATCCACCCTCTCCCATT-TGCGCAGAA-CTAACACCCCCGTTGGCAGAGATGGCAAGCTTGCCAAACCTCGCCAGCTGCACAACACGCATTGGGGTCTTGTGTGCCCTGCTGAGACGCCTGAAGGTCAGGCTTGTGGTCTTGTCAAGAACCTTTCGCTCATGTGCTCGATTAGTGTGGGAACCTCCACGGAGCCGATCATCGACTACATGATCACGAGAAACATGGAAGTCCTGGAGGAGTACGAACCTCTGCGATATCCCAACGCCACCAAGATCTTCTTGAACGGATCGTGGATCGGTGTCCACCAGGACCCTAAGACTCTCGTCAGAGATGTGCAGCAGCTCCGTCGCAACAACCAGATTCCTGCCGAGGTCTCTCTCATTCGCGATATCAGAGATCGTGAGTTCAAGATCTTCTCTGACGCTGGACGTGTTATGCGACCTTTGCTCGTCGTGGAACAGGAAAACA-ACCCGGATACTGGTGTGGAGAAGGGTTCTTTGGTTCTGAACAAGGAACACATTCGTAAGCTTGAAAATGAT-CAGGCTCTTCCGCC---TGGTAGTGACGAG-------TACTTTGGCTGGCAGGGTCTAGTCAACGAAGGTGTTATTGAGTATCTGGATGCTGAGGAA------------------------------------------------------------------------------------------------------------------------------------------------------------------------------------------------------------AGGCCTCCGGTGGCAAGTACGTCCCCCGTGCCGTCCTCGTCGATCTCGAGCCCGGTACCATGGACGCTGTCCGTGCTGGTCCTTTCGGTCAGCTCTTCCGCCCTGACAACTTCGTCTTCGGCCAGTCTGGTGCCGGCAACAACTGGGCCAAGGGTCATTACACTGAGGGTGCCGAGCTTGTCGACCAGGTCCTCGAGGTTGTTCGTCGTGAGGCTGAAGGCTGCGACTGCCTCCAGGGTTTCCAGATCACCCACTCTCTCGGTGGTGGTACCGGTGCCGGTATGGGTACGCTCCTTATCTCCAAGATCCGTGAGGAGTTCCCCGACCGCATGATGGCCACCTTCTCCGTTGTTCCTTCACCCAAGGTTTCCGACACCGTTGTTGAGCCTTACAACGCTACCCTATCCGTCCACCAGCTCGTCGAGAACTCTGACGAGACCTTCTGTATCGACAACGAGGCTCTGTACGACATCTGCATGCGTACTCTCAAGCTCTCCAACCCCTCCTACGGTGACTTGAACTACCTTGTCTCCGCCGTCATGTCCGGTGTGACCACTGGTTTCCGTTTCCCTGGTCAGCTTAACTCTGATCTTCGCAAGCTCGCCGTCAACATGGTGCCCTTCCCTCGTCTCCACTTCTTCATGGTCGGCTTCGCTCCCCTTACCAGCCGTGGCGCCCACTCCTTCCGTGCTG
>M__miscanthiSAUCC_211093
GTCTCCGTAGGTGAACCTGCGGAGGGATCATTACAGAGTT-TTTAACT--CCCAAAACCA-TGTGAAC-TTACCAC--TGTTGCCTCGG--TGG---------------------AAGGTA--------------CCTGAAA-----GGG---TGCTGGA--------------------------------------------------------------------------------AGCCGGTGGACAT-C-TAAACTC-TTGTTAATT-TCTGTT-ATTCTGAATC-TAAACTAAGA--AATAAGTTAAAACTTTCAACAACGGATCTCTTGGTTCTGGCATCGATGAAGAACGCAGCGAAATGCGATAAGTAATGTGAATTGCAGAATTCAGTGAATCATCGAATCTTTGAACGCACATTGCGCCCATTAGTATTCTAGTGGGCATGCCTGTTCGAGCGTCATTTCAACCCTTAAGC-C---TAGCTTAGTGTTGGGAGACTGC-CTA--ATACGCAGCTCCTCAAAACCAG-TGGCAGAGTT-TTTACGTACTCTGAGCGCAGTAATT-CTAT-TCTCGCTTCTG-AAAAC-GTCTA-GACGATAGCCAGAAACCGCATGCCT--------CGG----CAGCAA----CTTTT-----AATGGTTGACCTCGGATCAGGTAGGAATACCCGCTGATTGCCCTAGTAACGGCG-AGTGAAGCGGCAACAGCTCAAATTTGAAATCTGGCCTTCTGGTCCGAATTGTAATTTGTAGAGGATGACTTTGGTTAGGTACCTTCCGAGTTCCTTGGAACAGGACGCCTTAGAGGGTGAGAGCCCCGTACGGTTGGATGCCGAGCCTCTGTAAGTCTCCTTCGACGAGTCGAGTAGTTTGGGAATGCTGCTCTAAATGGGAGGTAAATTTCTTCTAAAGCTAAATACCGGCCAGAGACCGATAGCGCACAAGTAGAGTGATCGAAAGATGAAAAGCACTTTGAAAAGAGGGTTAAATAGTACGTGAAATTGTTGAAAGGGAAGGGCTTATGACCAGACCTTTGCATTGAGAATCATCCGGTGTTCTCACCGGTGCACTTCTCTTTGTTGAGGCCAGCATCAGTTTCGGGCGGGGGATAAAGACTTAAGGAATGTGATTCCCCCGGGAATGTTATAGCCTTCTGTGTAATACCCTGCCTGGGACTGAGGACCGCGCTTCGGCTAGGATGCTGGCATAATGGTCATCAGCCACCCGTCTTGAAACACGGACCAAGGAGTCGAACATTTATGCGAGTGTTTGGGTGTTAAACCCTCACGCGTAATGAAAGTGAACGGAGGTGAGAGCCCTTAC--GGGTGCATCATCGACCGATCCTGATGTCTTCGGATGGATTTGAGTAAGAGCATAACTGTTCGGACCCGAAAGATGGTGAACTATGCGTGGATAGGGTGAAGCCAGAGGAAACTCTGGT-GGAGGCTCGCAGC-GGTTCTGACGTGCAAATCGATCGTCAAATCTGCGCAT-GGGGGCGAAAGA-CTAATCGCCGTTACACATTCG-CATCCACCCTCTCCCATT-TGCGCAGAA-CTAACACCCCCGTTGGCAGAGATGGCAAGCTTGCCAAACCTCGCCAGCTGCACAACACGCATTGGGGTCTTGTGTGCCCTGCTGAGACGCCTGAAGGTCAGGCTTGTGGTCTTGTCAAGAACCTTTCGCTCATGTGCTCGATTAGTGTGGGAACCTCCACGGAGCCGATCATCGACTACATGATCACGAGAAACATGGAAGTCCTGGAGGAGTACGAACCTCTGCGATATCCCAACGCCACCAAGATCTTCTTGAACGGATCGTGGATCGGTGTCCACCAGGACCCTAAGACTCTCGTCAGAGATGTGCAGCAGCTCCGTCGCAACAACCAGATTCCTGCCGAGGTCTCTCTCATTCGCGATATCAGAGATCGTGAGTTCAAGATCTTCTCTGACGCTGGACGTGTTATGCGACCTTTGCTCGTCGTGGAACAGGAAAACA-ACCCGGATACTGGTGTGGAGAAGGGTTCTTTGGTTCTGAACAAGGAACACATTCGTAAGCTTGAAAATGAT-CAGGCTCTTCCGCC---TGGTAGTGACGAG-------TACTTTGGCTGGCAGGGTCTAGTCAACGAAGGTGTTATTGAGTATCTGGATGCTGAGGAA------------------------------------------------------------------------------------------------------------------------------------------------------------------------------------------------------------AGGCCTCCGGTGGCAAGTACGTCCCCCGTGCCGTCCTCGTCGATCTCGAGCCCGGTACCATGGACGCTGTCCGTGCTGGTCCTTTCGGTCAGCTCTTCCGCCCTGACAACTTCGTCTTCGGCCAGTCTGGTGCCGGCAACAACTGGGCCAAGGGTCATTACACTGAGGGTGCCGAGCTTGTCGACCAGGTCCTCGAGGTTGTTCGTCGTGAGGCTGAAGGCTGCGACTGCCTCCAGGGTTTCCAGATCACCCACTCTCTCGGTGGTGGTACCGGTGCCGGTATGGGTACGCTCCTTATCTCCAAGATCCGTGAGGAGTTCCCCGACCGCATGATGGCCACCTTCTCCGTTGTTCCTTCACCCAAGGTTTCCGACACCGTTGTTGAGCCTTACAACGCTACCCTATCCGTCCACCAGCTCGTCGAGAACTCTGACGAGACCTTCTGTATCGACAACGAGGCTCTGTACGACATCTGCATGCGTACTCTCAAGCTCTCCAACCCCTCCTACGGTGACTTGAACTACCTTGTCTCCGCCGTCATGTCCGGTGTGACCACTGGTTTCCGTTTCCCTGGTCAGCTTAACTCTGATCTTCGCAAGCTCGCCGTCAACATGGTGCCCTTCCCTCGTCTCCACTTCTTCATGGTCGGCTTCGCTCCCCTTACCAGCCGTGGCGCCCACTCCTTCCGTGCTG
>M__musaeCBS_143500_
GTCTCCGTAGGTGAACCTGCGGAGGGATCATTACTGAGTT-TTCAACT--CTCCAAACCA-TGTGAAC-TTACCAC--TGTTGCCTCGG--TGG-------------------TTCGGGTC--------------CTCGCGG------------GCCTGG-------------------------------------------------------------------------------CCACCGGCGGAC-TAC-CAAACTC-TTGTTAATT-TTTGGC-ATTCTGAATA-CAAACTAAGA--AATAAGTTAAAACTTTCAACAACGGATCTCTTGGTTCTGGCATCGATGAAGAACGCAGCGAAATGCGATAAGTAATGTGAATTGCAGAATTCAGTGAATCATCGAATCTTTGAACGCACATTGCGCCCATTAGTATTCTAGTGGGCATGCCTGTTCGAGCGTCATTTCAACCCTTAAGC-C---TAGCTTAGTGTTGGGAGACTGC-CTA--ATACGCAGCTCCTCAAAACCAG-TGGCGGAGTC-TGTTCGTGCTCTGAGCGTAGTAATT-GTTTATCTCGCTTCTGCAAGCC-GGCCA-GGCGACAGCCATGAACCGCACCCCC--------AGG----GGGCACT---TTTTT-----AATGGTTGACCTCGGATCAGGTAGGAATACCCGCTGATTGCCCTAGTAACGGCG-AGTGAAGCGGCAACAGCTCAAATTTGAAATCTGGCCTTCTGGTCCGAATTGTAATTTGTAGAGGATGCTTTTGGTTAGGTACCTTCCGAGTTCCTTGGAACAGGACGCCTTAGAGGGTGAGAGCCCCGTACGGTTGGATGCCGAGCCTCTGTAAAGCTCCTTCGACGAGTCGAGTAGTTTGGGAATGCTGCTCTAAATGGGAGGTAAATTTCTTCTAAAGCTAAATACCGGCCAGAGACCGATAGCGCACAAGTAGAGTGATCGAAAGATGAAAAGCACTTTGAAAAGAGGGTTAAATAGTACGTGAAATTGTTGAAAGGGAAGGGCTTGTGACCAGACCTTTGCCTTGGGGATCATCCGGTGTTCTCACCGGTGCACTCCCCTCGGTTGAGGCCAGCATCAGTTTCGGCGGCGGGATAAAGACTTCAGGAATGTGACTCCCCCGGGAGTGTTATAGCCTGCTGTGTAATACCGCCACCGGGACTGAGGACCGCGCTTCGGCTAGGATGCTGGCATAATGGTCATCAGCCACCCGTCTTGAAACACGGACCAAGGAGTCGAACATTTATGCGAGTTTTTGGGTGTCAAACCCTCAAGCGTAATGAAAGTGAACGGAGGTGAGAGCCCTTAC--GGGTGCATCATCGACCGATCCTGATGTCTTCGGATGGATTTGAGTAAGAGCATAACTGTTCGGACCCGAAAGATGGTGAACTATGCGTGGATAGGGTGAAGCCAGAGGAAACTCTGGT-GGAGGCTCGCAGC-GGTTCTGACGTGCAAATCGATCGTCAAATCTGCGCAT-GGGGGCGAAAGA-CTAATCG--------------------------------------------------------------GAGATGGGAAGCTTGCCAAACCTCGCCAACTGCACAACACACACTGGGGTCTCGTCTGTCCTGCTGAAACACCTGAGGGTCAGGCTTGCGGCCTGGTCAAGAACCTTTCTCTGATGTGCTCAATCAGTGTGGGAACGTCAACAGAACCCATTATCGATTACATGATCACCAGGAACATGGAGGTGTTGGAGGAGTACGAACCATTACGTTATCCAAATGCCACAAAGATCTTCCTCAATGGGTCTTGGATTGGCGTACACCAGGACCCCAAGACATTGGTGCGCGATGTCCAGCAGCTTCGCCGCAACAATCAGATCCCTGCCGAGGTATCTCTGATCCGCGATATCAGAGATCGTGAGTTCAAGATCTTCTCTGATGCGGGCCGTGTTATGCGCCCTCTATTTGTTGTCGAGCATGAGGACA-ACCCTGACACCGGAGCGGAGAAAGGCGCACTAGTGCTCAACAAGGAACACATCAGGAAGCTTGAGAACGAC-CAGGCCTTACCTCC---TGGCAGTGACGAG-------TACTTTGGCTGGCAAGGCCTTGTCAACGAGGGTGTTATCGAGTATCTCGATGCCGAGGAAGAGGAAACCTCGATGATTTGCATGACCGCTGAGGATCTTGAGACCTTCCGCTTGGCGAAACAAGGTCACGACATGACGACGGACAAC---AGCGAGGAGCCGAATAAGCGTGTGAAGACCCGCATGAACCCGACAACACACATGTACACGCACTGCGAAATCCATCCTAGCATGCTTCTGGGTATCTGCGCCAGTATTATTCCANNNNNNNNNNNNNNNNNNNNNNNNNNNNNNNNNNNNNNNNNNNNNNNNNNNNNNNNNNNNNNNNNNNNNNNNNNNNNNNNNNNNNNNNNNNNNNNNNNNNNNNNNNNNNNNNNNNNNNNNNNNNNNNNNNNNNNNNNNNNNNNNNNNNNNNNNNNNNNNNNNNNNNNNNNNNNNNNNNNNNNNNNNNNNNNNNNNNNNNNNNNNNNNNNNNNNNNNNNNNNNNNNNNNNNNNNNNNNNNNNNNNNNNNNNNNNNNNNNNNNNNNNNNNNNNNNNNNNNNNNNNNNNNNNNNNNNNNNNNNNNNNNNNNNNNNNNNNNNNNNNNNNNNNNNNNNNNNNNNNNNNNNNNNNNNNNNNNNNNNNNNNNNNNNNNNNNNNNNNNNNNNNNNNNNNNNNNNNNNNNNNNNNNNNNNNNNNNNNNNNNNNNNNNNNNNNNNNNNNNNNNNNNNNNNNNNNNNNNNNNNNNNNNNNNNNNNNNNNNNNNNNNNNNNNNNNNNNNNNNNNNNNNNNNNNNNNNNNNNNNNNNNNNNNNNNNNNNNNNNNNNNNNNNNNNNNNNNNNNNNNNNNNNNNNNNNNNNNNNNNNNNNNNNNNNNNNNNNNNNNNNNNNNNNNNNNNNNNNNNNNNNNNNNNNNNNNNNNNNNNNNNNNNNNNNNNNNNNNNNNNNNNNNNNNNNNNNNNNNNNNNNNNNNNNNNN
>M__musaeCBS_143499
GTCTCCGTAGGTGAACCTGCGGAGGGATCATTACTGAGTT-TTCAACT--CTCCAAACCA-TGTGAAC-TTACCAC--TGTTGCCTCGG--TGG--------------------TTCGGGT-------------CCTCGCGG------------GCCTGG-------------------------------------------------------------------------------CCACCGGCGGAC-TAC-CAAACTC-TTGTTAATT-TTTGGC-ATTCTGAATA-CAAACTAAGA--AATAAGTTAAAACTTTCAACAACGGATCTCTTGGTTCTGGCATCGATGAAGAACGCAGCGAAATGCGATAAGTAATGTGAATTGCAGAATTCAGTGAATCATCGAATCTTTGAACGCACATTGCGCCCATTAGTATTCTAGTGGGCATGCCTGTTCGAGCGTCATTTCAACCCTTAAGC-C---TAGCTTAGTGTTGGGAGACTGC-CTA--ATACGCAGCTCCTCAAAACCAG-TGGCGGAGTC-TGTTCGTGCTCTGAGCGTAGTAATT-GTTTATCTCGCTTCTGCAAGCC-GGCCA-GGCGACAGCCATGAACCGCACCCCC--------AGG----GGGCACT---TTTTT-----AATGGTTGACCTCGGATCAGGTAGGAATACCCGCTGATTGCCCTAGTAACGGCG-AGTGAAGCGGCAACAGCTCAAATTTGAAATCTGGCCTTCTGGTCCGAATTGTAATTTGTAGAGGATGCTTTTGGTTAGGTACCTTCCGAGTTCCTTGGAACAGGACGCCTTAGAGGGTGAGAGCCCCGTACGGTTGGATGCCGAGCCTCTGTAAAGCTCCTTCGACGAGTCGAGTAGTTTGGGAATGCTGCTCTAAATGGGAGGTAAATTTCTTCTAAAGCTAAATACCGGCCAGAGACCGATAGCGCACAAGTAGAGTGATCGAAAGATGAAAAGCACTTTGAAAAGAGGGTTAAATAGTACGTGAAATTGTTGAAAGGGAAGGGCTTGTGACCAGACCTTTGCCTTGGGGATCATCCGGTGTTCTCACCGGTGCACTCCCCTCGGTTGAGGCCAGCATCAGTTTCGGCGGCGGGATAAAGACTTCAGGAATGTGACTCCCCCGGGAGTGTTATAGCCTGCTGTGTAATACCGCCACCGGGACTGAGGACCGCGCTTCGGCTAGGATGCTGGCATAATGGTCATCAGCCACCCGTCTTGAAACACGGACCAAGGAGTCGAACATTTATGCGAGTTTTTGGGTGTCAAACCCTCAAGCGTAATGAAAGTGAACGGAGGTGAGAGCCCTTAC--GGGTGCATCATCGACCGATCCTGATGTCTTCGGATGGATTTGAGTAAGAGCATAACTGTTCGGACCCGAAAGATGGTGAACTATGCGTGGATAGGGTGAAGCCAGAGGAAACTCTGGT-GGAGGCTCGCAGC-GGTTCTGACGTGCAAATCGATCGTCAAATCTGCGCAT-GGGGGCGAAAGA-CTAATCGNNNNNNNNNNNNNNNNNNNNNNNNNNNNNNNNNNNNNNNNNNNNNNNNNNNNNNNNNNNNNNNNNNNNNNNNNNNNNNNNNNNNNNNNNNNNNNNNNNNNNNNNNNNNNNNNNNNNNNNNNNNNNNNNNNNNNNNNNNNNNNNNNNNNNNNNNNNNNNNNNNNNNNNNNNNNNNNNNNNNNNNNNNNNNNNNNNNNNNNNNNNNNNNNNNNNNNNNNNNNNNNNNNNNNNNNNNNNNNNNNNNNNNNNNNNNNNNNNNNNNNNNNNNNNNNNNNNNNNNNNNNNNNNNNNNNNNNNNNNNNNNNNNNNNNNNNNNNNNNNNNNNNNNNNNNNNNNNNNNNNNNNNNNNNNNNNNNNNNNNNNNNNNNNNNNNNNNNNNNNNNNNNNNNNNNNNNNNNNNNNNNNNNNNNNNNNNNNNNNNNNNNNNNNNNNNNNNNNNNNNNNNNNNNNNNNNNNNNNNNNNNNNNNNNNNNNNNNNNNNNNNNNNNNNNNNNNNNNNNNNNNNNNNNNNNNNNNNNNNNNNNNNNNNNNNNNNNNNNNNNNNNNNNNNNNNNNNNNNNNNNNNNNNNNNNNNNNNNNNNNNNNNNNNNNNNNNNNNNNNNNNNNNNNNNNNNNNNNNNNNNNNNNNNNNNNNNNNNNNNNNNNNNNNNNNNNNNNNNNNNNNNNNNNNNNNNNNNNNNNNNNNNNNNNNNNNNNNNNNNNNNNNNNNNNNNNNNNNNNNNNNNNNNNNNNNNNNNNNNNNNNNNNNNNNNNNNNNNNNNNNNNNNNNNNNNNNNNNNNNNNNNNNNNNNNNNNNNNNNNNNNNNNNNNNNNNNNNNNNNNNNNNNNNNNNNNNNNNNNNNNNNNNNNNNNNNNNNNNNNNNNNNNNNNNNNNNNNNNNNNNNNNNNNNNNNNNNNNNNNNNNNNNNNNNNNNNNNNNNNNNNNNNNNNNNNNNNNNNNNNNNNNNNNNNNNNNNNNNNNNNNNNNNNNNNNNNNNNNNNNNNNNNNNNNNNNNNNNNNNNNNNNNNNNNNNNNNNNNNNNNNNNNNNNNNNNNNNNNNNNNNNNNNNNNNNNNNNNNNNNNNNNNNNNNNNNNNNNNNNNNNNNNNNNNNNNNNNNNNNNNNNNNNNNNNNNNNNNNNNNNNNNNNNNNNNNNNNNNNNNNNNNNNNNNNNNNNNNNNNNNNNNNNNNNNNNNNNNNNNNNNNNNNNNNNNNNNNNNNNNNNNNNNNNNNNNNNNNNNNNNNNNNNNNNNNNNNNNNNNNNNNNNNNNNNNNNNNNNNNNNNNNNNNNNNNNNNNNNNNNNNNNNNNNNNNNNNNNNNNNNNNNNNNNNNNNNNNNNNNNNNNNNNNNNNNNNNNNNNNNNNNNNNNNNNNNNNNNNNNNNNNNNNNNNNNNNNNNNNNNNNNNNNNNNNNNNNNNNNNNNNNNNNNNNNNNNNNNNNNNNNNNNNNNNNNNNNNNNNNNNNNNNNNNNNNNNNNNNNNNNNNNNNNNNNNNNNNNNNNNNNNNNNNNNNNNNNNNNNNNNNNNNNNNNNNNNNNNNNNNNNNNNNNNNNNNNNNNNNNNNNNNNNNNNNN
>M__nannuoshanenseSAUCC_2450_1_
GTCTCCGTAGGTGAACCTGCGGAGGGATCATTACAGAGTT-TTTAACT--CCTAAAACCA-TGTGAAC-TTACCAC--TGTTGCCTCGG--TGG---------------------AAGGTA--------------TCCGAAA-----GGG---TACTGGA--------------------------------------------------------------------------------AGCCGGTGGACAT-C-TAAACTC-TTGTTAATC-TTTGTT-ATTCTGAATC-TAAACTAAGA--AATAAGTTAAAACTTTCAACAACGGATCTCTTGGTTCTGGCATCGATGAAGAACGCAGCGAAATGCGATAAGTAATGTGAATTGCAGAATTCAGTGAATCATCGAATCTTTGAACGCACATTGCGCCCATTAGTATTCTAGTGGGCATGCCTGTTCGAGCGTCATTTCAACCCTTAAGC-C---TAGCTTAGTGTTGGGAGACTGC-CTA--ATACGCAGCTCCTCAAAACCAG-TGGCAGAGTT-TTTACGTACTCTGAGCGCAGTAATT-CTAT-TCTCGCTTCTG-AAAAC-GTCTA-GACGATAGCCAAAAACCGCATGCTT--------CGG----CAGCAC----TTTTT-----AATGGTTGACCTCGGATCAGGTAGGAATACCCGCTGATTGCCCTAGTAACGGCG-AGTGAAGCGGCAACAGCTCAAATTTGAAATCTGGCCTTCTGGTCCGAATTGTAATTTGTAGAGGATGACTTTGGTTAGGTACCTTCCGAGTTCCTTGGAACAGGACGCCTTAGAGGGTGAGAGCCCCGTACGGTTGGATGCCGAGCCTCTGTAAGTCTCCTTCGACGAGTCGAGTAGTTTGGGAATGCTGCTCTAAATGGGAGGTAAATTTCTTCTAAAGCTAAATACCGGCCAGAGACCGATAGCGCACAAGTAGAGTGATCGAAAGATGAAAAGCACTTTGAAAAGAGGGTTAAATAGTACGTGAAATTGTTGAAAGGGAAGGGCTTATGACCAGACCTTTGCATTGAGAATCATCCGGTGTTCTCACCGGTGCACTTCTCTTTGTTGAGGCCAGCATCAGTTTCGGGCGGGGGATAAAGACTTAAGGAATGTGATTCCTCCGGGAATGTTATAGCCTTTTGTGTAATACCCTGCCTGGGACTGAGGACCGCGCTTCGGCTAGGATGCTGGCATAATGGTCATCAGCCACCCGTCTTGAAACACGGACCAAGGAGTCGAACATTTATGCGAGTGTTTGGGTGTTAAACCCTCACGCGTAATGAAAGTGAACGGAGGTGAGAGCCCTTAC--GGGTGCATCATCGACCGATCCTGATGTCTTCGGATGGATTTGAGTAAGAGCATAACTGTTCGGACCCGAAAGATGGTGAACTATGCGTGGATAGGGTGAAGCCAGAGGAAACTCTGGT-GGAGGCTCGCAGC-GGTTCTGACGTGCAAATCGATCGTCAAATCTGCGCAT-GGGGGCGAAAGA-CTA------GTTACACATTTG-CATCCACCCTTTCCCATT-TACGCAGAA-CCAACACCCCCGTTGGTAGAGATGGCAAGCTTGCCAAACCTCGCCAGCTGCACAACACACATTGGGGTCTTGTGTGCCCTGCCGAGACGCCTGAAGGTCAGGCTTGTGGTCTTGTCAAGAACCTTTCGCTCATGTGCTCGATCAGTGTGGGAACCTCCACGGAGCCGATCATCGACTACATGATCACCAGAAACATGGAAGTCCTGGAGGAGTACGAACCTCTGCGATACCCCAACGCCACCAAGATCTTCTTGAATGGATCCTGGATTGGTGTCCACCAGGACCCCAAGACTCTCGTTAGAGATGTGCAGCAGCTCCGTCGCAACAATCAGATTCCTGCTGAGGTCTCTCTCATTCGCGATATCAGAGATCGTGAGTTCAAGATCTTCTCTGATGCTGGACGTGTTATGCGACCTTTGCTCGTTGTAGAACAGGAAAACA-ACCCGGATACTGGGGTGGAGAAGGGTTCTTTGGTTCTGAACAAGGAACACATTCGGAAGCTCGAAAACGAC-CAAGCTCTTCCGCC---TGGTAGTGACGAG-------TACTTTGGATGGCAGGGTCTAGTCAACGAAGGTGTCATCGAATACCTGGATGCTGAGGAAGAGGAGACTTCCATGATCTGTATGACTGCGGAAGATTTGGAAACTTTCCGCCTTACCAAGCAGGGTCACGACATGACAACCGACAAT---AGTGAAGAGCCGAACAAGCGTGTCAAGACGAGAATGAATCCGACAACACACATGTACACTCATTGCGAAATCCACCCTAAAATGTTGGTGGGGATTTGCGCAAGAATCATT------CTTCCGGTGGCAAGTACGTTCCCCGTGCCGTCCTCGTCGATCTTGAGCCCGGTACCATGGACGCTGTCCGTGCTGGTCCTTTCGGTCAGCTCTTCCGCCCCGACAACTTCGTCTTCGGTCAGTCCGGTGCCGGCAACAACTGGGCCAAGGGTCATTACACTGAGGGTGCCGAGCTTGTCGACCAGGTCCTCGAGGTTGTCCGTCGTGAGGCTGAAGGCTGCGACTGCCTCCAGGGTTTCCAGATCACCCACTCTCTCGGTGGTGGTACCGGTGCCGGTATGGGTACGCTCCTTATCTCCAAGATCCGTGAGGAGTTCCCCGACCGCATGATGGCCACCTTCTCCGTCGTTCCTTCCCCCAAGGTTTCCGACACCGTTGTTGAGCCTTACAACGCTACTCTCTCCGTTCACCAGCTCGTCGAGAACTCTGACGAGACCTTCTGTATTGATAACGAGGCTCTGTACGACATCTGCATGCGTACCCTCAAGCTCTCCAACCCCTCCTACGGCGACTTGAACTACCTTGTCTCCGCCGTCATGTCCGGTGTCACCACTGGTTTCCGTTTCCCTGGTCAGCTTAACTCGGATCTTCGCAAGCTCGCCGTCAACATGGTGCCCTTCCCTCGTCTCCACTTTTTCATGGTCGGCTTCGCTCCCCTCACCAGCCGTGGCGCCCACTCCTTCCGTGCCG
>M__nannuoshanenseSAUCC_2450_3
GTCTCCGTAGGTGAACCTGCGGAGGGATCATTACAGAGTT-TTTAACT--CCTAAAACCA-TGTGAAC-TTACCAC--TGTTGCCTCGG--TGG---------------------AAGGTA--------------TCCGAAA-----GGG---TACTGGA--------------------------------------------------------------------------------AGCCGGTGGACAT-C-TAAACTC-TTGTTAATC-TTTGTT-ATTCTGAATC-TAAACTAAGA--AATAAGTTAAAACTTTCAACAACGGATCTCTTGGTTCTGGCATCGATGAAGAACGCAGCGAAATGCGATAAGTAATGTGAATTGCAGAATTCAGTGAATCATCGAATCTTTGAACGCACATTGCGCCCATTAGTATTCTAGTGGGCATGCCTGTTCGAGCGTCATTTCAACCCTTAAGC-C---TAGCTTAGTGTTGGGAGACTGC-CTA--ATACGCAGCTCCTCAAAACCAG-TGGCAGAGTT-TTTACGTACTCTGAGCGCAGTAATT-CTAT-TCTCGCTTCTG-AAAAC-GTCTA-GACGATAGCCAAAAACCGCATGCTT--------CGG----CAGCAC----TTTTT-----AATGGTTGACCTCGGATCAGGTAGGAATACCCGCTGATTGCCCTAGTAACGGCG-AGTGAAGCGGCAACAGCTCAAATTTGAAATCTGGCCTTCTGGTCCGAATTGTAATTTGTAGAGGATGACTTTGGTTAGGTACCTTCCGAGTTCCTTGGAACAGGACGCCTTAGAGGGTGAGAGCCCCGTACGGTTGGATGCCGAGCCTCTGTAAGTCTCCTTCGACGAGTCGAGTAGTTTGGGAATGCTGCTCTAAATGGGAGGTAAATTTCTTCTAAAGCTAAATACCGGCCAGAGACCGATAGCGCACAAGTAGAGTGATCGAAAGATGAAAAGCACTTTGAAAAGAGGGTTAAATAGTACGTGAAATTGTTGAAAGGGAAGGGCTTATGACCAGACCTTTGCATTGAGAATCATCCGGTGTTCTCACCGGTGCACTTCTCTTTGTTGAGGCCAGCATCAGTTTCGGGCGGGGGATAAAGACTTAAGGAATGTGATTCCTCCGGGAATGTTATAGCCTTTTGTGTAATACCCTGCCTGGGACTGAGGACCGCGCTTCGGCTAGGATGCTGGCATAATGGTCATCAGCCACCCGTCTTGAAACACGGACCAAGGAGTCGAACATTTATGCGAGTGTTTGGGTGTTAAACCCTCACGCGTAATGAAAGTGAACGGAGGTGAGAGCCCTTAC--GGGTGCATCATCGACCGATCCTGATGTCTTCGGATGGATTTGAGTAAGAGCATAACTGTTCGGACCCGAAAGATGGTGAACTATGCGTGGATAGGGTGAAGCCAGAGGAAACTCTGGT-GGAGGCTCGCAGC-GGTTCTGACGTGCAAATCGATCGTCAAATCTGCGCAT-GGGGGCGAAAGA-CTA------GTTACACATTTG-CATCCACCCTTTCCCATT-TACGCAGAA-CCAACACCCCCGTTGGTAGAGATGGCAAGCTTGCCAAACCTCGCCAGCTGCACAACACACATTGGGGTCTTGTGTGCCCTGCCGAGACGCCTGAAGGTCAGGCTTGTGGTCTTGTCAAGAACCTTTCGCTCATGTGCTCGATCAGTGTGGGAACCTCCACGGAGCCGATCATCGACTACATGATCACCAGAAACATGGAAGTCCTGGAGGAGTACGAACCTCTGCGATACCCCAACGCCACCAAGATCTTCTTGAATGGATCCTGGATTGGTGTCCACCAGGACCCCAAGACTCTCGTTAGAGATGTGCAGCAGCTCCGTCGCAACAATCAGATTCCTGCTGAGGTCTCTCTCATTCGCGATATCAGAGATCGTGAGTTCAAGATCTTCTCTGATGCTGGACGTGTTATGCGACCTTTGCTCGTTGTAGAACAGGAAAACA-ACCCGGATACTGGGGTGGAGAAGGGTTCTTTGGTTCTGAACAAGGAACACATTCGGAAGCTCGAAAACGAC-CAAGCTCTTCCGCC---TGGTAGTGACGAG-------TACTTTGGATGGCAGGGTCTAGTCAACGAAGGTGTCATCGAATACCTGGATGCTGAGGAAGAGGAGACTTCCATGATCTGTATGACTGCGGAAGATTTGGAAACTTTCCGCCTTACCAAGCAGGGTCACGACATGACAACCGACAAT---AGTGAAGAGCCGAACAAGCGTGTCAAGACGAGAATGAATCCGACAACACACATGTACACTCATTGCGAAATCCACCCTAAAATGTTGGTGGGGATTTGCGCAAGAATCATT------CTTCCGGTGGCAAGTACGTTCCCCGTGCCGTCCTCGTCGATCTTGAGCCCGGTACCATGGACGCTGTCCGTGCTGGTCCTTTCGGTCAGCTCTTCCGCCCCGACAACTTCGTCTTCGGTCAGTCCGGTGCCGGCAACAACTGGGCCAAGGGTCATTACACTGAGGGTGCCGAGCTTGTCGACCAGGTCCTCGAGGTTGTCCGTCGTGAGGCTGAAGGCTGCGACTGCCTCCAGGGTTTCCAGATCACCCACTCTCTCGGTGGTGGTACCGGTGCCGGTATGGGTACGCTCCTTATCTCCAAGATCCGTGAGGAGTTCCCCGACCGCATGATGGCCACCTTCTCCGTCGTTCCTTCCCCCAAGGTTTCCGACACCGTTGTTGAGCCTTACAACGCTACTCTCTCCGTTCACCAGCTCGTCGAGAACTCTGACGAGACCTTCTGTATTGATAACGAGGCTCTGTACGACATCTGCATGCGTACCCTCAAGCTCTCCAACCCCTCCTACGGCGACTTGAACTACCTTGTCTCCGCCGTCATGTCCGGTGTCACCACTGGTTTCCGTTTCCCTGGTCAGCTTAACTCGGATCTTCGCAAGCTCGCCGTCAACATGGTGCCCTTCCCTCGTCTCCACTTTTTCATGGTCGGCTTCGCTCCCCTCACCAGCCGTGGCGCCCACTCCTTCCGTGCCG
>M__neoqueenslandicumCBS_445_95
GTCTCCGTAGGTGAACCTGCGGAGGGATCATTACTGAGTT-TTTAACT--CTCCAAACCA-TGTGAAC-TTACCAC--TGTTGCCTCGG--TGG---------------------TTAGTG--------CTCTCTCTCGGGA-----GGG---TGCT--G-------------------------------------------------------------------------------CCACCGGTGGAC-TAC-TAAACTC-TTGTTAATT-TAAGTC-ATTCTGAATC-ATAACTAAGA--AATAAGTTAAAACTTTCAACAACGGATCTCTTGGTTCTGGCATCGATGAAGAACGCAGCGAAATGCGATAAGTAATGTGAATTGCAGAATTCAGTGAATCATCGAATCTTTGAACGCACATTGCGCCCATTAGTATTCTAGTGGGCATGCCTGTTCGAGCGTCATTTCAACCCTTAAGC-C---TAGCTTAGTGTTGGGAGACTAC-CTA--ACTGGTAGCTCCTCAAAACCAG-TGGCGGAGTC-TGTTCGTGCTCTGAGCGTAGTAATT-TTTTATCTCGCTTCTGTAAGCC-GATCA-AACAACAGCCAAAAACCGCACCCTC------ACGGG------GCAC----TTTTT-----AATGGTTGACCTCGGATCAGGTAGGAATACCC----ATTGCCCTAGTAACGGCG-AGTGAAGCGGCAACAGCTCAAATTTGAAATCTGGCCTTCTGGTCCGAATTGTAATTTGTAGAGGATGCTTTTGGTTAGGTACCTTCCGAGTTCCTTGGAACAGGACGCCTTAGAGGGTGAGAGCCCCGTACGGTTGGATACCGAGCCTCTGTAAAGCTCCTTCGACGAGTCGAGTAGTTTGGGAATGCTGCTCTAAATGGGAGGTAAATTTCTTCTAAAGCTAAATATTGGCCAGAGACCGATAGCGCACAAGTAGAGTGATCGAAAGATGAAAAGCACTTTGAAAAGAGGGTTAAATAGTACGTGAAATTGTTGAAAGGGAAGGGCTTATGACCAGACCTTTGCCTTGCGAATCATCCGGTGTTCTCACCGGTGCACTTCGCTTGGTTGAGGCCAGCATCAGTTCTGGCAGTGGGATAAAGACTTTAGGAATGTGACTCCCCCGGGAGTGTTATAGCCTATTGTGTAATACCATTGCTGGGACTGAGGACCGCGCTTCGGCTAGGATGCTGGCATAATGGTCATCAGCCACCCGTCTTGAAACACGGACCAAGGAGTCGAACATTTATGCGAGTTTTTGGGTGTTAAACCCTCAAGCGTAATGAAAGTGAACGGAGGTGAGAGCCCTTAC--GGGTGCATCATCGACCGATCCTGATGTCTTCGGATGGATTTGAGTAAGAGCATAACTGTTCGGACCCGAAAGATGGTGAACTATGCGTGGATAGGGTGAAGCCAGAGGAAACTCTGGT-GGAGGCTCGCAGC-GGTTCTGACGTGCAAATCGATCGTCAAATCTGCGCAT-GGGGGCGAAAGA-CTAATCGCCGATACACATTTG-CTTCCACGCTGTCGCATT-TGCGGAGAA-CAAACACACCGGTCGGTAGAGATGGCAAGCTTGCCAAGCCTCGCCAGCTCCACAACACGCATTGGGGTCTTGTGTGTCCTGCAGAAACACCCGAAGGTCAAGCTTGTGGTCTGGTGAAGAATCTCTCCCTCATGTGTTCTATCAGTGTCGGAACCTCGACAGAACCCATCATTGATTACATGATCACAAGGAACATGGAGGTCCTCGAGGAGTATGAGCCATTGCGGTATCCAAATGCCACCAAGATTTTCTTGAACGGTTCATGGATCGGTGTTCATCAAGACCCCAAGACCTTGGTTAGGGATGTGCAGCAACTTCGCAGAAATAATCAAATCCCTGCCGAGGTGTCTCTGATTCGCGACATTCGAGACCGCGAGTTCAAGATCTTCTCCGATGCTGGCCGTGTCATGCGACCATTATTTGTGGTAGAGCAGGAAGACA-ACCCGGATACTGGGGTGGAGAAGGGTTCCTTGGTACTTAACAAAGAGCACATCAGGAAGCTCGAAAACGAT-CAGGCACTTCCACC---CGGTAGCGATGAA-------TACTTTGGCTGGCAGGGCCTGGTCAATGAAGGTGTCATTGAGTATCTTGATGCCGAGGAAGAGGAAACTTCCATGATCTGCATGACTCCAGAGGACCTGGAAACCTTCCGTCTCGCGAAGCAAGGTCATGACATGACTACGGACAAC---AGCGAAGAACCAAACAAACGAGTCAAGACACGAATGAATCCAACGACACACATGTATACGCATTGTGAGATTCATCCAAGCATGTTACTCGGAATCTGCGCCAGTATCATTCCCAGGCTTCCGGCAACAAGTACGTGCCCCGTGCCGTCCTCGTCGATCTCGAGCCCGGTACCATGGACGCTGTCCGTGCCGGTCCTTTCGGTCAGCTCTTCCGCCCCGACAACTTCGTCTTCGGTCAGTCCGGTGCTGGCAACAACTGGGCCAAGGGTCACTACACTGAGGGTGCCGAGCTTGTCGACCAGGTTCTCGAGGTCGTCCGTCGCGAGGCTGAGGGCTGTGACTGCCTTCAGGGTTTCCAGATCACCCACTCTCTCGGTGGTGGTACCGGTGCCGGTATGGGTACGCTCCTCATCTCCAAGATCCGTGAGGAGTTCCCCGACCGCATGATGGCCACTTTCTCGGTCGTCCCCTCTCCCAAGGTCTCCGACACCGTTGTCGAGCCTTACAACGCCACCCTCTCCGTCCACCAGCTGGTCGAGAACTCGGACGAGACCTTCTGCATTGACAACGAGGCTCTTTACGACATCTGCATGCGCACCCTGAAGCTCTCCAACCCCTCGTACGGTGACCTGAACTACCTCGTCTCCGCCGTCATGTCTGGTGTCACCACTTGCCTGCGTTTCCCCGGTCAGCTCAACTCTGACTTGCGCAAGCTCGCCGTCAACATGGTGCCTTTCCCTCGTCTTCACTTCTTCATGGTCGGCTTCGCTCCCCTGACCAGCCGTGGCGCTCACTCCTTCCGTGCCG
>M__australeSAUCC_6151_1
----------------ATGCGGAGGGATCATTACAGAGTTATATAACT--CCTAAAACCA---TCGACGGTACCCC--TGTTGCCTCGG--TGG---------------------ATGGTG--------------CTGGAAA-----CAC---CACTGGA--------------------------------------------------------------------------------AGCCGGCGGACAT-C-TAAACTC-TTGTTAATT-TTTGGC-ATTTTGAATC-ACAACTAAGA--AATAAGTTAAAACTTTCAACACCGGATCTCTTGGTTTTGGCATCGATGAAGAGCGCAGAGAAATGCGATAAGTAATGTGAATTGCAGAATTCAGTGAATCATCGAATCTTTGAACGCACATTGCGCCCACTAGTATTTTAGTGGGCACACCTGTTCGAGAGTCACTTCACACCCTAAAC-C---TACCTTAGTGTTGGGAGAGGGC-ATA--ATGGGCAGTTCGTCAAAGCCAG-TGGCAGAGTT-TGTCGGAGTTGTGAGCGCAGTAATT-CTAT-TCTCGCTTATG-AAAAC-GTTTA-CAGGATAGCCAAAAGCCGCATGTTT--------CGG----CAGCACT---TTTTT-----AATGGTTGACCTCGGATCAGGTAGGAA---------ATTGCCCTAGTAACGGCG-AGTGAAGCGGCAACAGCTCAAATTTGAAATCTGGCCTTCTGGTCCGAATTGTAATTTGTAGAGGATGACTTTGGTTAGGTACCTTTCGAGTTCCTTGGAACAGGACGCCTTAGAGGGTGAGAGCCCCGTACGATTGGATGCCGAGCCTCTGTAAGTCTCCTTCGACGAGTCGAGTAGTTTGGGAATGCTGCTCTAAATGGGAGGTAAATTTCTTCTAAAGCTAAATACCGGCCAGAGACCGATAGCGCACAAGTAGAGTGATCGAAAGATGAAAAGCACTTTGAAAAGAGGGTTAAATAGTACGTGAAATTGTTGAAAGGGAAGGGCTTATGACCAGACCTTTGCATTGAGGATCATCCGGTGTTCTCACCGGTGCACTTCTCTTTGTTGAGGCCAGCATCAGTTCTAGTTGGGGGATAAAGACTTAAGGAATGTGATTCCTCCGGGAATGTTATAGCCTTCTGTGTAATACCCTGACCGGGACTGAGGACCGCGCTTCGGCTAGGATGCTGGCATAATGGTCATCAGCCACCCGTCTTGAAACACGGACCAAGGAGTCGAACATTTATGCGAGTGTTTGGGTGTTAAACCCTCACGCGTAATGAAAGTGAACGGAGGTGAGAGCCCTTAC--GGGTGCATCATCGACCGATCCTGATGTCTTCGGATGGATTTGAGTAAGAGCATAACTGTTCGGACCCGAAAGATGGTGAACTATGCGTGGATAGGGTGAAGCCAGAGGAAACTCTGGT-GGAGGCTCGCAGC-GGTTCTGACGTGCAAATCGATCGTCAAATCTGCGCAT-GGGGGCGAAAGA-CTAATC-CCGTTACACATTCG-CGTCGACCCTTTCACATT-TGCGCAGAA-CCAACACACCCGTCGGCAGAGATGGCAAGCTTGCCAAGCCTCGCCAGCTGCACAACACACATTGGGGTCTTGTGTGCCCTGCCGAAACGCCCGAAGGCCAGGCTTGCGGTCTCGTCAAGAACCTTTCTCTCATGTGCTCGATCAGTGTGGGTACTTCTACGGAGCCCATCATCGACTACATGATCACAAGAAACATGGAGGTCCTCGAGGAATACGAGCCTTTGCGGTACCCCAACGCCACCAAGATCTTCTTGAATGGGTCGTGGATTGGTGTGCACCAGGACCCCAAGACTCTTGTCAGAGATGTGCAGCAGCTTCGCCGTAACAACCAGATCCCCGCTGAGGTGTCTCTCATTCGTGATATCAGAGATCGTGAGTTCAAGATCTTCTCTGATGCTGGACGTGTTATGCGACCTTTATTTGTCGTGGAGCAGGAGGACA-ACCCGGACACTGGTGTCGAGAAGGGTTCCTTGGTCTTGAACAAGGAGCACATTCGCAAACTCGAGAATGAC-CAGGCACTTCCTCC---TGGCAGCGACGAG-------TACTTCGGCTGGCAGGGTCTCGTCAACGAAGGTGTCATCGAGTACCTTGATGCTGAGGAAGAGGAAACTTCCATGATCTGCATGACTGCAGAAGATCTGGAGACTTTTCGTCTTACGAAGCAAGGTCACGACATGACAACCGACAAC---AGTGAAGAGCCAAACAAGCGTGTCAAGACAAGGATGAATCCGACAACACACATGTACACTCATTGCGAAATCCACCCTAGTATGTTGTTGGGTATTTGCGCGAGTATCATTCCT------CCGGTGGCAAGTACGTCCCCCGTGCCGTCCTCGTTGATCTTGAGCCTGGTACCATGGACGCCGTCCGTGCTGGTCCTTTCGGTCAGCTTTTCCGCCCCGACAACTTCGTCTTCGGTCAGTCCGGTGCCGGCAACAACTGGGCCAAAGGTCACTACACTGAGGGTGCTGAGCTTGTCGACCAGGTCCTTGAGGTCGTCCGTCGCGAGGCTGAAGGCTGCGACTGCCTCCAGGGCTTCCAGATCACCCACTCTCTCGGTGGTGGTACCGGTGCTGGTATGGGTACGCTTCTTATCTCCAAGATTCGTGAGGAGTTCCCCGACCGCATGATGGCCACCTTCTCCGTCGTTCCTTCCCCCAAGGTTTCCGACACCGTTGTTGAGCCTTACAACGCCACCCTCTCCGTCCACCAGCTTGTTGAGAACTCCGACGAGACATTCTGTATCGACAATGAGGCTCTGTACGATATCTGCATGCGTACCCTCAAGCTCTCCAACCCCTCTTACGGCGACTTGAACTACCTTGTCTCTGCCGTCATGTCTGGTGTCACCACCGGTTTCCGTTTCCCTGGTCAGCTTAACTCTGATCTTCGCAAGCTCGCCGTCAACATGGTGCCCTTCCCCCGTCTCCACTTCTTCATGGTCGGCTTCGCTCCCCTGACCAGCCGTGGCGCCCACTCCTTCCGTGCCG
>M__neoqueenslandicumCBS_108926_
GTCTCCGTAGGTGAACCTGCGGAGGGATCATTACTGAGTT-TTTAACT--CTCCAAACCA-TGTGAAC-TTACCAC--TGTTGCCTCGG--TGG---------------------TTAGTG--------CTCTCTCTCGGGA-----GGG---TGCT--G-------------------------------------------------------------------------------CCACCGGTGGAC-TAC-TAAACTC-TTGTTAATT-TAAGTC-ATTCTGAATC-ATAACTAAGA--AATAAGTTAAAACTTTCAACAACGGATCTCTTGGTTCTGGCATCGATGAAGAACGCAGCGAAATGCGATAAGTAATGTGAATTGCAGAATTCAGTGAATCATCGAATCTTTGAACGCACATTGCGCCCATTAGTATTCTAGTGGGCATGCCTGTTCGAGCGTCATTTCAACCCTTAAGC-C---TAGCTTAGTGTTGGGAGACTAC-CTA--ACTGGTAGCTCCTCAAAACCAG-TGGCGGAGTC-TGTTCGTGCTCTGAGCGTAGTAATT-TTTTATCTCGCTTCTGTAAGCC-GATCA-AACAACAGCCAAAAACCGCACCCTC------ACGGG------GCAC----TTTTT-----AATGGTTGACCTCGGATCAGGTAGGAATACCCGCTGATTGCCCTAGTAACGGCG-AGTGAAGCGGCAACAGCTCAAATTTGAAATCTGGCCTTCTGGTCCGAATTGTAATTTGTAGAGGATGCTTTTGGTTAGGTACCTTCCGAGTTCCTTGGAACAGGACGCCTTAGAGGGTGAGAGCCCCGTACGGTTGGATACCGAGCCTCTGTAAAGCTCCTTCGACGAGTCGAGTAGTTTGGGAATGCTGCTCTAAATGGGAGGTAAATTTCTTCTAAAGCTAAATATTGGCCAGAGACCGATAGCGCACAAGTAGAGTGATCGAAAGATGAAAAGCACTTTGAAAAGAGGGTTAAATAGTACGTGAAATTGTTGAAAGGGAAGGGCTTATGACCAGACCTTTGCCTTGCGAATCATCCGGTGTTCTCACCGGTGCACTTCGCTTGGTTGAGGCCAGCATCAGTTCTGGCAGTGGGATAAAGACTTTAGGAATGTGACTCCCCCGGGAGTGTTATAGCCTATTGTGTAATACCATTGCTGGGACTGAGGACCGCGCTTCGGCTAGGATGCTGGCATAATGGTCATCAGCCACCCGTCTTGAAACACGGACCAAGGAGTCGAACATTTATGCGAGTTTTTGGGTGTTAAACCCTCAAGCGTAATGAAAGTGAACGGAGGTGAGAGCCCTTAC--GGGTGCATCATCGACCGATCCTGATGTCTTCGGATGGATTTGAGTAAGAGCATAACTGTTCGGACCCGAAAGATGGTGAACTATGCGTGGATAGGGTGAAGCCAGAGGAAACTCTGGT-GGAGGCTCGCAGC-GGTTCTGACGTGCAAATCGATCGTCAAATCTGCGCAT-GGGGGCGAAAGA-CTAATCGCCGATACACATTTG-CTTCCACGCTGTCGCATT-TGCGGAGAA-CAAACACACCGGTCGGTAGAGATGGCAAGCTTGCCAAGCCTCGCCAGCTCCACAACACGCATTGGGGTCTTGTGTGTCCTGCAGAAACACCCGAAGGTCAAGCTTGTGGTCTGGTGAAGAATCTCTCCCTCATGTGTTCTATCAGTGTCGGAACCTCGACAGAACCCATCATTGATTACATGATCACAAGGAACATGGAGGTCCTCGAGGAGTATGAGCCATTGCGGTATCCAAATGCCACCAAGATTTTCTTGAACGGTTCATGGATCGGTGTTCATCAAGACCCCAAGACCTTGGTTAGGGATGTGCAGCAACTTCGCAGAAATAATCAAATCCCTGCCGAGGTGTCTCTGATTCGCGACATTCGAGACCGCGAGTTCAAGATCTTCTCCGATGCTGGCCGTGTCATGCGACCATTATTTGTGGTAGAGCAGGAAGACA-ACCCGGATACTGGGGTGGAGAAGGGTTCCTTGGTACTTAACAAAGAGCACATCAGGAAGCTCGAAAACGAT-CAGGCACTTCCACC---CGGTAGCGATGAA-------TACTTTGGCTGGCAGGGCCTGGTCAATGAAGGTGTCATTGAGTATCTTGATGCCGAGGAAGAGGAAACTTCCATGATCTGCATGACTCCAGAGGACCTGGAAACCTTCCGTCTCGCGAAGCAAGGTCATGACATGACTACGGACAAC---AGCGAAGAACCAAACAAACGAGTCAAGACACGAATGAATCCAACGACACACATGTATACGCATTGTGAGATTCATCCAAGCATGTTACTCGGAATCTGCGCCAGTATCATTCCCAGGCTTCCGGCAACAAGTACGTGCCCCGTGCCGTCCTCGTCGATCTCGAGCCCGGTACCATGGACGCTGTCCGTGCCGGTCCTTTCGGTCAGCTCTTCCGCCCCGACAACTTCGTCTTCGGTCAGTCCGGTGCTGGCAACAACTGGGCCAAGGGTCACTACACTGAGGGTGCCGAGCTTGTCGACCAGGTTCTCGAGGTCGTCCGTCGCGAGGCTGAGGGCTGTGACTGCCTTCAGGGTTTCCAGATCACCCACTCTCTCGGTGGTGGTACCGGTGCCGGTATGGGTACGCTCCTCATCTCCAAGATCCGTGAGGAGTTCCCCGACCGCATGATGGCCACTTTCTCGGTCGTCCCCTCTCCCAAGGTCTCCGACACCGTTGTCGAGCCTTACAACGCCACCCTCTCCGTCCACCAGCTGGTCGAGAACTCGGACGCGACCTTCTGCATTGACAACGAGGCTCTTTACGACATCTGCATGCGCACCCTGAAGCTCTCCAACCCCTCGTACGGTGACCTGAACTACCTCGTCTCCGCCGTCATGTCTGGTGTCACCACTTGCCTGCGTTTCCCCGGTCAGCTCAACTCTGACTTGCGCAAGCTCGCCGTCAACATGGTGCCTTTCCCTCGTCTTCACTTCTTCATGGTC----------------------------------------------
>M__nivaleCBS_116205_
------------------------------TTACTGAGTT-TTTAACT--CTCCAAACCA-TGTGAAC-TTACCAC--TGTTGCCTCGG--TGG---------------------ATGGTG--------CTGTCTCTCGGGA-----CGG---CGCCA---------------------------------------------------------------------------------CCGCCGGTGGAC-TACCTAAACTC--TGTTAATT-TTTGTC-AATCTGAATC--AAACTAAGA--AATAAGTTAAAACTTTCAACAACGGATCTCTTGGTTCTGGCATCGATGAAGAACGCAGCGAAATGCGATAAGTAATGTGAATTGCAGAATTCAGTGAATCATCGAATCTTTGAACGCACATTGCGCCCATTAGTATTCTAGTGGGCATGCCTGTTCGAGCGTCATTTCAACCCTTAAGC-C---TAGCTTAGTGTTGGGAGACTGC-CTA--ATACGCAGCTCCTCAAAACCAG-TGGCGGAGTC-GGTTCGTGCTCTGAGCGTAGTAATT-TTTTATCTCGCTTCTGTAAGCC-GGACT-GGCAACAGCCAGAAACCGCACCCCT--------CGG----GGGCAC----TTTTT-----AATGGTTGACCTCGGATCAGGTAGGAATACCCGCTGATTGCCCTAGTAACGGCG-AGTGAAGCGGCAACAGCTCAAATTTGAAATCTGGCCTTCTGGTCCGAGTTGTAATTTGTAGAGGATGATTTTGGTTAGGTACCTTCCGAGTTCCTTGGAACAGGACGCCTTAGAGGGTGAGAGCCCCGTACGGTTGGATGCCGAGCCTTTGTAAATCTCCTTCGACGAGTCGAGTAGTTTGGGAATGCTGCTCTAAATGGGAGGTAAATTTCTTCTAAAGCTAAATACCGGCCAGAGACCGATAGCGCACAAGTAGAGTGATCGAAAGATGAAAAGCACTTTGAAAAGAGGGTTAAATAGTACGTGAAATTGTTGAAAGGGAAGGATTTATGACCAGACCTTTGCCTTGCGGATCATCCGGTGTTCTCACCGGTGCACTTCGCTTGGTTGAGGCCAGCATCAGTTTTGGCGGCGGGATAAAGACTTCAGGAACGTGACTCCCCCGGGAGTGTTATAGCCTGCTGTGTAATACCGCCGCTGGGACTGAGGACCGCGCTTCGGCTAGGATGCTGGCATAATGGTCATCAATCACCCGTCTTGAAACACGGACCAAGGAGTCGAACATTTATGCGAGTTTTTGGGTGTTAAACCCTCAAGCGTAATGAAAGTGAACGGAGGTGAGAGCCCTTAC--GGGTGCATCATCGACCGATCCTGATGTCTTCGGATGGATTTGAGTAAGAGCATAACTGTTCGGACCCGAAAGATGGTGAACTATGCGTGGATAGGGTGAAGCCAGAGGAAACTCTGGT-GGAGGCTCGCAGC-GGTTCTGACGTGCAAATCGATCGTCAAATCTGCGCAT-GGGGGCGAAAGA-CTAATCG-CGTTACACATTTG-CGTCTACACTGTCCCATT-TGCGCAGAA-CAAATACTCCTGTCGGTAGAGATGGTAAGCTTGCCAAACCTCGCCAATTGCACAACACGCATTGGGGTCTTGTCTGTCCTGCGGAGACACCCGAGGGTCAGGCCTGCGGTTTGGTCAAGAACCTTTCTCTTATGTGCTCGATCAGCGTGGGCACCTCAACTGAGCCCATCATCGATTATATGATTACCAGGAACATGGAGGTGTTGGAGGAGTATGAACCATTGCGATATCCCAATGCCACGAAGATTTTCCTCAACGGCTCTTGGATCGGTGTGCACCAGGACCCCAAGACGTTGGTGCGAGACGTCCAGCAGCTTCGTCGCAACAACCAAATCCCTGCAGAGGTTTCTCTGATTCGTGATATCAGAGACCGCGAGTTCAAGATCTTTTCCGACGCTGGCCGTGTCATGCGTCCACTACTCGTGGTGGAGCAGGAGGCCA-ATCCGGAGACGGGTGTAGAAATGGGCTCTTTAACACTCAACAAGGAGCACATCAGGAAGCTTGAGAACGAT-CAAGGCCTACCCTC---TGGTAGTGACGAG-------TACTTCGGCTGGCAAGGTTTGGTCAACGAGGGTGTCATCGAGTATCTCGACGCCGAGGAAGAGGAAACTTCAATGATTTGTATGACCGCTGAGGATCTTGAGACCTTTCGTTTGGCGAAACAAGGTCACGACATGACAACAGACAAC---ACCGAAGAGCCGAATAAGCGCGTGAAGACACGGATGAACCCAACAACGCACATGTACACGCACTGCGAGATCCATCCCAGTATGCTTCTTGGCATTTGCGCCAGCATTATTCCAAGGCTTCCGGCAACAAGTACGTTCCCCGCGCCGTCCTCGTCGATCTCGAGCCCGGTACCATGGATGCCGTCCGTGCTGGTCCCTTCGGCCAGCTGTTCCGTCCCGACAACTTCGTCTTCGGTCAGTCCGGTGCTGGCAACAATTGGGCGAAGGGTCATTACACTGAGGGTGCCGAGCTTGTCGACCAGGTCCTCGAGGTCGTCCGTCGCGAGGCTGAGGGCTGTGACTGCCTTCAGGGTTTTCAGATCACCCACTCTCTCGGTGGTGGTACCGGTGCCGGAATGGGCACGCTCCTCATCTCCAAGATCCGTGAGGAGTTCCCCGACCGCATGATGGCCACCTTCTCGGTTGTTCCCTCGCCCAAGGTCTCCGACACCGTCGTCGAGCCTTACAATGCCACCCTGTCCATCCACCAGCTTGTCGAGAACTCCGACGCGACTTTCTGCATTGACAACGAGGCTCTGTACGACATCTGCATGCGCACCCTGAAGCTCTCCAACCCCTCATACGGCGACCTGAACTACCTCGTCTCCGCCGTCATGTCCGGTGTCACCACCTGCCTGCGTTTCCCCGGTCAGCTCAACTCTGACCTGCGCAAGCTCGCCGTTAACATGGTGCCCTTCCCGCGTCTGCATTTCTTCATGGTCGGCTTCGCTCCCCTGACCAGCCGTGGCGCCCACTCCTTCCGTGCCG
>M__nivaleCBS_288_50
GTCTCCGTAGGTGAACCTGCGGAGGGATCATTACTGAGTT-TTTAACT--CTCCAAACCA-TGTGAAC-TTACCAC--TGTTGCCTCGG--TGG---------------------ATGGTG--------CTGTCTCTCGGGA-----CGG---TGCCA---------------------------------------------------------------------------------CCGCCGGTGGAC-TACCTAAACTC--TGTTAATT-TTTGTC-AATCTGAATC--AAACTAAGA--AATAAGTTAAAACTTTCAACAACGGATCTCTTGGTTCTGGCATCGATGAAGAACGCAGCGAAATGCGATAAGTAATGTGAATTGCAGAATTCAGTGAATCATCGAATCTTTGAACGCACATTGCGCCCATTAGTATTCTAGTGGGCATGCCTGTTCGAGCGTCATTTCAACCCTTAAGC-C---TAGCTTAGTGTTGGGAGACTGC-CTA--ATACGCAGCTCCTCAAAACCAG-TGGCGGAGTC-GGTTCGTGCTCTGAGCGTAGTAATT-TTTTATCTCGCTTCTGCAAGCC-GGACT-GGCAACAGCCATAAACCGCACCCTT--------CGG----GGGCAC----TTTTT-----AATGGTTGACCTCGGATCAGGTAGGAATACCCGCTGATTGCCCTAGTAACGGCG-AGTGAAGCGGCAACAGCTCAAATTTGAAATCTGGCCTTCTGGTCCGAGTTGTAATTTGTAGAGGATGATTTTGGTTAGGTACCTTCCGAGTTCCTTGGAACAGGACGCCTTAGAGGGTGAGAGCCCCGTACGGTTGGATGCCGAGCCTTTGTAAATCTCCTTCGACGAGTCGAGTAGTTTGGGAATGCTGCTCTAAATGGGAGGTAAATTTCTTCTAAAGCTAAATACCGGCCAGAGACCGATAGCGCACAAGTAGAGTGATCGAAAGATGAAAAGCACTTTGAAAAGAGGGTTAAATAGTACGTGAAATTGTTGAAAGGGAAGGATTTATGACCAGACCTTTGCCTTGCGGATCATCCGGTGTTCTCACCGGTGCACTTCGCTTGGTTGAGGCCAGCATCAGTTTTGGCGGCGGGATAAAGACTTCAGGAACGTGACTCCCCCGGGAGTGTTATAGCCTGCTGTGTAATACCGCCGCTGGGACTGAGGACCGCGCTTCGGCTAGGATGCTGGCATAATGGTCATCAATCACCCGTCTTGAAACACGGACCAAGGAGTCGAACATTTATGCGAGTTTTTGGGTGTTAAACCCTCAAGCGTAATGAAAGTGAACGGAGGTGAGAGCCCTTAC--GGGTGCATCATCGACCGATCCTGATGTCTTCGGATGGATTTGAGTAAGAGCATAACTGTTCGGACCCGAAAGATGGTGAACTATGCGTGGATAGGGTGAAGCCAGAGGAAACTCTGGT-GGAGGCTCGCAGC-GGTTCTGACGTGCAAATCGATCGTCAAATCTGCGCAT--GGGGCGAAAGA-CTAATCGNNNNNNNNNNNNNNNNNNNNNNNNNNNNNNNNNNNNNNNNNNNNNNNNNNNNNNNNNNNNNNNNNNNNNNNNNNNNNNNNNNNNNNNNNNNNNNNNNNNNNNNNNNNNNNNNNNNNNNNNNNNNNNNNNNNNNNNNNNNNNNNNNNNNNNNNNNNNNNNNNNNNNNNNNNNNNNNNNNNNNNNNNNNNNNNNNNNNNNNNNNNNNNNNNNNNNNNNNNNNNNNNNNNNNNNNNNNNNNNNNNNNNNNNNNNNNNNNNNNNNNNNNNNNNNNNNNNNNNNNNNNNNNNNNNNNNNNNNNNNNNNNNNNNNNNNNNNNNNNNNNNNNNNNNNNNNNNNNNNNNNNNNNNNNNNNNNNNNNNNNNNNNNNNNNNNNNNNNNNNNNNNNNNNNNNNNNNNNNNNNNNNNNNNNNNNNNNNNNNNNNNNNNNNNNNNNNNNNNNNNNNNNNNNNNNNNNNNNNNNNNNNNNNNNNNNNNNNNNNNNNNNNNNNNNNNNNNNNNNNNNNNNNNNNNNNNNNNNNNNNNNNNNNNNNNNNNNNNNNNNNNNNNNNNNNNNNNNNNNNNNNNNNNNNNNNNNNNNNNNNNNNNNNNNNNNNNNNNNNNNNNNNNNNNNNNNNNNNNNNNNNNNNNNNNNNNNNNNNNNNNNNNNNNNNNNNNNNNNNNNNNNNNNNNNNNNNNNNNNNNNNNNNNNNNNNNNNNNNNNNNNNNNNNNNNNNNNNNNNNNNNNNNNNNNNNNNNNNNNNNNNNNNNNNNNNNNNNNNNNNNNNNNNNNNNNNNNNNNNNNNNNNNNNNNNNNNNNNNNNNNNNNNNNNNNNNNNNNNNNNNNNNNNNNNNNNNNNNNNNNNNNNNNNNNNNNNNNNNNNNNNNNNNNNNNNNNNNNNNNNNNNNNNNNNNNNNNNNNNNNNNNNNNNNNNNNNNNNNNNNNNNNNNNNNNNNNNNNNNNNNNNNNNNNNNNNNNNNNNNNNNNNNNNNNNNNNNNNNNNNNNNNNNNNNNNNNNNNNNNNNNNNNNNNNNNNNNNNNNNNNNNNNNNNNNNNNNNNNNNNNNNNNNNNNNNNNNNNNNNNNNNNNNNNNNNNNNNNNNNNNNNNNNNNNNNNNNNNNNNNNNNNNNNNNNNNNNNNNNNNNNNNNNNNNNNNNNNNNNNNNNNNNNNNNNNNNNNNNNNNNNNNNNNNNNNNNNNNNNNNNNNNNNNNNNNNNNNNNNNNNNNNNNNNNNNNNNNNNNNNNNNNNNNNNNNNNNNNNNNNNNNNNNNNNNNNNNNNNNNNNNNNNNNNNNNNNNNNNNNNNNNNNNNNNNNNNNNNNNNNNNNNNNNNNNNNNNNNNNNNNNNNNNNNNNNNNNNNNNNNNNNNNNNNNNNNNNNNNNNNNNNNNNNNNNNNNNNNNNNNNNNNNNNNNNNNNNNNNNNNNNNNNNNNNNNNNNNNNNNNNNNNNNNNNNNNNNNNNNNNNNNNNNNNNNNNNNNNNNNNNNNNNNNNNNNNNNNNNNNNNNNNNNNNNNNNNNNNNNNNNNNNNNNNNNNNNNNNNNNNNNNNNNNNNNNNNNNNNNNNNNNNNNNNNNN
>M__nivale_var_majusCBS_177_29
GTCTCCGTAGGTGAACCTGCGGAGGGATCATTACTGAGTT-TTTAACT--CTCCAAACCA-TGTGAAC-TTACCAC--TGTTGCCTCGG--TGG---------------------ATGGTG--------CTGTCTCTCGGGA-----CGG---TACCA---------------------------------------------------------------------------------CCGCCGGTGGAC-TACCTAAACTC--TGTTAATT-TTTGTC-AATCTGAATC--AAACTAAGA--AATAAGTTAAAACTTTCAACAACGGATCTCTTGGTTCTGGCATCGATGAAGAACGCAGCGAAATGCGATAAGTAATGTGAATTGCAGAATTCAGTGAATCATCGAATCTTTGAACGCACATTGCGCCCATTAGTATTCTAGTGGGCATGCCTGTTCGAGCGTCATTTCAACCCTTAAGC-C---TAGCTTAGTGTTGGGAGACTGC-CTA--ATACGCAGCTCCTCAAAACCAG-TGGCGGAGTC-GGTTCGTGCTCTGAGCGTAGTAATT-TTTTATCTCGCTTCTGCAAGCC-GGACT-GGCAACAGCCATAAACCGCACCCTT--------CGG----GGGCAC----TTTTT-----AATGGTTGACCTCGGATCAGGTAGGAATACCCGCTGATTGCCCTAGTAACGGCGAAGTGAAGCGGCAACAGCTCAAATTTGAAATCTGGCCTTCTGGTCCGAGTTGTAATTTGTAGAGGATGATTTTGGTTAGGTACCTTCCGAGTTCCTTGGAACAGGACGCCTTAGAGGGTGAGAGCCCCGTACGGTTGGATGCCGAGCCTCTGTAAATCTCCTTCGACGAGTCGAGTAGTTTGGGAATGCTGCTCTAAATGGGAGGTAAATTTCTTCTAAAGCTAAATACCGGCCAGAGACCGATAGCGCACAAGTAGAGTGATCGAAAGATGAAAAGCACTTTGAAAAGAGGGTTAAATAGTACGTGAAATTGTTGAAAGGGAAGGATTTATGACCAGACCTTTGCCTTGCGGATCATCCGGTGTTCTCACCGGTGCACTTCGCTTGGTTGAGGCCAGCATCAGTTTTGGCGGCGGGATAAAGACTTCAGGAACGTGACTCCCCCGGGAGTGTTATAGCCTGCTGTGTAATACCGCCGCTGGGACTGAGGACCGCGCTTCGGCTAGGATGCTGGCATAATGGTCATCAATCACCCGTCTTGAAACACGGACCAAGGAGTCGAACATTTATGCGAGTTTTTGGGTGTTAAACCCTCAAGCGTAATGAAAGTGAACGGAGGTGAGAGCCCTTAC--GGGTGCATCATCGACCGATCCTGATGTCTTCGGATGGATTTGAGTAAGAGCATAACTGTTCGGACCCGAAAGATGGTGAACTATGCGTGGATAGGGTGAAGCCAGAGGAAACTCTGGT-GGAGGCTCGCAGC-GGTTCTGACGTGCAAATCGATCGTCAAATCTGCGCAT-GGGGGCGAAAGA-CTAATCGNNNNNNNNNNNNNNNNNNNNNNNNNNNNNNNNNNNNNNNNNNNNNNNNNNNNNNNNNNNNNNNNNNNNNNNNNNNNNNNNNNNNNNNNNNNNNNNNNNNNNNNNNNNNNNNNNNNNNNNNNNNNNNNNNNNNNNNNNNNNNNNNNNNNNNNNNNNNNNNNNNNNNNNNNNNNNNNNNNNNNNNNNNNNNNNNNNNNNNNNNNNNNNNNNNNNNNNNNNNNNNNNNNNNNNNNNNNNNNNNNNNNNNNNNNNNNNNNNNNNNNNNNNNNNNNNNNNNNNNNNNNNNNNNNNNNNNNNNNNNNNNNNNNNNNNNNNNNNNNNNNNNNNNNNNNNNNNNNNNNNNNNNNNNNNNNNNNNNNNNNNNNNNNNNNNNNNNNNNNNNNNNNNNNNNNNNNNNNNNNNNNNNNNNNNNNNNNNNNNNNNNNNNNNNNNNNNNNNNNNNNNNNNNNNNNNNNNNNNNNNNNNNNNNNNNNNNNNNNNNNNNNNNNNNNNNNNNNNNNNNNNNNNNNNNNNNNNNNNNNNNNNNNNNNNNNNNNNNNNNNNNNNNNNNNNNNNNNNNNNNNNNNNNNNNNNNNNNNNNNNNNNNNNNNNNNNNNNNNNNNNNNNNNNNNNNNNNNNNNNNNNNNNNNNNNNNNNNNNNNNNNNNNNNNNNNNNNNNNNNNNNNNNNNNNNNNNNNNNNNNNNNNNNNNNNNNNNNNNNNNNNNNNNNNNNNNNNNNNNNNNNNNNNNNNNNNNNNNNNNNNNNNNNNNNNNNNNNNNNNNNNNNNNNNNNNNNNNNNNNNNNNNNNNNNNNNNNNNNNNNNNNNNNNNNNNNNNNNNNNNNNNNNNNNNNNNNNNNNNNNNNNNNNNNNNNNNNNNNNNNNNNNNNNNNNNNNNNNNNNNNNNNNNNNNNNNNNNNNNNNNNNNNNNNNNNNNNNNNNNNNNNNNNNNNNNNNNNNNNNNNNNNNNNNNNNNNNNNNNNNNNNNNNNNNNNNNNNNNNNNNNNNNNNNNNNNNNNNNNNNNNNNNNNNNNNNNNNNNNNNNNNNNNNNNNNNNNNNNNNNNNNNNNNNNNNNNNNNNNNNNNNNNNNNNNNNNNNNNNNNNNNNNNNNNNNNNNNNNNNNNNNNNNNNNNNNNNNNNNNNNNNNNNNNNNNNNNNNNNNNNNNNNNNNNNNNNNNNNNNNNNNNNNNNNNNNNNNNNNNNNNNNNNNNNNNNNNNNNNNNNNNNNNNNNNNNNNNNNNNNNNNNNNNNNNNNNNNNNNNNNNNNNNNNNNNNNNNNNNNNNNNNNNNNNNNNNNNNNNNNNNNNNNNNNNNNNNNNNNNNNNNNNNNNNNNNNNNNNNNNNNNNNNNNNNNNNNNNNNNNNNNNNNNNNNNNNNNNNNNNNNNNNNNNNNNNNNNNNNNNNNNNNNNNNNNNNNNNNNNNNNNNNNNNNNNNNNNNNNNNNNNNNNNNNNNNNNNNNNNNNNNNNNNNNNNNNNNNNNNNNNNNNNNNNNNNNNNNNNNNNNNNNNNNNNNNNNNNNNNNNNNNNNNNNNNNNNNNNNNNNNNNNNNNNNNNNNNNNNNNNNNNNNNNNNN
>M__novae_zelandiaeCPC_29376_
--CTCCGTAGGTGAACCTGCGGAGGGATCATTACTGAGTT-TTTAACT--CTCCAAACCA-TGTGAAC-TTACCAC--TGTTGCCTCGG--TGG--------------------GATGGTG---------CTGCTTCGGCGG-----------TGCCAGA-------------------------------------------------------------------------------CCACCGGTGGAC-TAC-TAAACTC-TTGTTAATT-TTTGTCAAATCTGAATC-ATAACTAAGA--AATAAGTTAAAACTTTCAACAACGGATCTCTTGGTTCTGGCATCGATGAAGAACGCAGCGAAATGCGATAAGTAATGTGAATTGCAGAATTCAGTGAATCATCGAATCTTTGAACGCACATTGCGCCCATTAGTATTCTAGTGGGCATGCCTGTTCGAGCGTCATTTCAACCCTTAAGC-C---TAGCTTAGTGTTGGGAGACTGC-CTA--ATACGCAGCTCCTCAAAACCAG-TGGCGGAGTC-TGTTCGTACTCTGAGCGTAGTAATT-TTTTATCTCGCTTCTGCAAGTC-GATCA-GACAACAGCCAAAAACCGCACCCTC------TCGGG----GGGCACT---TTTTT-----AATGGTTGACCTCGGATCAGGTAGGAATACCCGCTGNNNNNNNNNNNNNNNNNNNNNNNNNNNNNNNNNNNNNNNNNNNNNNNNNNNNNNNNNNNNNNNNNNNNNNNNNNNNNNNNNNNNNNNNNNNNNNNNNNNNNNNNNNNNNNNNNNNNNNNNNNNNNNNNNNNNNNNNNNNNNNNNNNNNNNNNNNNNNNNNNNNNNNNNNNNNNNNNNNNNNNNNNNNNNNNNNNNNNNNNNNNNNNNNNNNNNNNNNNNNNNNNNNNNNNNNNNNNNNNNNNNNNNNNNNNNNNNNNNNNNNNNNNNNNNNNNNNNNNNNNNNNNNNNNNNNNNNNNNNNNNNNNNNNNNNNNNNNNNNNNNNNNNNNNNNNNNNNNNNNNNNNNNNNNNNNNNNNNNNNNNNNNNNNNNNNNNNNNNNNNNNNNNNNNNNNNNNNNNNNNNNNNNNNNNNNNNNNNNNNNNNNNNNNNNNNNNNNNNNNNNNNNNNNNNNNNNNNNNNNNNNNNNNNNNNNNNNNNNNNNNNNNNNNNNNNNNNNNNNNNNNNNNNNNNNNNNNNNNNNNNNNNNNNNNNNNNNNNNNNNNNNNNNNNNNNNNNNNNNNNNNNNNNNNNNNNNNNNNNNNNNNNNNNNNNNNNNNNNNNNNNNNNNNNNNNNNNNNNNNNNNNNNNNNNNNNNNNNNNNNNNNNNNNNNNNNNNNNNNNNNNNNNNNNNNNNNNNNNNNNNNNNNNNNNNNNNNNNNNNNNNNNNNNNNNNNNNNNNNNNNNNNNNNNNNNNNNNNNNNNNNNNNNNNNNNNNNNNNNNNNNNNNNNNNNNNNNNNNNNNNNNNNNNNNNNNNNNNNNNNNNNNNNNNNNNNNNNNNNNNNNNNNNNNNNNNNNNNNNNNNNCCGTTACACTTTTG-CATCGACCTTGTCTCATT-TGCGACGAA-CGAACACGCCTGTTGGCAGAGATGGAAAGCTCGCCAAGCCTCGCCAGCTTCACAACACGCATTGGGGTCTTGTCTGCCCCGCAGAAACGCCCGAGGGTCAGGCCTGCGGCTTGGTCAAGAATCTTTCTCTCATGTGCTCAATCAGCGTGGGCACATCAACGGAACCTATTATCGACTACATGATCACCAGGAACATGGAAGTGCTGGAGGAGTACGAACCACTGCGGTACCCCAATGCCACGAAGATTTTCCTCAACGGATCTTGGATCGGCGTGCACCAGGATCCCAAGACACTGGTGCGGGATGTCCAACAGCTTCGCCGGAACAACCAGATCCCCGCAGAGGTCTCTCTGATCCGTGATATCAGAGATCGCGAGTTCAAGATCTTCTCCGACGCTGGTCGTGTCATGCGTCCCCTGTTTGTTGTGGAGCAGGAAGACA-ATCAGGACACAGGAGTCGAAAAGGGTTCGTTGGTCCTCAACAAGGAACACATCAGGAAGCTTGAAAACGAT-CAGGCTCTACCCCC---TGGTAGTGATGAA-------TACTTTGGCTGGCAAGGGCTTGTCAACGAAGGTGTCATCGAGTATCTCGATGCTGAAGAAGAGGAGACATCCATGATCTGCATGACACCGGAGGATCTCGAGACCTTCCGTCTGGCAAAGCAGGGTCACGACATGACAACGGACAAC---AGCGAAGAGCCCAACAAGCGTGTCAAGACGCGGATGAACCCGACGACACACATGTATACCCACTGTGAAATTCACCCCAGTATGCTTCTGGGTATCTGCGCCAGTATCATTCCGAGGCCTCCGGCAACAAGTACGTCCCTCGCGCCGTCCTCGTCGATCTCGAGCCCGGTACCATGGACGCCGTCCGTGCTGGTCCCTTCGGCCAGCTCTTCCGCCCCGACAACTTCGTCTTCGGTCAGTCCGGTGCCGGCAACAACTGGGCCAAGGGTCATTACACCGAGGGTGCTGAGCTCGTCGACCAGGTCCTCGAGGTCGTTCGTCGCGAGGCTGAGGGCTGCGACTGCCTCCAGGGCTTCCAGATCACCCACTCTCTCGGTGGTGGTACCGGTGCCGGTATGGGTACGCTCCTCATCTCCAAGATCCGCGAGGAGTTCCCCGACCGCATGATGGCCACCTTCTCGGTCGTCCCCTCGCCCAAGGTCTCCGACACCGTCGTCGAGCCTTACAACGCCACCCTGTCCGTCCACCAGCTCGTTGAGAACTCGGACAAGACCTTCTGCATTGACAACGAGGCTCTGTACGACATCTGCATGCGCACCCTGAAGCTCTCCAACCCCTCGTACGGCGACCTGAACTACCTCGTCTCCGCCGTCATGTCTGGTGTCACCACCTGCCTGCGTTTCCCTGGTCAGCTCAACTCTGACCTGCGCAAGCTCGCCGTCAACATGGTGCCCTTCCCTCGTCTCCACTTCTTCATGGTCGGATTCGCTCCCCTGACCAGCCGTGGCGCCCACTCCTTCCGTGCCG
>M__novae_zelandiaeCPC_29693
GTCTCCGTAGGTGAACCTGCGGAGGGATCATTACTGAGTT-TTTAACT--CTCCAAACCA-TGTGAAC-TTACCAC--TGTTGCCTCGG--TGG--------------------GATGGTG---------CTGCTTCGGCGG-----------TGCCAGA-------------------------------------------------------------------------------CCACCGGTGGAC-TAC-TAAACTC-TTGTTAATT-TTTGTCAAATCTGAATC-ATAACTAAGA--AATAAGTTAAAACTTTCAACAACGGATCTCTTGGTTCTGGCATCGATGAAGAACGCAGCGAAATGCGATAAGTAATGTGAATTGCAGAATTCAGTGAATCATCGAATCTTTGAACGCACATTGCGCCCATTAGTATTCTAGTGGGCATGCCTGTTCGAGCGTCATTTCAACCCTTAAGC-C---TAGCTTAGTGTTGGGAGACTGC-CTA--ATACGCAGCTCCTCAAAACCAG-TGGCGGAGTC-TGTTCGTACTCTGAGCGTAGTAATT-TTTTATCTCGCTTCTGCAAGTC-GATCA-GACAACAGCCAGAAACCGCACCCTC------TCGGG----GGGCACT---TTTTT-----AATGGTTGACCTCGGATCAGGTAGGAATACCCGCTGNNNNNNNNNNNNNNNNNNNNNNNNNNNNNNNNNNNNNNNNNNNNNNNNNNNNNNNNNNNNNNNNNNNNNNNNNNNNNNNNNNNNNNNNNNNNNNNNNNNNNNNNNNNNNNNNNNNNNNNNNNNNNNNNNNNNNNNNNNNNNNNNNNNNNNNNNNNNNNNNNNNNNNNNNNNNNNNNNNNNNNNNNNNNNNNNNNNNNNNNNNNNNNNNNNNNNNNNNNNNNNNNNNNNNNNNNNNNNNNNNNNNNNNNNNNNNNNNNNNNNNNNNNNNNNNNNNNNNNNNNNNNNNNNNNNNNNNNNNNNNNNNNNNNNNNNNNNNNNNNNNNNNNNNNNNNNNNNNNNNNNNNNNNNNNNNNNNNNNNNNNNNNNNNNNNNNNNNNNNNNNNNNNNNNNNNNNNNNNNNNNNNNNNNNNNNNNNNNNNNNNNNNNNNNNNNNNNNNNNNNNNNNNNNNNNNNNNNNNNNNNNNNNNNNNNNNNNNNNNNNNNNNNNNNNNNNNNNNNNNNNNNNNNNNNNNNNNNNNNNNNNNNNNNNNNNNNNNNNNNNNNNNNNNNNNNNNNNNNNNNNNNNNNNNNNNNNNNNNNNNNNNNNNNNNNNNNNNNNNNNNNNNNNNNNNNNNNNNNNNNNNNNNNNNNNNNNNNNNNNNNNNNNNNNNNNNNNNNNNNNNNNNNNNNNNNNNNNNNNNNNNNNNNNNNNNNNNNNNNNNNNNNNNNNNNNNNNNNNNNNNNNNNNNNNNNNNNNNNNNNNNNNNNNNNNNNNNNNNNNNNNNNNNNNNNNNNNNNNNNNNNNNNNNNNNNNNNNNNNNNNNNNNNNNNNNNNNNNNNNNNNNNNNNNNNNNNNNNNNNNNNCCGTTACACTTTTG-CATCGACCTTGTCTCATT-TGCGACGAA-CGAACACGCCTGTTGGCAGAGATGGAAAGCTCGCCAAGCCTCGCCAGCTTCACAACACGCATTGGGGTCTTGTCTGCCCCGCAGAAACGCCCGAGGGTCAGGCCTGCGGCTTGGTCAAGAATCTTTCTCTCATGTGCTCAATCAGCGTGGGCACATCAACGGAACCTATTATCGACTACATGATCACCAGGAACATGGAAGTGCTGGAGGAGTACGAACCATTGCGGTACCCCAATGCCACGAAGATTTTCCTCAACGGATCTTGGATCGGCGTGCACCAGGATCCCAAGACACTGGTGCGGGATGTCCAACAGCTTCGCCGGAACAACCAGATCCCCGCAGAGGTCTCTCTGATCCGTGATATCAGAGATCGCGAGTTCAAGATCTTCTCCGACGCTGGTCGTGTCATGCGCCCCCTGTTTGTTGTGGAGCAGGAAGACA-ATCAGGACACAGGAGTCGAAAAGGGTTCGTTGGTCCTCAACAAGGAACACATCAGGAAGCTTGAAAACGAT-CAGGCTCTACCCCC---TGGTAGTGATGAA-------TACTTTGGCTGGCAAGGGCTTGTCAACGAAGGTGTCATCGAGTATCTCGATGCTGAAGAAGAGGAGACATCCATGATCTGCATGACACCAGAGGATCTCGAGACCTTCCGTCTGGCAAAGCAGGGTCACGACATGACAACGGACAAC---AGCGAAGAGCCCAACAAGCGTGTCAAGACGCGAATGAACCCGACGACACACATGTATACCCACTGTGAAATTCACCCCAGTATGCTTCTGGGTATCTGCGCCAGTATCATTCCGAGGCCTCCGGCAACAAGTACGTCCCTCGCGCCGTCCTCGTCGATCTCGAGCCCGGTACCATGGACGCCGTCCGTGCTGGTCCCCTCGGCCAGCTCTTCCGCCCCGACAACTTCGTCTTCGGTCAGTCCGGTGCCGGCAACAACTGGGCCAAGGGTCATTACACCGAGGGTGCTGAGCTCGTCGACCAGGTCCTCGAGGTCGTTCGTCGCGAGGCTGAGGGCTGCGACTGCCTCCAGGGCTTCCAGATCACCCACTCTCTCGGCGGTGGTACCGGTGCCGGTATGGGTACGCTCCTCATCTCCAAGATCCGCGAGGAGTTCCCCGACCGCATGATGGCCACCTTCTCGGTCGTCCCCTCGCCCAAGGTCTCCGACACCGTTGTCGAGCCTTACAACGCCACCCTGTCCGTCCACCAGCTTGTTGAGAACTCGGACGAGACCTACTGCATTGACAACGAGGCTCTGTACGACATCTGCATGCGCACCCTGAAGCTCTCCAACCCCTCGTACGGCGACCTGAACTACCTCGTCTCCGCCGTCATGTCTGGTGTCACCACCTGCCTGCGTTTCCCTGGTCAGCTCAACTCTGACCTGCGCAAGCTCGCCGTCAACATGGTGCCCTTCCCTCGTCTCCACTTCTTCATGGTCGGATTCGCTCCCCTGACCAGCCGTGGCGCCCACTCCTTCCGTGCCG
>M__oryzicolaMFLUCC_24_0509_
---------------------GAGGGA-CATTACAGAGTTATCTAACT--CCCAAAACCA-TGTGAAC-TTACCAC--TGTTGCCTCGG--TGG---------------------AAGGCG--------------CTGGAGA-----CAG---CGCTGGA--------------------------------------------------------------------------------AGCCGGTGGACATACCAAAACTC-TTGTTAAACATATGGC-ATTCTGAATC-ATGACTAAGA--AATAAGTTAAAACTTTCAACAACGGATCTCTTGGTTCTGGCATCGATGAAGAACGCAGCGAAATGCGATAAGTAATGTGAATTGCAGAATTCAGTGAATCATCGAATCTTTGAACGCACATTGCGCCCATTAGTATTCTAGTGGGCATGCCTGTTCGAGCGTCATTTCAACCCTTAAGC-C---TAGCTTAGTGTTGGGAGACTGC-CTA--GTACGCAGCTCCTCAAAACCAG-TGGCAGAGTT-TTTACGTACTCTGAGCGCAGTAATT-CTAT-TCTCGCTTCTG-AAAAC-GTCTA-GACGATAGCCATAAACCGCATGCCC------TCGGG----CAGCAGC---TCTTT-----AATGGTTGACCTCGGATCAGGTAGGAATACCCGCTGATTGCCCTAGTAACGGCG-AGTGAAGCGGCAACAGCTCAAATTTGAAATCTGGCCTTCTGGTCCGAATTGTAATTTGTAGAGGATGACTTTAGTTAGGTACCTTTCGAGTTCCTTGGAACAGGACGCCTTAGAGGGTGAGAGCCCCGTACGATTGGATGCCGAGCTTCTGTAAGTCTCCTTCGACGAGTCGAGTAGTTTGGGAATGCTGCTCTAAATGGGAGGTAAATTTCTTCTAAAGCTAAATACCGGCCAGAGACCGATAGCGCACAAGTAGAGTGATCGAAAGATGAAAAGCACTTTGAAAAGAGGGTTAAATAGTACGTGAAATTGTTGAAAGGGAAGGGCTTATGACCAGACCTTTGCTCAGAGGATCATCCGGTGTTCTCACCGGTGCACTTCTCTTTGTTGAGGCCAGCATCAGTTTTGGGCGGGGGATAAAGACTTTAGGAATGTGATTCCCCCGGGAATGTTATAGCCTTTTGTGTAATACCCTGCCCGGGACTGAGGACCGCGCTTCGGCTAGGATGCTGGCATAATGGTCATCAGCCACCCGTCTTGAAACACGGACCAAGGAGTCGAACATTTATGCGAGTGTTTGGGTGTTAAACCCTCACGCGTAATGAAAGTGAACGGAGGTGAGAGCCCTTTC--GGGTGCATCATCGACCGATCCTGATGTCTTCGGATGGATTTGAGTAAGAGCATAACTGTTCGGACCCGAAAGATGGTGAACTATGCGTGGATAGGGTGAAGCCAGAGGAAACTCTGGT-GGAGGCTCGCAGC-GGTTCTGACGTGCAAATCGATCGTCAAATCTGCGCAT-GGGGGCGAAAGA-CTAATCG--------------------------------------------------------------------------------------------------------------------TATGCCCTGCAGAGACTCCTGAAGGCCAGGCTTGCGGTCTCGTCAAGAACCTTTCGCTCATGTGCTCGATCAGTGTGGGCACTTCGACAGAGCCAATCATTGACTACATGATTACGAGAAACATGGAGGTTTTGGAGGAGTACGAGCCCCTGCGATACCCCAATGCCACCAAGATCTTCCTCAACGGATCCTGGATCGGCGTACACCAGGACCCCAAGACGCTCGTCAGGGATGTGCAGCAGCTTCGTCGTAACAACCAGATTCCCGCGGAGGTCTCTCTCATTCGTGACATCAGAGATCGTGAGTTTAAGATCTTTTCTGATGCCGGGCGTGTTATGCGACCTCTTTTCGTTGTGGAGCAGGAAGACA-ACGCGGACACCGGCGTCGAAAAGGGTTCATTGGTTCTCAACAAGGAACATATTCGAAAGCTCGAGAACGAC-CAGGCTCTCCCGCC---TGGCAGTGACGAG-------TACTTTGGATGGCAGGGACTGGTCAATGAAGGTGTCATCGAGTATCTTGATGCTGAAGAAGAGGAGACATCCATGATCTGCATGACCGCGGAGGATCTGGAAACTTTCCGTCTTACCAAGCAAGGTCATGATATGACAAGCGATAAC---AGTGAAGAGCCTAACAAACGTGTCAAGACGAGGATGAATCCGACCACACATATGTACACTCATTGCGAAATCCACCCTAGTATGTTGTTGGGTATTTGCGCGAGTATCATCCCTNNNNNNNNNNNNNNNNNNNNNNNNNNNNNNNNNNNNNNNNNNNNNNNNNNNNNNNNNNNNNNNNNNNNNNNNNNNNNNNNNNNNNNNNNNNNNNNNNNNNNNNNNNNNNNNNNNNNNNNNNNNNNNNNNNNNNNNNNNNNNNNNNNNNNNNNNNNNNNNNNNNNNNNNNNNNNNNNNNNNNNNNNNNNNNNNNNNNNNNNNNNNNNNNNNNNNNNNNNNNNNNNNNNNNNNNNNNNNNNNNNNNNNNNNNNNNNNNNNNNNNNNNNNNNNNNNNNNNNNNNNNNNNNNNNNNNNNNNNNNNNNNNNNNNNNNNNNNNNNNNNNNNNNNNNNNNNNNNNNNNNNNNNNNNNNNNNNNNNNNNNNNNNNNNNNNNNNNNNNNNNNNNNNNNNNNNNNNNNNNNNNNNNNNNNNNNNNNNNNNNNNNNNNNNNNNNNNNNNNNNNNNNNNNNNNNNNNNNNNNNNNNNNNNNNNNNNNNNNNNNNNNNNNNNNNNNNNNNNNNNNNNNNNNNNNNNNNNNNNNNNNNNNNNNNNNNNNNNNNNNNNNNNNNNNNNNNNNNNNNNNNNNNNNNNNNNNNNNNNNNNNNNNNNNNNNNNNNNNNNNNNNNNNNNNNNNNNNNNNNNNNNNNNNNNNNNNNNNNNNNNNNNNNNNNNNNNNNNNNNNNNNNNNNNNNNNNNNNNNNNNNNNNNNNNNNN
>M__paspaliHK_ML_1371
--CTCCGTAGGTGAACCTGCGGAGGGATCATTACTGAGTT-TTCAACT--CTCCAAACCA-TGTGAAC-TTACCAC--TGTTGCCTCGG--TGG---------------------TCGGTG------------CCCTCTGGG-----------CGCCA---------------------------------------------------------------------------------CCGCCGGCGGAC-TAC-TAAACTC-TTGTTAATT-TTTGGC-ATTCTGAATC-ATAACTAAGA--AATAAGTTAAAACTTTCAACAACGGATCTCTTGGTTCTGGCATCGATGAAGAACGCAGCGAAATGCGATAAGTAATGTGAATTGCAGAATTCAGTGAATCATCGAATCTTTGAACGCACATTGCGCCCATTAGTATTCTAGTGGGCATGCCTGTTCGAGCGTCATTTCAACCCTTAAGC-C---TAGCTTAGCGTTGGGAGACTGCGCTA--CTCCGCAGCTCCTCAAAACCAG-TGGCGGAGTC-CTCTCGTGCTCTGAGCGTAGTAGTT-ACTTATCTCGCTTCTGTAACAC--GGTG-GTCGACGGCCATAAACCGCACTCCT------TCGGG----GGGCACT---TTTTT-----AATGGTTGACCTCGGATCAGGTAGGAATACCCGCTGNNNNNNNNNNNNNNNNNNNNNNNNNNNNNNNNNNNNNNNNNNNNNNNNNNNNNNNNNNNNNNNNNNNNNNNNNNNNNNNNNNNNNNNNNNNNNNNNNNNNNNNNNNNNNNNNNNNNNNNNNNNNNNNNNNNNNNNNNNNNNNNNNNNNNNNNNNNNNNNNNNNNNNNNNNNNNNNNNNNNNNNNNNNNNNNNNNNNNNNNNNNNNNNNNNNNNNNNNNNNNNNNNNNNNNNNNNNNNNNNNNNNNNNNNNNNNNNNNNNNNNNNNNNNNNNNNNNNNNNNNNNNNNNNNNNNNNNNNNNNNNNNNNNNNNNNNNNNNNNNNNNNNNNNNNNNNNNNNNNNNNNNNNNNNNNNNNNNNNNNNNNNNNNNNNNNNNNNNNNNNNNNNNNNNNNNNNNNNNNNNNNNNNNNNNNNNNNNNNNNNNNNNNNNNNNNNNNNNNNNNNNNNNNNNNNNNNNNNNNNNNNNNNNNNNNNNNNNNNNNNNNNNNNNNNNNNNNNNNNNNNNNNNNNNNNNNNNNNNNNNNNNNNNNNNNNNNNNNNNNNNNNNNNNNNNNNNNNNNNNNNNNNNNNNNNNNNNNNNNNNNNNNNNNNNNNNNNNNNNNNNNNNNNNNNNNNNNNNNNNNNNNNNNNNNNNNNNNNNNNNNNNNNNNNNNNNNNNNNNNNNNNNNNNNNNNNNNNNNNNNNNNNNNNNNNNNNNNNNNNNNNNNNNNNNNNNNNNNNNNNNNNNNNNNNNNNNNNNNNNNNNNNNNNNNNNNNNNNNNNNNNNNNNNNNNNNNNNNNNNNNNNNNNNNNNNNNNNNNNNNNNNNNNNNNNNNNNNNNNNNNNNNNNNNNNNNNNNNNNNNNNNNNNNNNNNNNNNNNNNNNNNNNNNNNNNNNNNNNNNNNNNNNNNNNNNNNNNNNNNNNNNNNNNNNNNNNNNNNNNNNNNNNNNNNNNNNNNNNNNNNNNNNNNNNNNNNNNNNNNNNNNNNNNNNNNNNNNNNNNNNNNNNNNNNNNNNNNNNNNNNNNNNNNNNNNNNNNNNNNNNNNNNNNNNNNNNNNNNNNNNNNNNNNNNNNNNNNNNNNNNNNNNNNNNNNNNNNNNNNNNNNNNNNNNNNNNNNNNNNNNNNNNNNNNNNNNNNNNNNNNNNNNNNNNNNNNNNNNNNNNNNNNNNNNNNNNNNNNNNNNNNNNNNNNNNNNNNNNNNNNNNNNNNNNNNNNNNNNNNNNNNNNNNNNNNNNNNNNNNNNNNNNNNNNNNNNNNNNNNNNNNNNNNNNNNNNNNNNNNNNNNNNNNNNNNNNNNNNNNNNNNNNNNNNNNNNNNNNNNNNNNNNNNNNNNNNNNNNNNNNNNNNNNNNNNNNNNNNNNNNNNNNNNNNNNNNNNNNNNNNNNNNNNNNNNNNNNNNNNNNNNNNNNNNNNNNNNNNNNNNNNNNNNNNNNNNNNNNNNNNNNNNNNNNNNNNNNNNNNNNNNNNNNNNNNNNNNNNNNNNNNNNNNNNNNNNNNNNNNNNNNNNNNNNNNNNNNNNNNNNNNNNNNNNNNNNNNNNNNNNNNNNNNNNNNNNNNNNNNNNNNNNNNNNNNNNNNNNNNNNNNNNNNNNNNNNNNNNNNNNNNNNNNNNNNNNNNNNNNNNNNNNNNNNNNNNNNNNNNNNNNNNNNNNNNNNNNNNNNNNNNNNNNNNNNNNNNNNNNNNNNNNNNNNNNNNNNNNNNNNNNNNNNNNNNNNNNNNNNNNAGGCCTCCGGCAACAAGTACGTTCCCCGTGCCGTCCTCGTCGATCTCGAGCCTGGTACCATGGACGCTGTCCGTGCCGGTCCTTTCGGTCAGCTTTTCCGCCCCGACAACTTCGTCTTCGGTCAGTCCGGTGCCGGAAACAACTGGGCCAAGGGTCATTACACTGAGGGTGCCGAGCTTGTCGACCAGGTTCTCGAGGTCGTCCGCCGCGAGGCTGAGGGCTGCGACTGCCTCCAGGGTTTCCAGATCACCCACTCCCTTGGTGGTGGTACTGGTGCCGGTATGGGCACGCTCCTCATCTCCAAGATCCGCGAGGAGTTCCCCGACCGCATGATGGCCACCTTCTCGGTCGTCCCCTCGCCCAAGGTCTCCGACACCGTCGTCGAGCCTTACAACGCGACTCTGTCCGTCCACCAGCTTGTCGAGAACTCCGATGAGACCTTCTGCATTGACAACGAGGCTCTCTACGACATCTGCATGCGCACCCTCAAGCTCTCCAACCCCTCGTACGGCGACTTGAACTACCTCGTCTCTGCCGTCATGTCCGGTGTCACCACCTGCCTGCGCTTCCCCGGTCAGCTCAACTCCGATCTGCGCAAGCTCGCCGTCAACATGGTGCCTTTCCCTCGTCTCCACTTCTTCATGGTTGGCTTCG---------------------------------------
>M__paspaliCBS_138620_
--CTCCGTAGGTGAACCTGCGGAGGGATCATTACTGAGTT-TTCAACT--CTCCAAACCA-TGTGAAC-TTACCAC--TGTTGCCTCGG--TGG---------------------TCGGTG------------CCCTCTGGG-----------CGCCA---------------------------------------------------------------------------------CCGCCGGCGGAC-TAC-TAAACTC-TTGTTAATT-TTTGGC-ATTCTGAATC-ATAACTAAGA--AATAAGTTAAAACTTTCAACAACGGATCTCTTGGTTCTGGCATCGATGAAGAACGCAGCGAAATGCGATAAGTAATGTGAATTGCAGAATTCAGTGAATCATCGAATCTTTGAACGCACATTGCGCCCATTAGTATTCTAGTGGGCATGCCTGTTCGAGCGTCATTTCAACCCTTAAGC-C---TAGCTTAGCGTTGGGAGACTGCGCTA--CTCCGCAGCTCCTCAAAACCAG-TGGCGGAGTC-CTCTCGTGCTCTGAGCGTAGTAGTT-ACTTATCTCGCTTCTGTAACAC-GGTG--GTCGACGGCCATAAACCGCACTCCT------TCGGG----GGGCACT---TTTTT-----AATGGTTGACCTCGGATCAGGTAGGAATACCCGCTGNNNNNNNNNNNNNNNNNNNNNNNNNNNNNNNNNNNNNNNNNNNNNNNNNNNNNNNNNNNNNNNNNNNNNNNNNNNNNNNNNNNNNNNNNNNNNNNNNNNNNNNNNNNNNNNNNNNNNNNNNNNNNNNNNNNNNNNNNNNNNNNNNNNNNNNNNNNNNNNNNNNNNNNNNNNNNNNNNNNNNNNNNNNNNNNNNNNNNNNNNNNNNNNNNNNNNNNNNNNNNNNNNNNNNNNNNNNNNNNNNNNNNNNNNNNNNNNNNNNNNNNNNNNNNNNNNNNNNNNNNNNNNNNNNNNNNNNNNNNNNNNNNNNNNNNNNNNNNNNNNNNNNNNNNNNNNNNNNNNNNNNNNNNNNNNNNNNNNNNNNNNNNNNNNNNNNNNNNNNNNNNNNNNNNNNNNNNNNNNNNNNNNNNNNNNNNNNNNNNNNNNNNNNNNNNNNNNNNNNNNNNNNNNNNNNNNNNNNNNNNNNNNNNNNNNNNNNNNNNNNNNNNNNNNNNNNNNNNNNNNNNNNNNNNNNNNNNNNNNNNNNNNNNNNNNNNNNNNNNNNNNNNNNNNNNNNNNNNNNNNNNNNNNNNNNNNNNNNNNNNNNNNNNNNNNNNNNNNNNNNNNNNNNNNNNNNNNNNNNNNNNNNNNNNNNNNNNNNNNNNNNNNNNNNNNNNNNNNNNNNNNNNNNNNNNNNNNNNNNNNNNNNNNNNNNNNNNNNNNNNNNNNNNNNNNNNNNNNNNNNNNNNNNNNNNNNNNNNNNNNNNNNNNNNNNNNNNNNNNNNNNNNNNNNNNNNNNNNNNNNNNNNNNNNNNNNNNNNNNNNNNNNNNNNNNNNNNNNNNNNNNNNNNNNNNNNNNNNNNNNNNNNNNNNNNNNNNNNNNNNNNNNNNNNNNNNNNNNNNNNNNNNNNNNNNNNNNNNNNNNNNNNNNNNNNNNNNNNNNNNNNNNNNNNNNNNNNNNNNNNNNNNNNNNNNNNNNNNNNNNNNNNNNNNNNNNNNNNNNNNNNNNNNNNNNNNNNNNNNNNNNNNNNNNNNNNNNNNNNNNNNNNNNNNNNNNNNNNNNNNNNNNNNNNNNNNNNNNNNNNNNNNNNNNNNNNNNNNNNNNNNNNNNNNNNNNNNNNNNNNNNNNNNNNNNNNNNNNNNNNNNNNNNNNNNNNNNNNNNNNNNNNNNNNNNNNNNNNNNNNNNNNNNNNNNNNNNNNNNNNNNNNNNNNNNNNNNNNNNNNNNNNNNNNNNNNNNNNNNNNNNNNNNNNNNNNNNNNNNNNNNNNNNNNNNNNNNNNNNNNNNNNNNNNNNNNNNNNNNNNNNNNNNNNNNNNNNNNNNNNNNNNNNNNNNNNNNNNNNNNNNNNNNNNNNNNNNNNNNNNNNNNNNNNNNNNNNNNNNNNNNNNNNNNNNNNNNNNNNNNNNNNNNNNNNNNNNNNNNNNNNNNNNNNNNNNNNNNNNNNNNNNNNNNNNNNNNNNNNNNNNNNNNNNNNNNNNNNNNNNNNNNNNNNNNNNNNNNNNNNNNNNNNNNNNNNNNNNNNNNNNNNNNNNNNNNNNNNNNNNNNNNNNNNNNNNNNNNNNNNNNNNNNNNNNNNNNNNNNNNNNNNNNNNNNNNNNNNNNNNNNNNNNNNNNNNNNNNNNNNNNNNNNNNNNNNNNNNNNNNNNNNNNNNNNNNNNNNNNNNNNNNNNNNNNNNNNNNNNNNNNNNNNNNNNNNNNNNNNNNNNNNNNNNNNNNNNNNNNNNNAGGCCTCCGGCAACAAGTACGTTCCCCGTGCCGTCCTCGTCGATCTCGAGCCTGGTACCATGGACGCTGTCCGTGCCGGTCCTTTCGGTCAGCTTTTCCGCCCCGACAACTTCGTCTTCGGTCAGTCCGGTGCCGGAAACAACTGGGCCAAGGGTCATTACACTGAGGGTGCCGAGCTTGTCGACCAGGTTCTCGAGGTCGTCCGCCGCGAGGCTGAGGGCTGCGACTGCCTCCAGGGTTTCCAGATCACCCACTCCCTTGGTGGTGGTACTGGTGCCGGTATGGGCACGCTCCTCATCTCCAAGATCCGCGAGGAGTTCCCCGACCGCATGATGGCCACCTTCTCGGTCGTCCCCTCGCCCAAGGTCTCCGACACCGTCGTCGAGCCTTACAACGCGACTCTGTCCGTCCACCAGCTTGTCGAGAACTCCGATGAGACCTTCTGCATTGACAACGAGGCTCTCTACGACATCTGCATGCGCACCCTCAAGCTCTCCAACCCCTCGTACGGCGACTTGAACTACCTCGTCTCTGCCGTCATGTCCGGTGTCACCACCTGCCTGCGCTTCCCCGGTCAGCTCAACTCCGATCTGCGCAAGCTCGCCGTCAACATGGTGCCTTTCCCTCGTCTCCACTTCTTCATGGTTGGCTTCG---------------------------------------
>M__phragmitisCBS_285_71_
GTCTCCGTAGGTGAACCTGCGGAGGGATCATTACAGAGTT-TTTAACT--CCTAAAACCA-TGTGAAC-TTACCAC--TGTTTCCTCGG--TGG---------------------AAGGTA--------------CCCGAAA-----GGG---TGCTGGA--------------------------------------------------------------------------------AGCCGGTGGACATT--TAAACTC-TTGTTAAT--TTTGTTAATTCTGAATC--AAACTAAGA--AATAAGTTAAAACTTTCAACAACGGATCTCTTGGTTCTGGCATCGATGAAGAACGCAGCGAAATGCGATAAGTAATGTGAATTGCAGAATTCAGTGAATCATCGAATCTTTGAACGCACATTGCGCCCATTAGTATTCTAGTGGGCATGCCTGTTCGAGCGTCATTTCAACCCTTAAGC-C---TAGCTTAGTGTTGGGAGACTGC-CTA--ATACGCAGCTCCTCAAAACCAG-TGGCAGAGTT-TTTACGTACTCTGAGCGCAGTAATT-CTAT-TCTCGCTTTTG-AACAC-GTCTA-GACGATAGCCAAAAACCGCTTGCTT--------CGG----CAGCACT---TTTTT-----AATGGTTGACCTCGGATCAGGTAGGAATACCCGCTGATTGCCCCAGTAACGGCG-AGTGAAGCGGCAACAGCTCAAATTTGAAATCTGGCCTTCTGGTCCGAATTGTAATTTGTAGAGGATGACTTTGGTTAGGTACCTTTCGAGTTCCTTGGAACAGGACGCCTTAGAGGGTGAGAGCCCCGTACGATTGGATGCCGAGCCTTTGTAAGTCTCCTTCGACGAGTCGAGTAGTTTGGGAATGCTGCTCTAAATGGGAGGTAAATTTCTTCTAAAGCTAAATACCGGCCAGAGACCGATAGCGCACAAGTAGAGTGATCGAAAGATGAAAAGCACTTTGAAAAGAGGGTTAAATAGTACGTGAAATTGTTGAAAGGGAAGGGTTTATGACCAGACCTTTGCGTTGGGAATCATCCGGTGTTCTCACCGGTGCACTTCCCTTCGTTGAGGCCAGCATCAGTTTTGGTTGGGGGATAAAGACATTAGGAATGTGATTCCTCCGGGAATGTTATAGCCTTTTGTGTAATACCCTGACCGGGACTGAGGACCGCGCTTCGGCTAGGATGCTGGCATAATGGTCATCAGCCACCCGTCTTGAAACACGGACCAAGGAGTCGAACATTTATGCGAGTGTTTGGGTGTTAAACCCTCACGCGTAATTAAAGTGAACGGAGGTGAGAGCCCTTAC--GGGTGCATCATCGACCGATCCTGATGTCTTCGGATGGATTTGAGTAAGAGCATAACTGTTCGGACCCGAAAGATGGTGAACTATGCGTGGATAGGGTGAAGCCAGAGGAAACTCTGGT-GGAGGCTCGCAGC-GGTTCTGACGTGCAAATCGATCGTCAAATCTGCGCAT---------------------CCGTTACACATTCG-CGTCAACTCTGTCCCATT-TGCGCAGAA-CAAACACTCCCGTCGGCAGAGATGGCAAGCTTGCTAAGCCTCGCCAGCTGCACAACACACATTGGGGTCTTGTGTGCCCCGCCGAGACGCCTGAAGGCCAGGCCTGCGGTCTCGTCAAGAACCTTTCCCTCATGTGCTCGATCAGTGTAGGCACCTCCACAGAGCCCATCATTGACTACATGATCACAAGAAACATGGAAGTCCTGGAGGAGTACGAGCCTTTGCGGTACCCCAACGCCACAAAGATCTTCTTGAACGGATCCTGGATTGGTGTTCACCAGGACCCCAAGACTCTTGTCAGAGATGTTCAGCAGCTTCGTCGCAACAATCAGATTCCTGCTGAGGTGTCTCTAATTCGCGACATCAGAGATCGTGAGTTCAAGATATTCTCTGATGCTGGACGTGTCATGCGACCTCTGCTCGTCGTGGAACAGGAAGACA-ACCCAGATACCGGTGCTGAAAGAGGCTCCTTGACCCTGAATAAGGAGCACATTCGCAAGCTCGAAAACGAC-CAGGCACTCCCTCC---TGGCAGTGACGAG-------TACTTCGGCTGGCAAGGGCTGGTCAACGAGGGTGTCATCGAGTATCTTGACGCTGAGGAGGAGGAGACTTCCATGATCTGCATGACGGCAGAAGACCTGGAAACATTCCGTCTTACCAAGCAAGGTCACGACATGACGACCGACAAC---AGCGAAGAGCCCAACAAGCGTGTCAAGACGAGGATGAACCCAACCACACACATGTACACTCATTGCGAAATCCACCCTAGTATGCTGTTGGGTATTTGCGCGAGTATCATTCCTAGGCTTCCGGCGGCAAGTACGTGCCCCGTTCCGTCCTCGTCGATCTTGAGCCCGGCACCATGGGCGCTGTCCGTGCTGGTCCTTTCGGTCAGCTCTTCCGCCCCGACAACTTCGTCTTCGGTCAATCCGGCGCCGGCAACAACTGGGCCAAGGGTCATTACACCGAGGGTGCCGAGCTTGTCGACCAGGTCCTCGAGGTCGTCCGTCGCGAGGCCGAAGGCTGCGACTGCCTCCAGGGTTTCCAGATCACCCACTCTCTCGGTGGTGGTACCGGTGCCGGTATGGGTACGCTCCTTATCTCCAAGATTCGTGAGGAGTTCCCCGACCGCATGATGGCCACCTTCTCCGTCGTTCCTTCCCCCAAGGTTTCCGACACCGTTGTTGAGCCCTACAACGCCACTCTCTCCATCCACCAGCTTGTCGAGAACTCCGACGAGACCTTCTGTATCGATAACGAGGCTCTGTACGACATCTGCATGCGTACCCTCAAGCTCTCCAACCCCTCTTATGGCGACTTGAACTACCTCGTCTCTGCCGTCATGTCTGGTGTCACCACCGGCTACCGTTTCCCCGGTCAGCTCAACTCTGATCTTCGCAAGCTCGCCGTCAACATGGTGCCCTTCCCCCGTCTCCACTTCTTCATGGTCGGCTTCGCTCCCCTGAC-----------------------------
>M__australianaSAUCC_6340_2_6___CGMCC_3_28622_
GTCTCCGTAGGTGAACCTGCGGAGGGATCATTACAGAGTT-TTTAACT--CCCAAAACCA-TGTGAAC-TTACCAC--TGTTGCCTCGG--TGG---------------------AAGGTA--------------CCCGAAA-----GGG---TGCTGGA--------------------------------------------------------------------------------AGCCGGTGGACAT-C-TAAACTC-TTGTTAATT-TCTGTT-ATTCTGAATC-TAAACTAAGA--AATAAGTTAAAACTTTCAACAACGGATCTCTTGGTTCTGGCATCGATGAAGAACGCAGCGAAATGCGATAAGTAATGTGAATTGCAGAATTCAGTGAATCATCGAATCTTTGAACGCACATTGCGCCCATTAGTATTCTAGTGGGCATGCCTGTTCGAGCGTCATTTCAACCCTTAAGC-C---TAGCTTAGTGTTGGGAGACTGC-CTA--ATACGCAGCTCCTCAAAACCAG-TGGCAGAGTT-TTTACGTACTCTGAGCGCAGTAATT-CTAT-TCTCGCTTCTG-AAAAC-GTCTA-GACGATAGCCAGAAACCGCATGCCT--------CGG----CAGCAA----CTTTT-----AATGGTTGACCTCGGATCAGGTAGGAATACCCGCTGATTGCCCTAGTAACGGCG-AGTGAAGCGGCAACAGCTCAAATTTGAAATCTGGCCTTCTGGTCCGAATTGTAATTTGTAGAGGATGACTTTGGTTAGGTACCTTCCGAGTTCCTTGGAACAGGACGCCTTAGAGGGTGAGAGCCCCGTACGGTTGGATGCCGAGCCTCTGTAAGTCTCCTTCGACGAGTCGAGTAGTTTGGGAATGCTGCTCTAAATGGGAGGTAAATTTCTTCTAAAGCTAAATACCGGCCAGAGACCGATAGCGCACAAGTAGAGTGATCGAAAGATGAAAAGCACTTTGAAAAGAGGGTTAAATAGTACGTGAAATTGTTGAAAGGGAAGGGCTTATGACCAGACCTTTGCATTGAGAATCATCCGGTGTTCTCACCGGTGCACTTCTCTTTGTTGAGGCCAGCATCAGTTTCGGGCGGGGGATAAAGACTTAAGGAATGTGATTCCCCCGGGAATGTTATAGCCTTCTGTGTAATACCCTGCCTGGGACTGAGGACCGCGCTTCGGCTAGGATGCTGGCATAATGGTCATCAGCCACCCGTCTTGAAACACGGACCAAGGAGTCGAACATTTATGCGAGTGTTTGGGTGTTAAACCCTCACGCGTAATGAAAGTGAACGGAGGTGAGAGCCCTTAC--GGGTGCATCATCGACCGATCCTGATGTCTTCGGATGGATTTGAGTAAGAGCATAACTGTTCGGACCCGAAAGATGGTGAACTATGCGTGGATAGGGTGAAGCCAGAGGAAACTCTGGT-GGAGGCTCGCAGC-GGTTCTGACGTGCAAATCGATCGTCAAATCTGCGCAT-GGGGGCGAAAGA-CTAATCGCCGTTACACATTCG-CATCCACCCTCTCCCATT-TGCGCAGAA-CTAACACCCCCGTTGGCAGAGATGGCAAGCTTGCCAAACCTCGCCAGCTGCACAACACGCATTGGGGTCTTGTGTGCCCTGCTGAGACGCCTGAAGGTCAGGCTTGTGGTCTTGTCAAGAACCTTTCGCTCATGTGCTCGATTAGTGTGGGAACCTCCACGGAGCCGATCATCGACTACATGATTACGAGAAACATGGAAGTCCTGGAGGAGTACGAACCTCTGCGATATCCCAACGCCACCAAGATCTTTTTGAACGGATCGTGGATCGGTGTCCACCAGGACCCTAAGACTCTCGTCAGAGATGTGCAGCAGCTCCGTCGCAATAACCAGATTCCTGCTGAGGTCTCTCTCATCCGCGATATCAGAGATCGTGAGTTCAAGATCTTCTCTGATGCTGGACGTGTTATGCGACCTTTGCTCGTCGTGGAACAGGAAAACA-ACCCGGATACTGGTGTGGAGAAGGGTTCTTTGGTTCTGAACAAGGAACACATTCGTAAGCTTGAGAACGAT-CAGGCTCTTCCGCC---TGGTAGTGACGAG-------TACTTTGGCTGGCAGGGTCTAGTCAATGAAGGTGTCATCGAGTATCTGGATGCTGAGGAAGAGGAGACTTCCATGATCTGCATGACCGCGGAAGACTTGGAAACTTTCCGCCTCACCAAGCAGGGTCACGACATGACAACTGACAAT---AGTGAAGAGCCCAACAAGCGTGTCAAGACGAGGATGAATCCGACAACACACATGTACACTCATTGCGAAATCCACCCTAGTATGTTGTTGGGTATCTGCGCCAGCATCATTCCGAGGCTTCCGGTGGCAAGTACGTTCCCCGTGCCGTCCTCGTCGATCTTGAGCCCGGTACCATGGACGCTGTCCGTGCTGGTCCTTTCGGTCAGCTCTTCCGCCCCGACAACTTCGTCTTCGGCCAGTCCGGTGCCGGCAACAACTGGGCCAAGGGTCATTACACTGAGGGTGCCGAGCTTGTCGACCAGGTCCTCGAGGTTGTTCGTCGTGAGGCTGAAGGCTGCGACTGCCTCCAGGGTTTCCAGATCACCCACTCTCTTGGTGGTGGTACCGGTGCCGGTATGGGTACGCTCCTTATCTCCAAGATCCGTGAGGAGTTCCCCGACCGCATGATGGCCACCTTCTCCGTTGTTCCTTCCCCCAAGGTTTCCGACACCGTTGTTGAGCCTTACAACGCTACCCTATCCGTCCACCAGCTCGTTGAGAACTCTGACGAGACCTTCTGTATCGACAACGAGGCTCTGTACGACATCTGCATGCGTACTCTCAAGCTCTCCAACCCCTCCTACGGTGACTTGAACTACCTGGTCTCCGCCGTCATGTCCGGTGTGACCACTGGTTTCCGTTTCCCTGGTCAGCTTAACTCTGATCTTCGCAAGCTCGCTGTCAACATGGTGCCCTTCCCTCGTCTCCACTTCTTCATGGTCGGCTTCGCTCCCCTTACCAGCCGCGGTGCCCACTCCTTCCGTGCTG
>M__phragmitisCBS_423_78
GTCTCCGTAGGTGAACCTGCGGAGGGATCATTACAGAGTT-TTTAACT--CCTAAAACCA-TGTGAAC-TTACCAC--TGTTTCCTCGG--TGG---------------------AAGGTA--------------CCCGAAA-----GGG---TGCTGGA--------------------------------------------------------------------------------AGCCGGTGGACATT--TAAACTC-TTGTTAAT--TTTGTTAATTCTGAATC--AAACTAAGA--AATAAGTTAAAACTTTCAACAACGGATCTCTTGGTTCTGGCATCGATGAAGAACGCAGCGAAATGCGATAAGTAATGTGAATTGCAGAATTCAGTGAATCATCGAATCTTTGAACGCACATTGCGCCCATTAGTATTCTAGTGGGCATGCCTGTTCGAGCGTCATTTCAACCCTTAAGC-C---TAGCTTAGTGTTGGGAGACTGC-CTA--ATACGCAGCTCCTCAAAACCAG-TGGCAGAGTT-TTTACGTACTCTGAGCGCAGTAATT-CTAT-TCTCGCTTTTG-AACAC-GTCTA-GACGATAGCCAAAAACCGCTTGCTT--------CGG----CAGCACT---TTTTT-----AATGGTTGACCTCGGATCAGGTAGGAATACCCGCTGATTGCCCCAGTAACGGCG-AGTGAAGCGGCAACAGCTCAAATTTGAAATCTGGCCTTCTGGTCCGAATTGTAATTTGTAGAGGATGACTTTGGTTAGGTACCTTTCGAGTTCCTTGGAACAGGACGCCTTAGAGGGTGAGAGCCCCGTACGATTGGATGCCGAGCCTTTGTAAGTCTCCTTCGACGAGTCGAGTAGTTTGGGAATGCTGCTCTAAATGGGAGGTAAATTTCTTCTAAAGCTAAATACCGGCCAGAGACCGATAGCGCACAAGTAGAGTGATCGAAAGATGAAAAGCACTTTGAAAAGAGGGTTAAATAGTACGTGAAATTGTTGAAAGGGAAGGGTTTATGACCAGACCTTTGCGTTGGGAATCATCCGGTGTTCTCACCGGTGCACTTCCCTTCGTTGAGGCCAGCATCAGTTTTGGTTGGGGGATAAAGACTTTAGGAATGTGATTCCTCCGGGAATGTTATAGCCTTTTGTGTAATACCCTGACCGGGACTGAGGACCGCGCTTCGGCTAGGATGCTGGCATAATGGTCATCAGCCACCCGTCTTGAAACACGGACCAAGGAGTCGAACATTTATGCGAGTGTTTGGGTGTTAAACCCTCACGCGTAATTAAAGTGAACGGAGGTGAGAGCCCTTAC--GGGTGCATCATCGACCGATCCTGATGTCTTCGGATGGATTTGAGTAAGAGCATAACTGTTCGGACCCGAAAGATGGTGAACTATGCGTGGATAGGGTGAAGCCAGAGGAAACTCTGGT-GGAGGCTCGCAGC-GGTTCTGACGTGCAAATCGATCGTCAAATCTGCGCAT-GGGGGCGAAAGA-CTAATCGCCGTTACACATTCG-CGTCAACTCTGTCCCATT-TGCGCAGAA-CAAACACTCCCGTCGGCAGAGATGGCAAGCTTGCCAAGCCTCGCCAGCTGCACAACACACATTGGGGTCTTGTGTGCCCCGCCGAGACGCCTGAAGGCCAGGCCTGCGGTCTCGTCAAGAACCTTTCCCTCATGTGCTCGATCAGTGTAGGCACCTCCACGGAGCCCATCATTGACTACATGATCACAAGAAACATGGAAGTCCTGGAGGAGTACGAGCCTTTGCGGTACCCCAACGCCACAAAGATCTTCTTGAACGGATCCTGGATTGGTGTTCACCAGGACCCCAAGACTCTTGTCAGAGATGTTCAGCAGCTTCGTCGCAACAATCAGATTCCTGCTGAGGTGTCTCTAATTCGCGACATCAGAGATCGTGAGTTCAAGATATTCTCTGATGCTGGACGTGTCATGCGACCTCTGCTCGTCGTGGAACAGGAAGACA-ACCCAGATACCGGTGCTGAAAGAGGCTCCTTGACCCTGAATAAGGAGCACATTCGCAAGCTCGAAAACGAC-CAGGCACTCCCTCC---TGGCAGTGACGAG-------TACTTCGGCTGGCAAGGGCTGGTCAACGAGGGTGTCATCGAGTATCTTGACGCTGAGGAGGAGGAGACTTCCATGATCTGCATGACGGCAGAAGACCTGGAAACTTTCCGTCTTACCAAGCAAGGTCACGACATGACGACCGACAAC---AGCGAAGAGCCCAACAAGCGTGTCAAGACGAGGATGAACCCAACCACACACATGTACACTCATTGCGAAATCCACCCTAGTATGCTGTTGGGTATTTGCGCGAGTATCATTCCTAGGCTTCCGGCGGCAAGTACGTGCCCCGTTCCGTCCTCGTCGATCTTGAGCCCGGCACCATGGACGCTGTCCGTGCTGGTCCTTTCGGTCAGCTCTTCCGCCCCGACAACTTCGTCTTCGGTCAATCCGGCGCCGGCAACAACTGGGCCAAGGGTCATTACACTGAGGGTGCCGAGCTTGTCGACCAGGTCCTCGAGGTCGTCCGTCGCGAGGCCGAAGGCTGCGACTGCCTCCAGGGTTTCCAGATCACCCACTCTCTCGGTGGTGGTACCGGTGCCGGTATGGGTACGCTCCTTATCTCCAAGATTCGTGAGGAGTTCCCCGACCGCATGATGGCCACCTTCTCCGTCGTTCCTTCCCCCAAGGTTTCCGACACCGTTGTTGAGCCCTACAACGCCACTCTCTCCATCCACCAGCTTGTCGAGAACTCCGACGAGACCTTCTGTATCGATAACGAGGCTCTGTACGACATCTGCATGCGTACTCTCAAGCTCTCCAACCCCTCTTATGGCGACTTGAACTACCTCGTCTCTGCCGTCATGTCTGGTGTCACCACCGGTTTCCGTTTCCCCGGTCAGCTCAACTCTGATCTTCGCAAGCTCGCCGTCAACATGGTGCCCTTCCCCCGTCTCCACTTCTTCATGGTCGGCTTCGCTCCCCTGACCAGCCGTGGCGCCCACTCCTTCCGTGCCG
>M__phyllosaprophyticumSAUCC_3583_1_
GTCTCCGTAGGTGAACCTGCGGAGGGATCATTACAGAGTA-TTCTACT--CCTAAAACCA-TGTGAAC-TTACCAC--TGTTGCCTCGG--TGG---------------------AAGGTG--------------CTGGAAA-----CAG---CACTGGA--------------------------------------------------------------------------------AACCGGTGGACAT-C-TAAACTC-TTGTTAATT-TTTGGC-ATTCTGAATC-ATAACTAAGA--AATAAGTTAAAACTTTCAACAACGGATCTCTTGGTTCTGGCATCGATGAAGAACGCAGCGAAATGCGATAAGTAATGTGAATTGCAGAATTCAGTGAATCATCGAATCTTTGAACGCACATTGCGCCCATTAGTATTCTAGTGGGCATGCCTGTTCGAGCGTCATTTCAACCCTTAAGC-C---TAGCTTAGTGTTGGGAGACTGC-CTA--ATACGCAGCTCCTCAAAACCAG-TGGCAGAGTT-TTTACGTACTCTGAGCGCAGTAATT-CTAT-TCTCGCTTCTG-AAAAC-GTCTA-GACGATAGCCAAAAACCGCATGCTT--------CGG----CAGCAC----TTTTT-----AATGGTTGACCTCGGATCAGGTAGGAATACCCGCTGATTGCCCTAGTAACGGCG-AGTGAAGCGGCAACAGCTCAAATTTGAAATCTGGCCTTCTGGTCCGAATTGTAATTTGTAGAGGATGACTTTGGTTAGGTACCTTTCGAGTTCCTTGGAACAGGACGCCTTAGAGGGTGAGAGCCCCGTACGATTGGATGCCGAGCCTCTGTAAGTCTCCTTCGACGAGTCGAGTAGTTTGGGAATGCTGCTCTAAATGGGAGGTAAATTTCTTCTAAAGCTAAATACCGGCCAGAGACCGATAGCGCACAAGTAGAGTGATCGAAAGATGAAAAGCACTTTGAAAAGAGGGTTAAATAGTACGTGAAATTGTTGAAAGGGAAGGGCTTATGACCAGACCTTTGCGTTGGGAATCATCCGGTGTTCTCACCGGTGCACTTCCTTTCGTTGAGGCCAGCATCAGTTTCTAGCGGGGGATAAAGACTTAAGGAATGTGATTCCTCCGGGAATGTTATAGCCTTTTGTGTAATACCCTGCCGGGGACTGAGGACCGCGCTTCGGCTAGGATGCTGGCATAATGGTCATCAGCCACCCGTCTTGAAACACGGACCAAGGAGTCGAACATTTATGCGAGTGTTTGGGTGTTAAACCCTCACGCGTAATGAAAGTGAACGGAGGTGAGAGCCCTTAC--GGGTGCATCATCGACCGATCCTGATGTCTTCGGATGGATTTGAGTAAGAGCATAACTGTTCGGACCCGAAAGATGGTGAACTATGCGTGGATAGGGTGAAGCCAGAGGAAACTCTGGT-GGAGGCTCGCAGC-GGTTCTGACGTGCAAATCGATCGTCAAATCTGCGCAT-GGGGGCGAAAGA-CTA-----------------G-CGTCCACCCTTTCCCATT-TGCGCAGAA-CCAACACCCCGGTTGGAAGAGATGGCAAGCTTGCCAAGCCTCGCCAGCTGCACAACACCCATTGGGGTCTTGTGTGCCCTGCCGAGACGCCTGAAGGCCAGGCTTGTGGCCTTGTCAAGAACCTTTCGCTCATGTGCTCGATCAGTGTGGGAACTTCCACAGAGCCTATCATCGACTACATGATCACAAGAAACATGGAAGTCCTTGAGGAGTACGAGCCATTACGATACCCCAACGCCACCAAGATCTTCTTGAACGGATCTTGGATTGGTGTCCACCAGGACCCCAAGACTCTTGTGAGAGATGTGCAGCAGCTTCGTCGTAACAACCAGATTCCTGCTGAGGTATCTTTGATTCGCGATATCAGGGATCGTGAGTTCAAGATCTTCTCAGACGCTGGCCGTGTCATGCGACCTCTCTTCGTCGTGGAACAGGAAGACA-ACCCAGATACTGGCGTTGAGAAGGGCTCCTTGGTTTTGAACAAGGAGCACATTCGCAAACTCGAGAACGAC-CAGGCTCTCCCCCC---TGGGAGCGACGAG-------TACTTCGGCTGGCAAGGTCTAGTCAACGAAGGTGTCATCGAGTACCTTGATGCAGAAGAAGAGGAGACTTCCATGATCTGCATGACCGCAGAAGACTTGGAGACTTTCCGTCTTACAAAGCAAGGTCACGACATGACGACTGACAAC---AGCGAAGAGCCGAACAAGCGTGTCAAGACGAGGATGAATCCGACAACTCACATGTATACTCATTGCGAAATCCACCCTAGCATGTTGTTGGGAATCTGCGCGAGTATCATTCCT------CCGGTGGCAAGTACGTTCCCCGTGCCGTCCTCGTCGATCTTGAGCCCGGTACCATGGACGCCGTCCGTGCTGGTCCTTTCGGTCAGCTTTTCCGACCCGACAACTTCGTCTTCGGTCAGTCCGGTGCCGGCAACAACTGGGCCAAGGGTCACTACACTGAAGGTGCCGAGCTTGTCGACCAGGTCCTCGAGGTCGTCCGTCGTGAGGCTGAAGGCTGCGACTGCCTCCAGGGTTTCCAGATCACCCACTCTCTCGGTGGTGGTACTGGTGCCGGTATGGGTACGCTCCTTATCTCCAAGATCCGCGAGGAGTTCCCCGACCGCATGATGGCTACCTTCTCCGTCGTCCCTTCCCCCAAGGTTTCCGACACCGTTGTTGAGCCTTACAACGCCACCCTCTCCGTCCACCAGCTCGTTGAGAACTCCGACGAGACCTTCTGTATCGACAACGAGGCGCTGTACGACATCTGCATGCGTACCCTCAAGCTCTCCAACCCCTCCTACGGCGACCTGAACTACCTCGTCTCCGCCGTCATGTCCGGTGTCACCACTGGTTTCCGTTTCCCCGGCCAGCTCAACTCTGATCTTCGCAAGCTCGCCGTCAACATGGTGCCCTTCCCCCGTCTTCACTTCTTCATGGTCGGCTTCGCTCCTCTGACCAGCCGTGGCGCTCACTCCTTCCGTGCCG
>M__phyllosaprophyticumSAUCC_3583_6
GTCTCCGTAGGTGAACCTGCGGAGGGATCATTACAGAGTA-TTCTACT--CCTAAAACCA-TGTGAAC-TTACCAC--TGTTGCCTCGG--TGG---------------------AAGGTG--------------CTGGAAA-----CAG---CACTGGA--------------------------------------------------------------------------------AACCGGTGGACAT-C-TAAACTC-TTGTTAATT-TTTGGC-ATTCTGAATC-ATAACTAAGA--AATAAGTTAAAACTTTCAACAACGGATCTCTTGGTTCTGGCATCGATGAAGAACGCAGCGAAATGCGATAAGTAATGTGAATTGCAGAATTCAGTGAATCATCGAATCTTTGAACGCACATTGCGCCCATTAGTATTCTAGTGGGCATGCCTGTTCGAGCGTCATTTCAACCCTTAAGC-C---TAGCTTAGTGTTGGGAGACTGC-CTA--ATACGCAGCTCCTCAAAACCAG-TGGCAGAGTT-TTTACGTACTCTGAGCGCAGTAATT-CTAT-TCTCGCTTCTG-AAAAC-GTCTA-GACGATAGCCAAAAACCGCATGCTT--------CGG----CAGCAC----TTTTT-----AATGGTTGACCTCGGATCAGGTAGGAATACCCGCTGATTGCCCTAGTAACGGCG-AGTGAAGCGGCAACAGCTCAAATTTGAAATCTGGCCTTCTGGTCCGAATTGTAATTTGTAGAGGATGACTTTGGTTAGGTACCTTTCGAGTTCCTTGGAACAGGACGCCTTAGAGGGTGAGAGCCCCGTACGATTGGATGCCGAGCCTCTGTAAGTCTCCTTCGACGAGTCGAGTAGTTTGGGAATGCTGCTCTAAATGGGAGGTAAATTTCTTCTAAAGCTAAATACCGGCCAGAGACCGATAGCGCACAAGTAGAGTGATCGAAAGATGAAAAGCACTTTGAAAAGAGGGTTAAATAGTACGTGAAATTGTTGAAAGGGAAGGGCTTATGACCAGACCTTTGCGTTGGGAATCATCCGGTGTTCTCACCGGTGCACTTCCTTTCGTTGAGGCCAGCATCAGTTTCTAGCGGGGGATAAAGACTTAAGGAATGTGATTCCTCCGGGAATGTTATAGCCTTTTGTGTAATACCCTGCCGGGGACTGAGGACCGCGCTTCGGCTAGGATGCTGGCATAATGGTCATCAGCCACCCGTCTTGAAACACGGACCAAGGAGTCGAACATTTATGCGAGTGTTTGGGTGTTAAACCCTCACGCGTAATGAAAGTGAACGGAGGTGAGAGCCCTTAC--GGGTGCATCATCGACCGATCCTGATGTCTTCGGATGGATTTGAGTAAGAGCATAACTGTTCGGACCCGAAAGATGGTGAACTATGCGTGGATAGGGTGAAGCCAGAGGAAACTCTGGT-GGAGGCTCGCAGC-GGTTCTGACGTGCAAATCGATCGTCAAATCTGCGCAT-GGGGGCGAAAGA-CTA-----------------G-CGTCCACCCTTTCCCATT-TGCGCAGAA-CCAACACCCCGGTTGGAAGAGATGGCAAGCTTGCCAAGCCTCGCCAGCTGCACAACACCCATTGGGGTCTTGTGTGCCCTGCCGAGACGCCTGAAGGCCAGGCTTGTGGCCTTGTCAAGAACCTTTCGCTCATGTGCTCGATCAGTGTGGGAACTTCCACAGAGCCTATCATCGACTACATGATCACAAGAAACATGGAAGTCCTTGAGGAGTACGAGCCATTACGATACCCCAACGCCACCAAGATCTTCTTGAACGGATCTTGGATTGGTGTCCACCAGGACCCCAAGACTCTTGTGAGAGATGTGCAGCAGCTTCGTCGTAACAACCAGATTCCTGCTGAGGTATCTTTGATTCGCGATATCAGGGATCGTGAGTTCAAGATCTTCTCAGACGCTGGCCGTGTCATGCGACCTCTCTTCGTCGTGGAACAGGAAGACA-ACCCAGATACTGGCGTTGAGAAGGGCTCCTTGGTTTTGAACAAGGAGCACATTCGCAAACTCGAGAACGAC-CAGGCTCTCCCCCC---TGGGAGCGACGAG-------TACTTCGGCTGGCAAGGTCTAGTCAACGAAGGTGTCATCGAGTACCTTGATGCAGAAGAAGAGGAGACTTCCATGATCTGCATGACCGCAGAAGACTTGGAGACTTTCCGTCTTACAAAGCAAGGTCACGACATGACGACTGACAAC---AGCGAAGAGCCGAACAAGCGTGTCAAGACGAGGATGAATCCGACAACTCACATGTATACTCATTGCGAAATCCACCCTAGCATGTTGTTGGGAATCTGCGCGAGTATCATTCCT------CCGGTGGCAAGTACGTTCCCCGTGCCGTCCTCGTCGATCTTGAGCCCGGTACCATGGACGCCGTCCGTGCTGGTCCTTTCGGTCAGCTTTTCCGACCCGACAACTTCGTCTTCGGTCAGTCCGGTGCCGGCAACAACTGGGCCAAGGGTCACTACACTGAAGGTGCCGAGCTTGTCGACCAGGTCCTCGAGGTCGTCCGTCGTGAGGCTGAAGGCTGCGACTGCCTCCAGGGTTTCCAGATCACCCACTCTCTCGGTGGTGGTACTGGTGCCGGTATGGGTACGCTCCTTATCTCCAAGATCCGCGAGGAGTTCCCCGACCGCATGATGGCTACCTTCTCCGTCGTCCCTTCCCCCAAGGTTTCCGACACCGTTGTTGAGCCTTACAACGCCACCCTCTCCGTCCACCAGCTCGTTGAGAACTCCGACGAGACCTTCTGTATCGACAACGAGGCGCTGTACGACATCTGCATGCGTACCCTCAAGCTCTCCAACCCCTCCTACGGCGACCTGAACTACCTCGTCTCCGCCGTCATGTCCGGTGTCACCACTGGTTTCCGTTTCCCCGGCCAGCTCAACTCTGATCTTCGCAAGCTCGCCGTCAACATGGTGCCCTTCCCCCGTCTTCACTTCTTCATGGTCGGCTTCGCTCCTCTGACCAGCCGTGGCGCTCACTCCTTCCGTGCCG
>M__poaeCGMCC_3_19170_
--------------------------------------------------------------------------------------CGG-----------------------------------------------------------------GCCTGA-------------------------------------------------------------------------------CCACCGGCGGAC-TAC-TAAACTC-TTGTTAATT-TTTGGC-ATTCTGAATC-ATAACTAAGA--AATAAGTTAAAACTTTCAACAACGGATCTCTTGGTTCTGGCATCGATGAAGAACGCAGCGAAATGCGATAAGTAATGTGAATTGCAGAATTCAGTGAATCATCGAATCTTTGAACGCACATTGCGCCCATTAGTATTCTAGTGGGCATGCCTGTTCGAGCGTCATTTCAACCCTTAAGC-C---TAGCTTAGTGTTGGGAGACTGC-CTA--ATACGCAGCTCCTCAAAACCAG-TGGCGGAGTC-TGTTCGTGCTCTGAGCGTAGTAATT-CTTTATCTCGCTTCTGCAAGCC-GATTA-GACAACAGCCATAAACCGCACCCTT--------CGG----GGGCAC----TTTTT-----AATGGTTGACCTCGGATCAGGTATGAATA-------NNNNNNNNNNNNNNNNNNNNNNNNNNNNNNNNNNNNNNNNNNNNNNNNNNNNNNNNNNNNNNNNNNNNNNNNNNNNNNNNNNNNNNNNNNNNNNNNNNNNNNNNNNNNNNNNNNNNNNNNNNNNNNNNNNNNNNNNNNNNNNNNNNNNNNNNNNNNNNNNNNNNNNNNNNNNNNNNNNNNNNNNNNNNNNNNNNNNNNNNNNNNNNNNNNNNNNNNNNNNNNNNNNNNNNNNNNNNNNNNNNNNNNNNNNNNNNNNNNNNNNNNNNNNNNNNNNNNNNNNNNNNNNNNNNNNNNNNNNNNNNNNNNNNNNNNNNNNNNNNNNNNNNNNNNNNNNNNNNNNNNNNNNNNNNNNNNNNNNNNNNNNNNNNNNNNNNNNNNNNNNNNNNNNNNNNNNNNNNNNNNNNNNNNNNNNNNNNNNNNNNNNNNNNNNNNNNNNNNNNNNNNNNNNNNNNNNNNNNNNNNNNNNNNNNNNNNNNNNNNNNNNNNNNNNNNNNNNNNNNNNNNNNNNNNNNNNNNNNNNNNNNNNNNNNNNNNNNNNNNNNNNNNNNNNNNNNNNNNNNNNNNNNNNNNNNNNNNNNNNNNNNNNNNNNNNNNNNNNNNNNNNNNNNNNNNNNNNNNNNNNNNNNNNNNNNNNNNNNNNNNNNNNNNNNNNNNNNNNNNNNNNNNNNNNNNNNNNNNNNNNNNNNNNNNNNNNNNNNNNNNNNNNNNNNNNNNNNNNNNNNNNNNNNNNNNNNNNNNNNNNNNNNNNNNNNNNNNNNNNNNNNNNNNNNNNNNNNNNNNNNNNNNNNNNNNNNNNNNNNNNNNNNNNNNNNNNNNNNNNNNNNNNNNNNNNNNNNNNNNNNN--GATATACTTTTG-CCTCTACCTTGTCCCATT-TGCGTAGAA-CCAACACTCCAGTTGGTAGAGACGGCAAGCTTGCCAAACCTCGCCAACTGCACAACACACATTGGGGTCTCGTCTGTCCTGCAGAAACGCCTGAGGGTCAGGCTTGCGGTCTGGTCAAGAACCTTTCTCTCATGTGCTCGATCAGTGTGGGAACATCAACGGAACCCATCATTGATTACATGATCACCAGGAATATGGAGGTGTTGGAGGAATATGAGCCACTGCGTTATCCCAACGCCACAAAGATCTTCCTGAATGGATCTTGGATTGGTGTACACCAGGATCCCAAGACATTGGTGCGCGATGTCCAGCAGCTTCGTCGTAACAACCAGATCCCTGCAGAGGTCTCTCTGATCCGTGATATCAGAGATCGCGAGTTCAAGATCTTCTCTGACGCTGGTCGTGTCATGCGCCCTCTATTTGTCGTGGAGCAGGAAGACA-ATCCGGACACGGGAGTGGAGAAGGGCGCGCTGGTTCTCAACAAGGAGCATATCAGAAAGCTTGAGAACGAC-CAGGCCTTGCCTCC---TGGCAGTGAGGAG-------TACTTCGGCTGGCAAGGCCTCGTTAACGAAGGTGTCATCGAGTATCTGGATGCCGAGGAAGAGGAGACCTCGATGATCTGCATGACCGCTGAGGATCTTGAGACCTTCCGTCTGGCGAAACAAGGTCACGACATGACGACAGATAAC---ACCGAGGAGCCGAACAAGCGTGTGAAAACCCGCATGAACCCGACAACACACATGTACACCCACTGCGAAATCCATCCTAGCATGCTTCTCGGTATCTGCGCCAGCATCATTCCAAGGCTTCCGGCAACAAGTACGTCCCTCGCGCCGTCCTCGTCGATCTCGAGCCCGGTACCATGGATGCCGTCCGTGCCGGCCCCTTCGGCCAGCTCTTCCGCCCCGACAACTTCGTCTTCGGTCAGTCCGGTGCTGGCAACAACTGGGCCAAGGGTCACTACACTGAGGGTGCCGAGCTCGTCGACCAGGTCCTCGAGGTCGTCCGCCGCGAGGCTGAGGGCTGTGACTGCCTCCAGGGTTTCCAGATCACCCACTCTCTCGGTGGTGGTACCGGTGCCGGTATGGGTACGCTCCTCATCTCCAAGATCCGCGAGGAGTTCCCCGACCGCATGATGGCCACCTTCTCGGTCGTCCCCTCGCCCAAGGTCTCCGACACCGTCGTTGAGCCTTACAACGCCACCCTGTCCGTCCACCAGCTCGTTGAGAACTCGGACGCGACCTTCTGCATTGACAACGAGGCTCTGTACGACATCTGCATGCGCACCCTGAAGCTCTCCAACCCTTCGTACGGCGACCTGAACTACCTCGTCTCCGCCGTCATGTCCGGTGTCACCACCTGCCTGCGTTTCCCTGGTCAGCTCAACTCTGACCTGCGCAAGCTCGCCGTCAACATGGTGCCGTTCCCTCGTCTCCACTTCTTCATGGTCGGCTTCG---------------------------------------
>M__poaeLC_12115
--------------------------------------------------------------------------------------CGG-----------------------------------------------------------------GCCTGA-------------------------------------------------------------------------------CCACCGGCGGAC-TAC-TAAACTC-TTGTTAATT-TTTGGC-ATTCTGAATC-ATAACTAAGA--AATAAGTTAAAACTTTCAACAACGGATCTCTTGGTTCTGGCATCGATGAAGAACGCAGCGAAATGCGATAAGTAATGTGAATTGCAGAATTCAGTGAATCATCGAATCTTTGAACGCACATTGCGCCCATTAGTATTCTAGTGGGCATGCCTGTTCGAGCGTCATTTCAACCCTTAAGC-C---TAGCTTAGTGTTGGGAGACTGC-CTA--ATACGCAGCTCCTCAAAACCAG-TGGCGGAGTC-TGTTCGTGCTCTGAGCGTAGTAATT-CTTTATCTCGCTTCTGCAAGCC-GATTA-GACAACAGCCATAAACCGCACCCTT--------CGG----GGGCAC----TTTTT-----AATGGTTGACCTCGGATCAGGTAGGAATA-------NNNNNNNNNNNNNNNNNNNNNNNNNNNNNNNNNNNNNNNNNNNNNNNNNNNNNNNNNNNNNNNNNNNNNNNNNNNNNNNNNNNNNNNNNNNNNNNNNNNNNNNNNNNNNNNNNNNNNNNNNNNNNNNNNNNNNNNNNNNNNNNNNNNNNNNNNNNNNNNNNNNNNNNNNNNNNNNNNNNNNNNNNNNNNNNNNNNNNNNNNNNNNNNNNNNNNNNNNNNNNNNNNNNNNNNNNNNNNNNNNNNNNNNNNNNNNNNNNNNNNNNNNNNNNNNNNNNNNNNNNNNNNNNNNNNNNNNNNNNNNNNNNNNNNNNNNNNNNNNNNNNNNNNNNNNNNNNNNNNNNNNNNNNNNNNNNNNNNNNNNNNNNNNNNNNNNNNNNNNNNNNNNNNNNNNNNNNNNNNNNNNNNNNNNNNNNNNNNNNNNNNNNNNNNNNNNNNNNNNNNNNNNNNNNNNNNNNNNNNNNNNNNNNNNNNNNNNNNNNNNNNNNNNNNNNNNNNNNNNNNNNNNNNNNNNNNNNNNNNNNNNNNNNNNNNNNNNNNNNNNNNNNNNNNNNNNNNNNNNNNNNNNNNNNNNNNNNNNNNNNNNNNNNNNNNNNNNNNNNNNNNNNNNNNNNNNNNNNNNNNNNNNNNNNNNNNNNNNNNNNNNNNNNNNNNNNNNNNNNNNNNNNNNNNNNNNNNNNNNNNNNNNNNNNNNNNNNNNNNNNNNNNNNNNNNNNNNNNNNNNNNNNNNNNNNNNNNNNNNNNNNNNNNNNNNNNNNNNNNNNNNNNNNNNNNNNNNNNNNNNNNNNNNNNNNNNNNNNNNNNNNNNNNNNNNNNNNNNNNNNNNNNNNNNNNNNNNNNNNNNNN--GATATACTTTTG-CCTCTACCTTGTCCCATT-TGCGTAGAA-CCAACACTCCAGTTGGTAGAGACGGCAAGCTTGCCAAACCTCGCCAACTGCACAACACACATTGGGGTCTCGTCTGTCCTGCAGAAACGCCTGAGGGTCAGGCTTGCGGTCTGGTCAAGAACCTTTCTCTCATGTGCTCGATCAGTGTGGGAACATCAACGGAACCCATCATTGATTACATGATCACCAGGAATATGGAGGTGTTGGAGGAATATGAGCCACTGCGTTATCCCAACGCCACAAAGATCTTCCTGAATGGATCTTGGATTGGTGTACACCAGGATCCCAAGACATTGGTGCGCGATGTCCAGCAGCTTCGTCGTAACAACCAGATCCCTGCAGAGGTCTCTCTGATCCGTGATATCAGAGATCGCGAGTTCAAGATCTTCTCTGACGCTGGTCGTGTCATGCGCCCTCTATTTGTCGTGGAGCAGGAAGACA-ATCCGGACACGGGAGTGGAGAAGGGCGCGCTGGTTCTCAACAAGGAGCATATCAGAAAGCTTGAGAACGAC-CAGGCCTTGCCTCC---TGGCAGTGAGGAG-------TACTTCGGCTGGCAAGGCCTCGTTAACGAAGGTGTCATCGAGTATCTGGATGCCGAGGAAGAGGAGACCTCGATGATCTGCATGACCGCTGAGGATCTTGAGACCTTCCGTCTGGCGAAACAAGGTCACGACATGACGACAGATAAC---ACCGAGGAGCCGAACAAGCGTGTGAAAACCCGCATGAACCCGACAACACACATGTACACCCACTGCGAAATCCATCCTAGCATGCTTCTCGGTATCTGCGCCAGCATCATTCCAAGGCTTCCGGCAACAAGTACGTCCCTCGCGCCGTCCTCGTCGATCTCGAGCCCGGTACCATGGATGCCGTCCGTGCCGGCCCCTTCGGCCAGCTCTTCCGCCCCGACAACTTCGTCTTCGGTCAGTCCGGTGCTGGCAACAACTGGGCCAAGGGTCACTACACTGAGGGTGCCGAGCTCGTCGACCAGGTCCTCGAGGTCGTCCGCCGCGAGGCTGAGGGCTGTGACTGCCTCCAGGGTTTCCAGATCACCCACTCTCTCGGTGGTGGTACCGGTGCCGGTATGGGTACGCTCCTCATCTCCAAGATCCGCGAGGAGTTCCCCGACCGCATGATGGCCACCTTCTCGGTCGTCCCCTCGCCCAAGGTCTCCGACACCGTCGTTGAGCCTTACAACGCCACCCTGTCCGTCCACCAGCTCGTTGAGAACTCGGACGCGACCTTCTGCATTGACAACGAGGCTCTGTACGACATCTGCATGCGCACCCTGAAGCTCTCCAACCCTTCGTACGGCGACCTGAACTACCTCGTCTCCGCCGTCATGTCCGGTGTCACCACCTGCCTGCGTTTCCCTGGTCAGCTCAACTCTGACCTGCGCAAGCTCGCCGTCAACATGGTGCCGTTCCCTCGTCTCCACTTCTTCATGGTCGGCTTCG---------------------------------------
>M__poaeLC_12116
--------------------------------------------------------------------------------------CGG-----------------------------------------------------------------GCCTGA-------------------------------------------------------------------------------CCACCGGCGGAC-TAC-TAAACTC-TTGTTAATT-TTTGGC-ATTCTGAATC-ATAACTAAGA--AATAAGTTAAAACTTTCAACAACGGATCTCTTGGTTCTGGCATCGATGAAGAACGCAGCGAAATGCGATAAGTAATGTGAATTGCAGAATTCAGTGAATCATCGAATCTTTGAACGCACATTGCGCCCATTAGTATTCTAGTGGGCATGCCTGTTCGAGCGTCATTTCAACCCTTAAGC-C---TAGCTTAGTGTTGGGAGACTGC-CTA--ATACGCAGCTCCTCAAAACCAG-TGGCGGAGTC-TGTTCGTGCTCTGAGCGTAGTAATT-CTTTATCTCGCTTCTGCAAGCC-GATTA-GACAACAGCCATAAACCGCACCCTT--------CGG----GGGCAC----TTTTT-----AATGGTTGACCTCGGATCAGGTAGGAATA-------NNNNNNNNNNNNNNNNNNNNNNNNNNNNNNNNNNNNNNNNNNNNNNNNNNNNNNNNNNNNNNNNNNNNNNNNNNNNNNNNNNNNNNNNNNNNNNNNNNNNNNNNNNNNNNNNNNNNNNNNNNNNNNNNNNNNNNNNNNNNNNNNNNNNNNNNNNNNNNNNNNNNNNNNNNNNNNNNNNNNNNNNNNNNNNNNNNNNNNNNNNNNNNNNNNNNNNNNNNNNNNNNNNNNNNNNNNNNNNNNNNNNNNNNNNNNNNNNNNNNNNNNNNNNNNNNNNNNNNNNNNNNNNNNNNNNNNNNNNNNNNNNNNNNNNNNNNNNNNNNNNNNNNNNNNNNNNNNNNNNNNNNNNNNNNNNNNNNNNNNNNNNNNNNNNNNNNNNNNNNNNNNNNNNNNNNNNNNNNNNNNNNNNNNNNNNNNNNNNNNNNNNNNNNNNNNNNNNNNNNNNNNNNNNNNNNNNNNNNNNNNNNNNNNNNNNNNNNNNNNNNNNNNNNNNNNNNNNNNNNNNNNNNNNNNNNNNNNNNNNNNNNNNNNNNNNNNNNNNNNNNNNNNNNNNNNNNNNNNNNNNNNNNNNNNNNNNNNNNNNNNNNNNNNNNNNNNNNNNNNNNNNNNNNNNNNNNNNNNNNNNNNNNNNNNNNNNNNNNNNNNNNNNNNNNNNNNNNNNNNNNNNNNNNNNNNNNNNNNNNNNNNNNNNNNNNNNNNNNNNNNNNNNNNNNNNNNNNNNNNNNNNNNNNNNNNNNNNNNNNNNNNNNNNNNNNNNNNNNNNNNNNNNNNNNNNNNNNNNNNNNNNNNNNNNNNNNNNNNNNNNNNNNNNNNNNNNNNNNNNNNNNNNNNNNNNNNNNNNNNNNN--GATATACTTTTG-CCTCTACCTTGTCCCATT-TGCGTAGAA-CCAACACTCCAGTTGGTAGAGACGGCAAGCTTGCCAAACCTCGCCAACTGCACAACACACATTGGGGTCTCGTCTGTCCTGCAGAAACGCCTGAGGGTCAGGCTTGCGGTCTGGTCAAGAACCTTTCTCTCATGTGCTCGATCAGTGTGGGAACATCAACGGAACCCATCATTGATTACATGATCACCAGGAATATGGAGGTGTTGGAGGAATATGAGCCACTGCGTTATCCCAACGCCACAAAGATCTTCCTGAATGGATCTTGGATTGGTGTACACCAGGATCCCAAGACATTGGTGCGCGATGTCCAGCAGCTTCGTCGTAACAACCAGATCCCTGCAGAGGTCTCTCTGATCCGTGATATCAGAGATCGCGAGTTCAAGATCTTCTCTGACGCTGGTCGTGTCATGCGCCCTCTATTTGTCGTGGAGCAGGAAGACA-ATCCGGACACGGGAGTGGAGAAGGGCGCGCTGGTTCTCAACAAGGAGCATATCAGAAAGCTTGAGAACGAC-CAGGCCTTGCCTCC---TGGCAGTGAGGAG-------TACTTCGGCTGGCAAGGCCTCGTTAACGAAGGTGTCATCGAGTATCTGGATGCCGAGGAAGAGGAGACCTCGATGATCTGCATGACCGCTGAGGATCTTGAGACCTTCCGTCTGGCGAAACAAGGTCACGACATGACGACAGATAAC---ACCGAGGAGCCGAACAAGCGTGTGAAAACCCGCATGAACCCGACAACACACATGTACACCCACTGCGAAATCCATCCTAGCATGCTTCTCGGTATCTGCGCCAGCATCATTCCAAGGCTTCCGGCAACAAGTACGTCCCTCGCGCCGTCCTCGTCGATCTCGAGCCCGGTACCATGGATGCCGTCCGTGCCGGCCCCTTCGGCCAGCTCTTCCGCCCCGACAACTTCGTCTTCGGTCAGTCCGGTGCTGGCAACAACTGGGCCAAGGGTCACTACACTGAGGGTGCCGAGCTCGTCGACCAGGTCCTCGAGGTCGTCCGCCGCGAGGCTGAGGGCTGTGACTGCCTCCAGGGTTTCCAGATCACCCACTCTCTCGGTGGTGGTACCGGTGCCGGTATGGGTACGCTCCTCATCTCCAAGATCCGCGAGGAGTTCCCCGACCGCATGATGGCCACCTTCTCGGTCGTCCCCTCGCCCAAGGTCTCCGACACCGTCGTTGAGCCTTACAACGCCACCCTGTCCGTCCACCAGCTCGTTGAGAACTCGGACGCGACCTTCTGCATTGACAACGAGGCTCTGTACGACATCTGCATGCGCACCCTGAAGCTCTCCAACCCTTCGTACGGCGACCTGAACTACCTCGTCTCCGCCGTCATGTCCGGTGTCACCACCTGCCTGCGTTTCCCTGGTCAGCTCAACTCTGACCTGCGCAAGCTCGCCGTCAACATGGTGCCGTTCCCTCGTCTCCACTTCTTCATGGTCGGCTTCG---------------------------------------
>M__ratticaudaeBRIP_68298_
GTCTCCGTAGGTGAACCTGCGGAGGGATCATTACTGAGTT-TTTAACT--CTCCAAACCA-TGTGAAC-TTACCAC--TGTTGCCTCGG--TGG---------------------ATGGTG---------CTGCTCCCTCGG-----GGGTGGTGCTG---------------------------------------------------------------------------------CCGCCGGTGGACAAAC-TAAACTC-TTGTTAATT-TTTGGC-ATTCTGAATC--AAATCAAGA--AATAAGTTAAAACTTTCAACAACGGATCTCTTGGTTCTGGCATCGATGAAGAACGCAGCGAAATGCGATAAGTAATGTGAATTGCAGAATTCAGTGAATCATCGAATCTTTGAACGCACATTGCGCCCATTAGTATTCTAGTGGGCATGCCTGTTCGAGCGTCATTTCAACCCTTAAGC-C---TAGCTTAGCGTTGGGAGACTGCACTA--AACCGCAGCTCCTCAAAACCAG-TGGCGGAGTC-TGTTCGTACTCTGAGCGCAGTAATT-TATTATCTCGCTTCTGTAAGTACGGCT--GACGACAGCCATAAACCGCACCCTT--------CGG----GGGCAC----TTTTT-----AATGG-TGACCTC-----------------------ATTGCCCTAGTAACGGCG-AGTGAAGCGGCAACAGCTCAAATTTGAAATCTGGCCTTCTGGTCCGAATTGTAATTTGTAGAGGATGCTTTTGGTTAGGTACCTTCCGAGTTCCTTGGAACAGGACGCCTTAGAGGGTGAGAGCCCCGTACGGTTGGATACCGAGCCTCTGTAAAGCTCCTTCGACGAGTCGAGTAGTTTGGGAATGCTGCTCTAAATGGGAGGTAAATTTCTTCTAAAGCTAAATACCGGCCAGAGACCGATAGCGCACAAGTAGAGTGATCGAAAGATGAAAAGCACTTTGAAAAGAGGGTTAAATAGTACGTGAAATTGTTGAAAGGGAAGGGCTTATGACCAGACCTTTGCCTTGCGGATCATCCGGTGTTCTCACCGGTGCACTCCGCTTGGTTGAGGCCAGCATCAGTTTCGGCGGCGGGATAAAAGCTTCAGGAATGTGACTCCCCCGGGAGTGTTATAGCCTGTTGCATAATACCGCCGCTGGGACTGAGGACCGCGCTTCGGCTAGGATGCTGGCATAATGGTCATCAGCCACCCGTCTTGAAACACGGACCAAGGAGTCGAACATTTATGCGAGTTTTTGGGTGTTAAACCCTCAAGCGTAATGAAAGTGAACGGAGGTGAGAGCCCTTAC--GGGTGCATCATCGACCGATCCTGATGTCTTCGGATGGATTTGAGTAAGAGCATAACTGTTCGGACCCGAAAGATGGTGAACTATGCGTGGATAGGGTGAAGCCAGAGGAAACTCTGGT-GGAGGCTCGCAGC-GGTTCTGACGTGCAAATCGATCGTCAAATCTGCGCAT--GGGGCGAAAGA-CTAATCGCCGGTACACTTTTG-CGTCCACCCTGTCCCATT-TGCGGAGAA-CAAACACTCCCGTTGGGAGAGACGGCAAGCTTGCTAAGCCGCGACAGTTGCACAACACGCACTGGGGTCTTGTGTGTCCAGCAGAAACGCCCGAGGGTCAGGCTTGTGGTCTGGTCAAGAACCTCTCGCTCATGTGCTCAATCAGCGTCGGAACATCCACGGAACCCATCATCGATTACATGATTACCAGGAACATGGAGGTGCTTGAGGAGTACGAACCCCTACGATACCCGAACGCCACCAAGATCTTCCTGAACGGATCGTGGATCGGCGTCCATCAAGACCCCAAGACTCTTGTTAGAGATGTCCAACAGCTCCGCCGCAACAACCAGATCCCTGCAGAAGTGTCCCTGATTCGCGATATCAGAGATCGCGAGTTCAAAATCTTCTCGGATGCCGGTCGTGTCATGCGTCCGCTGTTTGTCGTGGAACAAGAAGACA-ATCCGGATACTGGAGTCGAGAAGGGATCACTGACACTCAACAAGGAGCACATCCGAAAGCTCGAGAATGAT-CAAGCCCTTCCTCC---AGGCAGCGATGAG-------TACTTCGGTTGGCAGGGTCTGGTCAACGAAGGTGTCATTGAGTATCTCGATGCTGAGGAAGAGGAGACATCAATGATTTGCATGACAGCCGAGGACCTCGAAACCTTCCGCCTTGCCAAACAAGGCCACGACATGACGGCGGACAAC---AGCGAAGAGCCCAACAAACGCATCAAGACGCGGATGAATCCGACGACGCACATGTACACCCATTGTGAAATTCACCCAAGCATGCTGCTGGGCATTTGTGCCAGTATCATTCCCNNNNNNNNNNNNNNNNNNNNNNNNNNNNNNNNNNNNNNNNNNNNNNNNNNNNNNNNNNNNNNNNNNNNNNNNNNNNNNNNNNNNNNNNNNNNNNNNNNNNNNNNNNNNNNNNNNNNNNNNNNNNNNNNNNNNNNNNNNNNNNNNNNNNNNNNNNNNNNNNNNNNNNNNNNNNNNNNNNNNNNNNNNNNNNNNNNNNNNNNNNNNNNNNNNNNNNNNNNNNNNNNNNNNNNNNNNNNNNNNNNNNNNNNNNNNNNNNNNNNNNNNNNNNNNNNNNNNNNNNNNNNNNNNNNNNNNNNNNNNNNNNNNNNNNNNNNNNNNNNNNNNNNNNNNNNNNNNNNNNNNNNNNNNNNNNNNNNNNNNNNNNNNNNNNNNNNNNNNNNNNNNNNNNNNNNNNNNNNNNNNNNNNNNNNNNNNNNNNNNNNNNNNNNNNNNNNNNNNNNNNNNNNNNNNNNNNNNNNNNNNNNNNNNNNNNNNNNNNNNNNNNNNNNNNNNNNNNNNNNNNNNNNNNNNNNNNNNNNNNNNNNNNNNNNNNNNNNNNNNNNNNNNNNNNNNNNNNNNNNNNNNNNNNNNNNNNNNNNNNNNNNNNNNNNNNNNNNNNNNNNNNNNNNNNNNNNNNNNNNNNNNNNNNNNNNNNNNNNNNNNNNNNNNNNNNNNNNNNNNNNNNNNNNNNNNNNNNNNNNNNNNNNNNNNNNN
>M__rhopalostylidisCBS_145125_
TTCTCCGTAGGTGAACCTGCGGAGGGATCATTACAGAGTT-TCTAACT--CCTAAAACCA-TGTGAAC-TTACCAC--TGTTTCCTCGG--TGG---------------------AAGGCA------------GTCCTGAAA-----GGGTACTGCTGGA--------------------------------------------------------------------------------AGCCGAAGGACAAAC-TAAACTC-TTGTTAAT--TTTGTTAATTCTGAATC--AAACTAAGA--AATAAGTTAAAACTTTCAACAACGGATCTCTTGGTTCTGGCATCGATGAAGAACGCAGCGAAATGCGATAAGTAATGTGAATTGCAGAATTCAGTGAATCATCGAATCTTTGAACGCACATTGCGCCCATTAGTATTCTAGTGGGCATGCCTGTTCGAGCGTCATTTCAACCCTTAAGC-C---TAGCTTAGTGTTGGGAGACTGC-CTA--ATACGCAGCTCCTCAAAACCAG-TGGCAGAGTT-TTTACGTACTCTGAGCGCAGTAATT-CTAT-TCTCGCTTTTG-AACAC-GTCTA-GACGATAGCCAAAAACCGCTTGCCT--------CGG----CAGCAC----TTTTT-----AATGGTTGACCTCGGATCAGGTAGGAATACCCGCTGATTGCCCCAGTAACGGCG-AGTGAAGCGGCAACAGCTCAAATTTGAAATCTGGCCTTCTGGTCCGAATTGTAATTTGTAGAGGATGACTTTGGTTAGGTACCTTTCGAGTTCCTTGGAACAGGACGCCTTAGAGGGTGAGAGCCCCGTACGATTGGATGCCGAGCCTTTGTAAGTCTCCTTCGACGAGTCGAGTAGTTTGGGAATGCTGCTCTAAATGGGAGGTAAATTTCTTCTAAAGCTAAATACCGGCCAGAGACCGATAGCGCACAAGTAGAGTGATCGAAAGATGAAAAGCACTTTGAAAAGAGGGTTAAATAGTACGTGAAATTGTTGAAAGGGAAGGGTTTATGACCAGACCTTTGCGTTGGGAATCATCCGGTGTTCTCACCGGTGCACTTCCCTTCGTTGAGGCCAGCATCAGTTTTGGTTGGGGGATAAAGACTTTAGGAATGTGATTCCTCCGGGAATGTTATAGCCTTTTGTGTAATACCCTGACCGGGACTGAGGACCGCGCTTCGGCTAGGATGCTGGCATAATGGTCATCAGCCACCCGTCTTGAAACACGGACCAAGGAGTCGAACATTTATGCGAGTGTTTGGGTGTTAAACCCTCACGCGTAATTAAAGTGAACGGAGGTGAGAGCCCTTAC--GGGTGCATCATCGACCGATCCTGATGTCTTCGGATGGATTTGAGTAAGAGCATAACTGTTCGGACCCGAAAGATGGTGAACTATGCGTGGATAGGGTGAAGCCAGAGGAAACTCTGGT-GGAGGCTCGCAGC-GGTTCTGACGTGCAAATCGATCGTCAAATCTGCGCAT-GGGGGCGAAAGA-CTAATCGCCGCTACACATTCG-CGTCCACCCTCTCCCATT-TGCGCAGAA-CCAACACTCCCGTCGGCAGAGATGGCAAGCTTGCCAAGCCTCGTCAGCTGCACAACACACATTGGGGTCTTGTGTGCCCCGCCGAGACGCCTGAAGGCCAAGCCTGCGGTCTCGTCAAGAACCTTTCCCTCATGTGTTCGATCAGTGTGGGTACCTCAACGGAGCCCATTATTGACTACATGATCACAAGAAATATGGAAGTCCTGGAGGAGTACGAGCCTTTGCGGTACCCCAACGCCACCAAGATCTTCTTGAACGGATCTTGGATTGGTGTGCACCAGGACCCTAAGACTCTTGTCAGGGATGTTCAGCAGCTTCGTCGCAACAACCAGATTCCTGCTGAGGTGTCTCTCATTCGCGACATCAGAGATCGTGAGTTCAAGATCTTCTCTGATGCTGGACGTGTCATGCGGCCTCTGTTTGTGGTGGAGCAGGAAGACA-ACCCAGACACTGGTGCGGAAAGAGGTTCATTGACTCTTAACAAGGAGCACATCCGCAAGCTCGAAAATGAC-CAGGCACTTCCTCC---TGGTAGTGACGAG-------TACTTCGGCTGGCAAGGACTGGTCAACGAGGGTGTCATCGAGTACCTTGATGCTGAGGAGGAGGAGACTTCCATGATCTGCATGACCGCAGAAGACCTGGAGACGTTCCGTCTCACCAAGCAAGGTCACGACATGACGACTGACAAT---AGCGAAGAGCCCAACAAGCGTGTCAAGACGAGGATGAATCCGACCACACACATGTACACTCATTGCGAAATCCACCCTAGTATGCTGTTGGGTATTTGCGCGAGTATCATTCCTNNNNNNNNNNNNNNNNNNNNNNNNNNNNNNNNNNNNNNNNNNNNNNNNNNNNNNNNNNNNNNNNNNNNNNNNNNNNNNNNNNNNNNNNNNNNNNNNNNNNNNNNNNNNNNNNNNNNNNNNNNNNNNNNNNNNNNNNNNNNNNNNNNNNNNNNNNNNNNNNNNNNNNNNNNNNNNNNNNNNNNNNNNNNNNNNNNNNNNNNNNNNNNNNNNNNNNNNNNNNNNNNNNNNNNNNNNNNNNNNNNNNNNNNNNNNNNNNNNNNNNNNNNNNNNNNNNNNNNNNNNNNNNNNNNNNNNNNNNNNNNNNNNNNNNNNNNNNNNNNNNNNNNNNNNNNNNNNNNNNNNNNNNNNNNNNNNNNNNNNNNNNNNNNNNNNNNNNNNNNNNNNNNNNNNNNNNNNNNNNNNNNNNNNNNNNNNNNNNNNNNNNNNNNNNNNNNNNNNNNNNNNNNNNNNNNNNNNNNNNNNNNNNNNNNNNNNNNNNNNNNNNNNNNNNNNNNNNNNNNNNNNNNNNNNNNNNNNNNNNNNNNNNNNNNNNNNNNNNNNNNNNNNNNNNNNNNNNNNNNNNNNNNNNNNNNNNNNNNNNNNNNNNNNNNNNNNNNNNNNNNNNNNNNNNNNNNNNNNNNNNNNNNNNNNNNNNNNNNNNNNNNNNNNNNNNNNNNNNNNNNNNNNNNNNNNNNNNNNNNNNNNNNNNNNNNN
>M__salmonicolorKCTC_56427
GTCTCCGTAGGTGAACCTGCGGAGGGATCATTACAGAGTT-TTTAACT--CCTAAAACCA-TGTGAAC-TTACCAC--TGTTGCCTCGG--TGG---------------------AAGGCA--------------TCCGAAA-----GGG---TGCTGGA--------------------------------------------------------------------------------AGCCGGTGGACAT-C-TAAACTC-TTGTTAATT-TTTGTT-ATTCTGAATC-TAAACTAAGA--AATAAGTTAAAACTTTCAACAACGGATCTCTTGGTTCTGGCATCGATGAAGAACGCAGCGAAATGCGATAAGTAATGTGAATTGCAGAATTCAGTGAATCATCGAATCTTTGAACGCACATTGCGCCCATTAGTATTCTAGTGGGCATGCCTGTTCGAGCGTCATTTCAACCCTTAAGC-C---TAGCTTAGTGTTGGGAGACTGC-CTA--ATACGCAGCTCCTCAAAACCAG-TGGCAGAGTT-TTTACGTACTCTGAGCGCAGTAATT-CTAT-TCTCGCTTCTG-AAAAC-GTCTA-GACGATAGCCAAGAACCGCATGCTT--------CGG----CAGC----------------------------------------------------ATTGCCCTAGTAACGGCG-AGTGAAGCGGCAACAGCTCAAATTTGAAATCTGGCCTTCTGGTCCGAATTGTAATTTGTAGAGGATGACTTTGGTTAGGTACCTTCCGAGTTCCTTGGAACAGGACGCCTTAGAGGGTGAGAGCCCCGTACGGTTGGATGCCGAGCCTCTGTAAGTCTCCTTCGACGAGTCGAGTAGTTTGGGAATGCTGCTCTAAATGGGAGGTAAATTTCTTCTAAAGCTAAATACCGGCCAGAGACCGATAGCGCACAAGTAGAGTGATCGAAAGATGAAAAGCACTTTGAAAAGAGGGTTAAATAGTACGTGAAATTGTTGAAAGGGAAGGGCTTATGACCAGACCTTTGCATTGAGAATCATCCGGTGTTCTCACCGGTGCACTTCTCTTTGTTGAGGCCAGCATCAGTTTTAGGCGGGGGATAAAGACTTAAGGAATGTGATTCCTCCGGGAATGTTATAGCCTTTTGTGTAATACCCTGCCTGGGACTGAGGACCGCGCTTCGGCTAGGATGCTGGCATAATGGTCATCAGCCACCCGTCTTGAAACACGGACCAAGGAGTCGAACATTTATGCGAGTGTTTGGGTGTTAAACCCTCACGCGTAATGAAAGTGAACGGAGGTGAGAGCCCTTAC--GGGTGCATCATCGACCGATCCTGATGTCTTCGGATGGATTTGAGTAAGAGCATAACTGTTCGGACCCGAAAGATGGTGAACTATGCGTGGATAGGGTGAAGCCAGAGGAAACTCTGGT-GGAGGCTCGCAGC-GGTTCTGACGTGCAAATCGATCGTCAAATCTGCGC-----------------------NNNNNNNNNNNNNNNNNNNNNNNNNNNNNNNNNNNNNNNNNNNNNNNNNNNNNNNNNNNNNNNNNNNNNNNNNNNNNNNNNNNNNNNNNNNNNNNNNNNNNNNNNNNNNNNNNNNNNNNNNNNNNNNNNNNNNNNNNNNNNNNNNNNNNNNNNNNNNNNNNNNNNNNNNNNNNNNNNNNNNNNNNNNNNNNNNNNNNNNNNNNNNNNNNNNNNNNNNNNNNNNNNNNNNNNNNNNNNNNNNNNNNNNNNNNNNNNNNNNNNNNNNNNNNNNNNNNNNNNNNNNNNNNNNNNNNNNNNNNNNNNNNNNNNNNNNNNNNNNNNNNNNNNNNNNNNNNNNNNNNNNNNNNNNNNNNNNNNNNNNNNNNNNNNNNNNNNNNNNNNNNNNNNNNNNNNNNNNNNNNNNNNNNNNNNNNNNNNNNNNNNNNNNNNNNNNNNNNNNNNNNNNNNNNNNNNNNNNNNNNNNNNNNNNNNNNNNNNNNNNNNNNNNNNNNNNNNNNNNNNNNNNNNNNNNNNNNNNNNNNNNNNNNNNNNNNNNNNNNNNNNNNNNNNNNNNNNNNNNNNNNNNNNNNNNNNNNNNNNNNNNNNNNNNNNNNNNNNNNNNNNNNNNNNNNNNNNNNNNNNNNNNNNNNNNNNNNNNNNNNNNNNNNNNNNNNNNNNNNNNNNNNNNNNNNNNNNNNNNNNNNNNNNNNNNNNNNNNNNNNNNNNNNNNNNNNNNNNNNNNNNNNNNNNNNNNNNNNNNNNNNNNNNNNNNNNNNNNNNNNNNNNNNNNNNNNNNNNNNNNNNNNNNNNNNNNNNNNNNNNNNNNNNNNNNNNNNNNNNNNNNNNNNNNNNNNNNNNNNNNNNNNNNNNNNNNNNNNNNNNNNNNNNNNNNNNNNNNNNNNNNNNNNNNNNNNNNNNNNNNNNNNNNNNNNNNNNNNNNNNNNNNNNNNNNNNNNNNNNNNNNNNNNNNNNNNNNNNNNNNNNNNNNNNNNNNNNNNNNNNNNNNNNNNNNNNNNNNNNNNNNNNNNNNNNNNNNNNNNNNNNNNNNNNNNNNNNNNNNNNNNNNNNNNNNNNNNNNNNNNNNNNNNNNNNNNNNNNNNNNNNNNNNNNNNNNNNNNNNNNNNNNNNNNNNNNNNNNNNNNNNNNNNNNNNNNNNNNNNNNNNNNNNNNNNNNNNNNNNNNNNNNNNNNNNNNNNNNNNNNNNNNNNNNNNNNNNNNNNNNNNNNNNNNNNNNNNNNNNNNNNNNNNNNNNNNNNNNNNNNNNNNNNNNNNNNNNNNNNNNNNNNNNNNNNNNNNNNNNNNNNNNNNNNNNNNNNNNNNNNNNNNNNNNNNNNNNNNNNNNNNNNNNNNNNNNNNNNNNNNNNNNNNNNNNNNNNNNNNNNNNNNNNNNNNNNNNNNNNNNNNNNNNNNNNNNNNNNNNNNNNNNNNNNNNNNNNNNNNNNNNNNNNNNNNNNNNNNNNNNNNNNNNNNNNNNNNNNNNNNNNNNNNNNNNNNNNNNNNNNNNNNNNNNNNNNNNNNNNNNNNNNNNNNNNNNNNNNNNNNNNNNNNNNNNNNNNNNNNNNNNNNNNNNNNN
>M__seminicolaCBS_139951_
----------------------------CATTACTGAGTT-TTCAACT--CTCCAAACCA-TGTGAAC-TTACCAC--TGTTGCCTCGG--TGG---------------------TTGGTG------------CCCTCACGG----------GCGCTG---------------------------------------------------------------------------------CCGCCGGCGGACAAAC-TAAACTC-TTGTCAAC--TTTGTCAAATCTGAATC-TAAACTAAGA--AATAAGTTAAAACTTTCAACAACGGATCTCTTGGTTCTGGCATCGATGAAGAACGCAGCGAAATGCGATAAGTAATGTGAATTGCAGAATTCAGTGAATCATCGAATCTTTGAACGCACATTGCGCCCATTAGTATTCTAGTGGGCATGCCTGTTCGAGCGTCATTTCAACCCTTAAGC-C---TAGCTTAGCGTTGGGAGACTGCGCTA--AACCGCAGCTCCTCAAAACCAG-TGGCGGAGTC--CTCTGTGCTCTGAGCGTAGTAAT--CTTTATCTCGCTTGTATGAACG-CAGTG-GTCGACGGCCATAAACCGCACCTCT----CCTTCGGGTGAGGGCACCTTTTTTTT-----AATGGTTGACCTCGGATCAGGTAGGAATACCCGCTG-ATGCCCTAGTAACGGCG-AGTGAAGCGGCAACAGCTCAAATTTGAAATCTGGCCCTCGGGTCCGAGTTGTAATTTGTAGAGGATGATTTTGGTTAGGTACCTTCCGAGTTCCTTGGAACAGGACGCCTTAGAGGGTGAGAGCCCCGTACGGTTGGATGCCGAGCCTCTGTAAATCTCCTTCGACGAGTCGAGTAGTTTGGGAATGCTGCTCTAAATGGGAGGTAAATTTCTTCTAAAGCTAAATACCGGCCAGAGACCGATAGCGCACAAGTAGAGTGATCGAAAGATGAAAAGCACTTTGAAAAGAGGGTTAAATAGTACGTGAAATTGTTGAAAGGGAAGGGCTTGTGACCAGACCTTTGCCTTGCGGATCATCCGGTGTTCTCACCGGTGCACTCCGCTTGGTTGAGGCCAGCATCAGTTTCGGCGGCGGGATAAAGACTTCAGGAACGTGACTCCCCCGGGAGTGTTATAGCCTGCTGTGTAATACCGCCGCTGGGACTGAGGACCGCGCTTCGGCTAGGATGCTGGCATAATGGTCATCAGCCACCCGTCTTGAAACACGGACCAAGGAGTCGAACATTTATGCGAGTTTTTGGGTGTTAAACCCTCAAGCGTAATGAAAGTGAACGGAGGTGAGAGCCCTTAC--GGGTGCATCATCGACCGATCCTGATGTCTTCGGATGGATTTGAGTAAGAGCATAACTGTTCGGACCCGAAAGATGGTGAACTATGCGTGGATAGGGTGAAGCCAGAGGAAACTCTGGT-GGAGGCTCGCAGC-GGTTCTGACGTGCAAATCGATCGTCAAATCTGCGCAT--GGGGCGAAAGA-CTAAT----GATACACATTCG-CGTCCACCTTGTCCCACT-TGCGAAGGA-CCAATACTCCCGTTGGCAGAGATGGCAAGCTCGCCAAGCCGCGGCAGCTGCACAACACGCACTGGGGACTCGTCTGTCCCGCTGAGACGCCTGAAGGTCAGGCTTGCGGTTTGGTCAAGAACCTCTCGCTGATGTGCTCCATCAGTGTGGGAACCTCGACCGAGCCCATCATCGACTACATGATTACGAGGAACATGGAGGTGCTTGAGGAGTATGAGCCTCTACGGTACCCTAACGCCACAAAGATCTTCCTGAACGGTTCCTGGATTGGCGTGCACCAAGACCCCAAGACCCTGGTTCGGGATGTTCAGCAGCTTAGACGAAACAACCAGATTCCTGCCGAGGTCTCGCTAATTCGCGACATCAGAGATCGCGAGTTCAAGATCTTCTCGGACGCGGGCCGTGTTATGCGACCTCTCTTTGTCGTGGAGCAGGAAGACA-ACCC------------------GGGCTCTCTAACACTCAACAAAGAGCATATCCGAAAGCTCGAGATCGAC-CAGACTCTTCCTGC---AGGCAGCGACGAA-------TACTTCGGCTGGCAGGGCCTTGTCAACGAGGGTGTCATTGAGTACCTCGATGCCGAGGAAGAGGAGACGTCAATGATTTGTATGACGGCGGAGGACCTGGAGACGTTCCGTCTTGCCAAGCAAGGCCACGACATGACGGTGGATACT---AGCGAGGAACCCAACAAGCGTATCAACACCCGCATGAACCCGACCACGCATATGTACACGCACTGCGAGATTCATCCCAGCATGCTCCTCGGCATTTGCGCCAGTATCATCCCCAGGCCTCCGGAAACAAGTACGTTCCCCGTGCCGTCCTCGTCGATCTCGAGCCCGGTACCATGGACGCCGTCCGCGCTGGCCCCTTCGGCCAGCTTTTCCGCCCCGACAACTTCGTCTTCGGTCAGTCCGGTGCCGGCAACAACTGGGCCAAGGGTCACTACACTGAGGGTGCCGAGCTTGTCGACCAGGTCCTCGAGGTCGTCCGTCGCGAGGCCGAGGGCTGCGACAGCCTCCAGGGTTTCCAGATCACCCACTCTCTCGGTGGTGGTACTGGTGCCGGTATGGGTACGCTCCTCATCTCCAAGATTCGCGAGGAGTTCCCCGACCGGATGATGGCCACCTTCTCGGTCGTCCCCTCCCCCAAGGTCTCCGACACCGTCGTTGAGCCCTACAACGCGACTCTGTCCATCCACCAGCTTGTTGAGAACTCGGACGAGACCTTCTGCATTGACAACGAGGCTCTCTACGACATCTGCATGCGTACCCTCAAGCTCTCCAACCCCTCGTACGGCGACCTGAACTACCTCGTCTCCGCCGTCATGTCCGGTGTCACCACCTGCTTGCGCTTCCCCGGCCAGCTCAACTCCGACTTGCGCAAGCTCGCCGTCAACATGGTTCCTTTCCCCCGTCTCCACTTCTTCATGGTCGGCTTCGCTCCCCTGACCAGCCGTGGCGCCCACTCCTTCCGT----
>M__australianaSAUCC_8723_2
GTCTCCGTAGGTGAACCTGCGGAGGGATCATTACAGAGTT-TTTAACT--CCCAAAACCA-TGTGAAC-TTACCAC--TGTTGCCTCGG--TGG---------------------AAGGTA--------------CCCGAAA-----GGG---TGCTGGA--------------------------------------------------------------------------------AGCCGGTGGACAT-C-TAAACTC-TTGTTAATT-TCTGTT-ATTCTGAATC-TAAACTAAGA--AATAAGTTAAAACTTTCAACAACGGATCTCTTGGTTCTGGCATCGATGAAGAACGCAGCGAAATGCGATAAGTAATGTGAATTGCAGAATTCAGTGAATCATCGAATCTTTGAACGCACATTGCGCCCATTAGTATTCTAGTGGGCATGCCTGTTCGAGCGTCATTTCAACCCTTAAGC-C---TAGCTTAGTGTTGGGAGACTGC-CTA--ATACGCAGCTCCTCAAAACCAG-TGGCAGAGTT-TTTACGTACTCTGAGCGCAGTAATT-CTAT-TCTCGCTTCTG-AAAAC-GTCTA-GACGATAGCCAGAAACCGCATGCCT--------CGG----CAGCAA----CTTTT-----AATGGTTGACCTCGGATCAGGTAGGAATACCCGCTGATTGCCCTAGTAACGGCG-AGTGAAGCGGCAACAGCTCAAATTTGAAATCTGGCCTTCTGGTCCGAATTGTAATTTGTAGAGGATGACTTTGGTTAGGTACCTTCCGAGTTCCTTGGAACAGGACGCCTTAGAGGGTGAGAGCCCCGTACGGTTGGATGCCGAGCCTCTGTAAGTCTCCTTCGACGAGTCGAGTAGTTTGGGAATGCTGCTCTAAATGGGAGGTAAATTTCTTCTAAAGCTAAATACCGGCCAGAGACCGATAGCGCACAAGTAGAGTGATCGAAAGATGAAAAGCACTTTGAAAAGAGGGTTAAATAGTACGTGAAATTGTTGAAAGGGAAGGGCTTATGACCAGACCTTTGCATTGAGAATCATCCGGTGTTCTCACCGGTGCACTTCTCTTTGTTGAGGCCAGCATCAGTTTCGGGCGGGGGATAAAGACTTAAGGAATGTGATTCCCCCGGGAATGTTATAGCCTTCTGTGTAATACCCTGCCTGGGACTGAGGACCGCGCTTCGGCTAGGATGCTGGCATAATGGTCATCAGCCACCCGTCTTGAAACACGGACCAAGGAGTCGAACATTTATGCGAGTGTTTGGGTGTTAAACCCTCACGCGTAATGAAAGTGAACGGAGGTGAGAGCCCTTAC--GGGTGCATCATCGACCGATCCTGATGTCTTCGGATGGATTTGAGTAAGAGCATAACTGTTCGGACCCGAAAGATGGTGAACTATGCGTGGATAGGGTGAAGCCAGAGGAAACTCTGGT-GGAGGCTCGCAGC-GGTTCTGACGTGCAAATCGATCGTCAAATCTGCGCAT-GGGGGCGAAAGA-CTAATCGCCGTTACACATTCG-CATCCACCCTCTCCCATT-TGCGCAGAA-CTAACACCCCCGTTGGCAGAGATGGCAAGCTTGCCAAACCTCGCCAGCTGCACAACACGCATTGGGGTCTTGTGTGCCCTGCTGAGACGCCTGAAGGTCAGGCTTGTGGTCTTGTCAAGAACCTTTCGCTCATGTGCTCGATTAGTGTGGGAACCTCCACGGAGCCGATCATCGACTACATGATTACGAGAAACATGGAAGTCCTGGAGGAGTACGAACCTCTGCGATATCCCAACGCCACCAAGATCTTTTTGAACGGATCGTGGATCGGTGTCCACCAGGACCCTAAGACTCTCGTCAGAGATGTGCAGCAGCTCCGTCGCAATAACCAGATTCCTGCTGAGGTCTCTCTCATCCGCGATATCAGAGATCGTGAGTTCAAGATCTTCTCTGATGCTGGACGTGTTATGCGACCTTTGCTCGTCGTGGAACAGGAAAACA-ACCCGGATACTGGTGTGGAGAAGGGTTCTTTGGTTCTGAACAAGGAACACATTCGTAAGCTTGAGAACGAT-CAGGCTCTTCCGCC---TGGTAGTGACGAG-------TACTTTGGCTGGCAGGGTCTAGTCAATGAAGGTGTCATCGAGTATCTGGATGCTGAGGAAGAGGAGACTTCCATGATCTGCATGACCGCGGAAGACTTGGAAACTTTCCGCCTCACCAAGCAGGGTCACGACATGACAACTGACAAT---AGTGAAGAGCCCAACAAGCGTGTCAAGACGAGGATGAATCCGACAACACACATGTACACTCATTGCGAAATCCACCCTAGTATGTTGTTGGGTATCTGCGCCAGCATCATTCCGAGGCTTCCGGTGGCAAGTACGTTCCCCGTGCCGTCCTCGTCGATCTTGAGCCCGGTACCATGGACGCTGTCCGTGCTGGTCCTTTCGGTCAGCTCTTCCGCCCCGACAACTTCGTCTTCGGCCAGTCCGGTGCCGGCAACAACTGGGCCAAGGGTCATTACACTGAGGGTGCCGAGCTTGTCGACCAGGTCCTCGAGGTTGTTCGTCGTGAGGCTGAAGGCTGCGACTGCCTCCAGGGTTTCCAGATCACCCACTCTCTTGGTGGTGGTACCGGTGCCGGTATGGGTACGCTCCTTATCTCCAAGATCCGTGAGGAGTTCCCCGACCGCATGATGGCCACCTTCTCCGTTGTTCCTTCCCCCAAGGTTTCCGACACCGTTGTTGAGCCTTACAACGCTACCCTATCCGTCCACCAGCTCGTTGAGAACTCTGACGAGACCTTCTGTATCGACAACGAGGCTCTGTACGACATCTGCATGCGTACTCTCAAGCTCTCCAACCCCTCCTACGGTGACTTGAACTACCTGGTCTCCGCCGTCATGTCCGGTGTGACCACTGGTTTCCGTTTCCCTGGTCAGCTTAACTCTGATCTTCGCAAGCTCGCTGTCAACATGGTGCCCTTCCCTCGTCTCCACTTCTTCATGGTCGGCTTCGCTCCCCTTACCAGCCGCGGTGCCCACTCCTTCCGTGCTG
>M__seminicolaCPC_26001
----------------------------CATTACTGAGTT-TTCAACT--CTCCAAACCA-TGTGAAC-TTACCAC--TGTTGCCTCGG--TGG---------------------TTGGTG--------------CCCTCAC-----GGG---CGCT--G-------------------------------------------------------------------------------CCGCCGGCGGACAAAC-TAAACTC-TTGTCAAC--TTTGTCAAATCTGAATC-TAAACTAAGA--AATAAGTTAAAACTTTCAACAACGGATCTCTTGGTTCTGGCATCGATGAAGAACGCAGCGAAATGCGATAAGTAATGTGAATTGCAGAATTCAGTGAATCATCGAATCTTTGAACGCACATTGCGCCCATTAGTATTCTAGTGGGCATGCCTGTTCGAGCGTCATTTCAACCCTTAAGC-C---TAGCTTAGCGTTGGGAGACTGCGCTA--AACCGCAGCTCCTCAAAACCAG-TGGCGGAGTC--CTCTGTGCTCTGAGCGTAGTAAT--CTTTATCTCGCTTGTATGAACG-CAGTG-GTCGACGGCCATAAACCGCACCTCT----CCTTCGGGTGAGGGCACC---TTTTT-----AATGGTTGACCTCGGATCAGGTAGGAATACCCGCTG-ATGCCCTAGTAACGGCG-AGTGAAGCGGCAACAGCTCAAATTTGAAATCTGGCCCTCGGGTCCGAGTTGTAATTTGTAGAGGATGATTTTGGTTAGGTACCTTCCGAGTTCCTTGGAACAGGACGCCTTAGAGGGTGAGAGCCCCGTACGGTTGGATGCCGAGCCTCTGTAAATCTCCTTCGACGAGTCGAGTAGTTTGGGAATGCTGCTCTAAATGGGAGGTAAATTTCTTCTAAAGCTAAATACCGGCCAGAGACCGATAGCGCACAAGTAGAGTGATCGAAAGATGAAAAGCACTTTGAAAAGAGGGTTAAATAGTACGTGAAATTGTTGAAAGGGAAGGGCTTGTGACCAGACCTTTGCCTTGCGGATCATCCGGTGTTCTCACCGGTGCACTCCGCTTGGTTGAGGCCAGCATCAGTTTCGGCGGCGGGATAAAGACTTCAGGAACGTGACTCCCCCGGGAGTGTTATAGCCTGCTGTGTAATACCGCCGCTGGGACTGAGGACCGCGCTTCGGCTAGGATGCTGGCATAATGGTCATCAGCCACCCGTCTTGAAACACGGACCAAGGAGTCGAACATTTATGCGAGTTTTTGGGTGTTAAACCCTCAAGCGTAATGAAAGTGAACGGAGGTGAGAGCCCTTAC--GGGTGCATCATCGACCGATCCTGATGTCTTCGGATGGATTTGAGTAAGAGCATAACTGTTCGGACCCGAAAGATGGTGAACTATGCGTGGATAGGGTGAAGCCAGAGGAAACTCTGGT-GGAGGCTCGCAGC-GGTTCTGACGTGCAAATCGATCGTCAAATCTGCGCAT--GGGGCGAAAGA-CTAATC---GATACACATTCG-CGTCCACCTTGTCCCACT-TGCGAAGGA-CCAATACTCCCGTTGGCAGAGATGGCAAGCTCGCCAAGCCGCGGCAGCTGCACAACACGCACTGGGGACTCGTCTGTCCCGCTGAGACGCCTGAAGGTCAGGCTTGCGGTTTGGTCAAGAACCTCTCGCTGATGTGCTCCATCAGTGTGGGAACCTCGACCGAGCCCATCATCGACTACATGATTACGAGGAACATGGAGGTGCTTGAGGAGTATGAGCCTCTACGGTACCCTAACGCCACAAAGATCTTCCTGAACGGTTCCTGGATTGGCGTGCACCAAGACCCCAAGACCCTGGTTCGGGATGTTCAGCAGCTTAGACGAAACAACCAGATTCCTGCCGAGGTCTCGCTAATTCGCGACATCAGAGATCGCGAGTTCAAGATCTTCTCGGACGCGGGCCGTGTTATGCGACCTCTCTTTGTCGTGGAGCAGGAAGACA-ACCC------------------GGGCTCTCTAACACTCAACAAAGAGCATATCCGAAAGCTCGAGATCGAC-CAGACTCTTCCTGC---AGGCAGCGACGAA-------TACTTCGGCTGGCAGGGCCTTGTCAACGAGGGTGTCATTGAGTACCTCGATGCCGAGGAAGAGGAGACGTCAATGATTTGTATGACGGCGGAGGACCTGGAGACGTTCCGTCTTGCCAAGCAAGGCCACGACATGACGGTGGATACT---AGCGAGGAACCCAACAAGCGTATCAACACCCGCATGAACCCGACCACGCATATGTACACGCACTGCGAGATTCATCCCAGCATGCTCCTCGGCATTTGCGCCAGTATCATCCCCAGGCCTCCGGAAACAAGTACGTTCCCCGTGCCGTCCTCGTCGATCTCGAGCCCGGTACCATGGACGCCGTCCGCGCTGGCCCCTTCGGCCAGCTTTTCCGCCCCGACAACTTCGTCTTCGGTCAGTCCGGTGCCGGCAACAACTGGGCCAAGGGTCACTACACTGAGGGTGCCGAGCTTGTCGACCAGGTCCTCGAGGTCGTCCGTCGCGAGGCCGAGGGCTGCGACAGCCTCCAGGGTTTCCAGATCACCCACTCTCTCGGTGGTGGTACTGGTGCCGGTATGGGTACGCTCCTCATCTCCAAGATTCGCGAGGAGTTCCCCGACCGGATGATGGCCACCTTCTCGGTCGTCCCCTCCCCCAAGGTCTCCGACACCGTCGTTGAGCCCTACAACGCGACTCTGTCCATCCACCAGCTTGTTGAGAACTCGGACGAGACCTTCTGCATTGACAACGAGGCTCTCTACGACATCTGCATGCGTACCCTCAAGCTCTCCAACCCCTCGTACGGCGACCTGAACTACCTCGTCTCCGCCGTCATGTCCGGTGTCACCACCTGCTTGCGCTTCCCCGGCCAGCTCAACTCCGACTTGCGCAAGCTCGCCGTCAACATGGTTCCTTTCCCCCGTCTCCACTTCTTCATGGTCGGCTTCGCTCCCCTGACCAGCCGTGGCGCCCACTCCTTCCGTGC--
>M__seminicolaDAOM_250161
GTCTCCGTAGGTGAACCTGCGGAGGGATCATTACTGAGTT-TTCAACT--CTCCAAACCA-TGTGAAC-TTACCAC--TGTTGCCTCGG--TGG---------------------TTGGTG------------CCCTCACGG----------GCGCTG---------------------------------------------------------------------------------CCGCCGGCGGACAAAC-TAAACTC-TTGTCAAC--TTTGTCAAATCTGAATC-TAAACTAAGA--AATAAGTTAAAACTTTCAACAACGGATCTCTTGGTTCTGGCATCGATGAAGAACGCAGCGAAATGCGATAAGTAATGTGAATTGCAGAATTCAGTGAATCATCGAATCTTTGAACGCACATTGCGCCCATTAGTATTCTAGTGGGCATGCCTGTTCGAGCGTCATTTCAACCCTTAAGC-C---TAGCTTAGCGTTGGGAGACTGCGCTA--AACCGCAGCTCCTCAAAACCAG-TGGCGGAGTC--CTCTGTGCTCTGAGCGTAGTAAT--CTTTATCTCGCTTGTATGAACG-CAGTG-GTCGACGGCCATAAACCGCACCTCT----CCTTCGGGTGAGGGCACC---TTTTT-----AATGGTTGACCTCGGATCAGGTAGGAATACCCGCTG-ATGCCCTAGTAACGGCG-AGTGAAGCGGCAACAGCTCAAATTTGAAATCTGGCCCTCGGGTCCGAGTTGTAATTTGTAGAGGATGATTTTGGTTAGGTACCTTCCGAGTTCCTTGGAACAGGACGCCTTAGAGGGTGAGAGCCCCGTACGGTTGGATGCCGAGCCTCTGTAAATCTCCTTCGACGAGTCGAGTAGTTTGGGAATGCTGCTCTAAATGGGAGGTAAATTTCTTCTAAAGCTAAATACCGGCCAGAGACCGATAGCGCACAAGTAGAGTGATCGAAAGATGAAAAGCACTTTGAAAAGAGGGTTAAATAGTACGTGAAATTGTTGAAAGGGAAGGGCTTGTGACCAGACCTTTGCCTTGCGGATCATCCGGTGTTCTCACCGGTGCACTCCGCTTGGTTGAGGCCAGCATCAGTTTCGGCGGCGGGATAAAGACTTCAGGAACGTGACTCCCCCGGGAGTGTTATAGCCTGCTGTGTAATACCGCCGCTGGGACTGAGGACCGCGCTTCGGCTAGGATGCTGGCATAATGGTCATCAGCCACCCGTCTTGAAACACGGACCAAGGAGTCGAACATTTATGCGAGTTTTTGGGTGTTAAACCCTCAAGCGTAATGAAAGTGAACGGAGGTGGGAGCCCTTAC--GGGTGCATCATCGACCGATCCTGATGTCTTCGGATGGATTTGAGTAAGAGCATAACTGTTCGGACCCGAAAGATGGTGAACTATGCGTGGATAGGGTGAAGCCAGAGGAAACTCTGGT-GGAGGCTCGCAGC-GGTTCTGACGTGCAAATCGATCGTCAAATCTGCGCAT--GGGGCGAAAGA-CTATCGA-CGATACACATTCG-CGTCCACCTTGTCCCACT-TGCGAAGGA-CCAATACTCCCGTTGGCAGAGATGGCAAGCTCGCCAAGCCGCGGCAGCTGCACAACACGCACTGGGGACTCGTCTGTCCCGCTGAGACGCCTGAAGGTCAGGCTTGCGGTTTGGTCAAGAACCTCTCGCTGATGTGCTCCATCAGTGTGGGAACCTCGACCGAGCCCATCATCGACTACATGATTACGAGGAACATGGAGGTGCTTGAGGAGTATGAGCCTCTACGGTACCCTAACGCCACAAAGATCTTCCTGAACGGTTCCTGGATTGGCGTGCACCAAGACCCCAAGACCCTGGTTCGGGATGTTCAGCAGCTTAGACGAAACAACCAGATTCCTGCCGAGGTCTCGCTAATTCGCGACATCAGAGATCGCGAGTTCAAGATCTTCTCGGACGCGGGCCGTGTTATGCGACCTCTCTTTGTCGTGGAGCAGGAAGACA-ACCC------------------GGGCTCTCTAACACTCAATAAAGAGCATATCCGAAAGCTCGAGATCGAC-CAGACTCTTCCTGC---AGGCAGCGATGAA-------TACTTCGGCTGGCAGGGCCTTGTCAACGAGGGTGTCATTGAGTACCTCGATGCCGAGGAAGAGGAGACGTCAATGATTTGTATGACGGCGGAGGACCTGGAGACGTTCCGTCTTGCCAAGCAAGGCCACGACATGACGGTGGATACT---AGCGAGGAACCCAACAAGCGTATCAACACCCGCATGAACCCGACCACGCATATGTACACGCACTGCGAGATTCATCCCAGCATGCTCCTCGGCATTTGCGCCAGTATCATCCCCAGGCCTCCGGAAACAAGTACGTTCCCCGTGCCGTCCTCGTCGATCTCGAGCCCGGTACCATGGACGCCGTCCGCGCTGGCCCCTTCGGCCAGCTTTTCCGCCCCGACAACTTCGTCTTCGGTCAGTCCGGTGCCGGCAACAACTGGGCCAAGGGTCACTACACTGAGGGTGCCGAGCTTGTCGACCAGGTCCTCGAGGTCGTCCGTCGCGAGGCCGAGGGCTGCGACAGCCTCCAGGGTTTCCAGATCACCCACTCTCTCGGTGGTGGTACTGGTGCCGGTATGGGTACGCTCCTCATCTCCAAGATTCGCGAGGAGTTCCCCGACCGGATGATGGCCACCTTCTCGGTCGTCCCCTCCCCCAAGGTCTCCGACACCGTCGTTGAGCCCTACAACGCGACTCTGTCCATCCACCAGCTTGTTGAGAACTCGGACGAGACCTTCTGCATTGACAACGAGGCTCTCTACGACATCTGCATGCGTACCCTCAAGCTCTCCAACCCCTCGTACGGCGACCTGAACTACCTCGTCTCCGCCGTCATGTCCGGTGTCACCACCTGCTTGCGCTTCCCCGGCCAGCTCAACTCCGACTTGCGCAAGCTCGCCGTCAACATGGTTCCTTTCCCCCGTCTCCACTTCTTCATGGTCGGCTTCGCTCCCCTGACCAGCCGTGGCGCCCACTCCTTCCGTGCC-
>M__shilinenseCGMCC_3_23531_
GTCTCCGTAGGTGAACCTGCGGAGGGATCATTACTGAGTT-TTCAACT--CTCCAAACCA-TGTGAAC-TTACCAC--TGTTGCCTCGG--TGG---------------------TTGGTG-------------CCCTCGGG-----------CGCTG---------------------------------------------------------------------------------CCGCCGGCGGACAAAC-TAAACTC-TTGTCAAC--TTTGTCAAATCTGAATC-TAAACTAAGA--AATAAGTTAAAACTTTCAACAACGGATCTCTTGGTTCTGGCATCGATGAAGAACGCAGCGAAATGCGATAAGTAATGTGAATTGCAGAATTCAGTGAATCATCGAATCTTTGAACGCACATTGCGCCCATTAGTATTCTAGTGGGCATGCCTGTTCGAGCGTCATTTCAACCCTTAAGC-C---TAGCTTAGCGTTGGGAGACTGCACTA--AACCGCAGCTCCTCAAAACCAG-TGGCGGAGTC--CTCTGTACTCTGAGCGTAGTAATT--CTTATCTCGCTTTTTCAGTAT--AGTG-GTCGACGGCCATAAACCGCACCTCT--TCCCTCGGGATCAGGGCACT---TTTTT-----AATGGTTGACCTCGGATCAGGTAGGAATACCCGCTGATTGCCCTAGTAACGGCG-AGTGAAGCGGCAACAGCTCAAATTTGAAATCTGGCCCTTGGGTCCGAGTTGTAATTTGTAGAGGATGCTTTTGGTTAGGTACCTTCCGAGTTCCTTGGAACAGGACGCCTTAGAGGGTGAGAGCCCCGTACGGTTGGATACCGAGCCTCTGTAAAGCTCCTTCGACGAGTCGAGTAGTTTGGGAATGCTGCTCTAAATGGGAGGTAAATTTCTTCTAAAGCTAAATACCGGCCAGAGACCGATAGCGCACAAGTAGAGTGATCGAAAGATGAAAAGCACTTTGAAAAGAGGGTTAAATAGTACGTGAAATTGTTGAAAGGGAAGGGCTTGTGACCAGACCTTTGCCTTGCGGATCATCCGGTGTTCTCACCGGTGCACTCCGCTTGGTTGAGGCCAGCATCAGTTTCGGCGGCGGGATAAAGACTTCAGGAACGTGACTCCCCCGGGAGTGTTATAGCCTGCTGTGTAATACCGCCGCTGGGACTGAGGACCGCGCTTCGGCTAGGATGCTGGCATAATGGTCATCAGCCACCCGTCTTGAAACACGGACCAAGGAGTCGAACATTTATGCGAGTTTTTGGGTGTTAAACCCTCAAGCGTAATGAAAGTGAACGGAGGTGAGAGCCCTTAC--GGGTGCATCATCGACCGATCCTGATGTCTTCGGATGGATTTGAGTAAGAGCATAACTGTTCGGACCCGAAAGATGGTGAACTATGCGTGGATAGGGTGAAGCCAGAGGAAACTCTGGT-GGAGGCTCGCAGC-GGTTCTGACGTGCAAATCGATCGTCAAATCTGCGCAT-GGGGGCGAAAGA-CTAATCGNNNNNNNNNNNNNNNNNNNNNNNNNNNNNNNNNNNNNNNNNNNNNNNNNNNNNNNNNNNNNNNNNNNNNNNNNNNNNNNNNNNNNNNNNNNNNNNNNNNNNNNNNNNNNNNNNNNNNNNNNNNNNNNNNNNNNNNNNNNNNNNNNNNNNNNNNNNNNNNNNNNNNNNNNNNNNNNNNNNNNNNNNNNNNNNNNNNNNNNNNNNNNNNNNNNNNNNNNNNNNNNNNNNNNNNNNNNNNNNNNNNNNNNNNNNNNNNNNNNNNNNNNNNNNNNNNNNNNNNNNNNNNNNNNNNNNNNNNNNNNNNNNNNNNNNNNNNNNNNNNNNNNNNNNNNNNNNNNNNNNNNNNNNNNNNNNNNNNNNNNNNNNNNNNNNNNNNNNNNNNNNNNNNNNNNNNNNNNNNNNNNNNNNNNNNNNNNNNNNNNNNNNNNNNNNNNNNNNNNNNNNNNNNNNNNNNNNNNNNNNNNNNNNNNNNNNNNNNNNNNNNNNNNNNNNNNNNNNNNNNNNNNNNNNNNNNNNNNNNNNNNNNNNNNNNNNNNNNNNNNNNNNNNNNNNNNNNNNNNNNNNNNNNNNNNNNNNNNNNNNNNNNNNNNNNNNNNNNNNNNNNNNNNNNNNNNNNNNNNNNNNNNNNNNNNNNNNNNNNNNNNNNNNNNNNNNNNNNNNNNNNNNNNNNNNNNNNNNNNNNNNNNNNNNNNNNNNNNNNNNNNNNNNNNNNNNNNNNNNNNNNNNNNNNNNNNNNNNNNNNNNNNNNNNNNNNNNNNNNNNNNNNNNNNNNNNNNNNNNNNNNNNNNNNNNNNNNNNNNNNNNNNNNNNNNNNNNNNNNNNNNNNNNNNNNNNNNNNNNNNNNNNNNNNNNNNNNNNNNAGGCTTCCGGAAACAAGTACGTTCCCCGTGCCGTCCTCGTCGATCTCGAGCCTGGCACCATGGATGCCGTCCGCGCTGGTCCCTTCGGCCAGCTCTTCCGCCCCGACAACTTCGTCTTCGGTCAGTCCGGTGCCGGCAACAACTGGGCCAAGGGTCACTACACTGAGGGTGCCGAGCTTGTCGATCAGGTCCTCGAGGTCGTCCGTCGCGAGGCCGAGGGCTGCGACAGCCTCCAGGGTTTCCAGATCACCCACTCTCTCGGTGGTGGTACTGGTGCCGGTATGGGTACGCTCCTCATCTCCAAGATCCGTGAGGAGTTCCCCGACCGGATGATGGCCACCTTCTCGGTTGTCCCATCCCCCAAGGTCTCCGACACCGTCGTTGAGCCCTACAACGCCACTCTGTCTATCCACCAGCTTGTGGAGAACTCCGACGAGACCTTCTGCATTGACAACGAGGCTCTTTACGACATCTGCATGCGCACCCTCAAGCTCTCCAACCCCTCGTACGGCGACTTGAACTATCTCGTCTCCGCCGTCATGTCCGGTGTCACCACCTGCCTGCGCTTCCCTGGCCAGCTCAACTCCGACTTGCGCAAGCTCGCCGTCAACATGGTTCCTTTCCCCCGTCTTCACTTCTTCATGGTCGGCTTCGCCCCCTTGACCAGCCGTGGCGCCCACTCCTTCCGTGCCG
>M__sichuanenseKUNCC23_13008_
GTCTCCGTAGGTGAACCTGCGGAGGGATCATTATAGAGTTATCTAACT--CCTAAAACCA-TGTGAAT-TTACCAC--TGTTGCCTCGG--TGG---------------------TGGGTA--------------TCCGAAA-----GGG---TGCT--G-------------------------------------------------------------------------------CCACCGGTGGAC--ACTTAAACTC-TTGTTAATT-TTTGGC-ATTCTGAATC-ATAACTAAGA--AATAAGTTAAAACTTTCAACAACGGATCTCTTGGTTCTGGCATCGATGAAGAACGCAGCGAAATGCGATAAGTAATGTGAATTGCAGAATTCAGTGAATCATCGAATCTTTGAACGCACATTGCGCCCATTAGTATTCTAGTGGGCATGCCTGTTCGAGCGTCATTTCAACCCTTAAGC-C---TAGCTTAGTGTTGGGAGACTGC-CTA--ATACGCAGCTCCTCAAAACCAG-TGGCAGAGTT-TTCTCGTACTCTGAGCGCAGTAATT-TTTTATCTCGCTTCTGTAAGAC-GATTA-GACGATAGCCAAAAACCGCATCTCT------TCGGA----GAGCAC----TTTTT-----AATGGTTGACCTCGGATCAGGTAGGAATACCCGCTG--------------GGCG-AGTGAAGCGGCAACAGCTCAAATTTGAAATCTGGCCTTCTGGTCCGAATTGTAATTTGTAGAGGATGCATTTGGTTAGGTACCTTCCGAGTTCCTTGGAACAGGACGCCTTAGAGGGTGAGAGCCCCGTACGGTTGGATGCCGAGCCTCTGTAATGCTCCTTCGACGAGTCGAGTAGTTTGGGAATGCTGCTCTAAATGGGAGGTAAATTTCTTCTAAAGCTAAATACCGGCCAGAGACCGATAGCGCACAAGTAGAGTGATCGAAAGATGAAAAGCACTTTGAAAAGAGGGTTAAATAGTACGTGAAATTGTTGAAAGGGAAGGGCTTATGACCAGACCTTTGCCTTGGGAATCATCCGGTGTTCTCACCGGTGCACTTCCCTTGGTTGAGGCCAGCATCAGTTTTAGAAGCGGGATAAAGACTTAAGGAATGTGACTCCTCCGGGAGTGTTATAGCCTTCTGTGTAATACCGTTTCCGGGACTGAGGACCGCGCTTCGGCTAGGATGCTGGCATAATGGTCATCAGCCACCCGTCTTGAAACACGGACCAAGGAGTCGAACATTTATGCAAGTGTTTGGGTGTTAAACCCTCACGCGTAATGAAAGTGAACGGAGGTGAGAGCCCTTAC--GGGTGCATCATCGACCGATCCTGATGTCTTCGGATGGATTTGAGTAAGAGCATAACTGTTCGGACCCGAAAGATGGTGAACTATGCGTGGATAGGGTGAAGCCAGAGGAAACTCTGGT-GGAGGCTCGCAGC-GGTTCTGACGTGCAAATCGATCGTCAAATCTGCGCAT-GGGGGCGAAAGA-CTAATCG------------TG-CCTCGACTCTATCTCATT-TGCGGAGAA-CGAACACGCCTGTTGGCAGAGATGGTAAGCTTGCCAAGCCTCGGCAGTTGCACAACACTCACTGGGGCCTGGTGTGTCCTGCGGAGACACCCGAGGGCCAAGCTTGTGGTCTTGTCAAGAACCTTTCTTTGATGTGCTCAATCAGTGTGGGTACTTCCACAGATCCCATCATCGACTACATGATCACAAGGAACATGGAAGTGCTCGAAGAGTATGAGCCACTACGATACCCCAACGCCACCAAGATCTTTCTCAACGGATCCTGGATTGGTGTTCACCAGGACCCCAAGACTCTTGTCAGAGATGTCCAACAGCTTCGCCGCAACAACCAGATTCCTGCCGAAGTTTCCCTCATCCGCGATATCAGAGATAGAGAGTTTAAGATTTTCTCAGATGCTGGTCGTGTCATGCGACCCCTCCTTGTTGTTGAACAAGAGGGCA-ATGCGGA---AGGTGTCGAGAAAGGCTCTTTGGTGTTGAACAAAGAGCACATCCGAAAGCTTGAGAATGAC-CAGGCACTTCCTCC---TGGTAGTGATGAG-------TACTTCGGCTGGCAAGGTCTGGTCAACGCAGGCGTTATCGAATACCTTGATGCTGAGGAAGAGGAGACGTCTATGATCTGCATGACTGCTGAGGATCTGGAAACCTTCCGACTCACAAAGCAAGGTGTCGACATGACGACGGACAAT---AGCGAGGAGCCAAACAAGCGCGTCAAGACGAGAATGAACCCCACCACGCACATGTACACACATTGCGAAATTCACCCTAGTATGCTTCTGGGAATCTGTGCCAGCATTATTCCANNNNNNNNNNNNNNNNNNNNNNNNNNNNNNNNNNNNNNNNNNNNNNNNNNNNNNNNNNNNNNNNNNNNNNNNNNNNNNNNNNNNNNNNNNNNNNNNNNNNNNNNNNNNNNNNNNNNNNNNNNNNNNNNNNNNNNNNNNNNNNNNNNNNNNNNNNNNNNNNNNNNNNNNNNNNNNNNNNNNNNNNNNNNNNNNNNNNNNNNNNNNNNNNNNNNNNNNNNNNNNNNNNNNNNNNNNNNNNNNNNNNNNNNNNNNNNNNNNNNNNNNNNNNNNNNNNNNNNNNNNNNNNNNNNNNNNNNNNNNNNNNNNNNNNNNNNNNNNNNNNNNNNNNNNNNNNNNNNNNNNNNNNNNNNNNNNNNNNNNNNNNNNNNNNNNNNNNNNNNNNNNNNNNNNNNNNNNNNNNNNNNNNNNNNNNNNNNNNNNNNNNNNNNNNNNNNNNNNNNNNNNNNNNNNNNNNNNNNNNNNNNNNNNNNNNNNNNNNNNNNNNNNNNNNNNNNNNNNNNNNNNNNNNNNNNNNNNNNNNNNNNNNNNNNNNNNNNNNNNNNNNNNNNNNNNNNNNNNNNNNNNNNNNNNNNNNNNNNNNNNNNNNNNNNNNNNNNNNNNNNNNNNNNNNNNNNNNNNNNNNNNNNNNNNNNNNNNNNNNNNNNNNNNNNNNNNNNNNNNNNNNNNNNNNNNNNNNNNNNNNNNNNNNNNNNN
>M__sinenseSAUCC_211097_
GTCTCCGTAGGTGAACCTGCGGAGGGATCATTACAGAGTT-TTTAACT--CCTAAAACCA-TGTGAAC-TTACCAC--TGTTGCCTCGG--TGG---------------------AAGGTA--------------TCCGAAA-----GGG---TACTGGA--------------------------------------------------------------------------------AGCCGGTGGACAT-C-TAAACTC-TTGTTAATC-TTTGTT-ATTCTGAATC-TAAACTAAGA--AATAAGTTAAAACTTTCAACAACGGATCTCTTGGTTCTGGCATCGATGAAGAACGCAGCGAAATGCGATAAGTAATGTGAATTGCAGAATTCAGTGAATCATCGAATCTTTGAACGCACATTGCGCCCATTAGTATTCTAGTGGGCATGCCTGTTCGAGCGTCATTTCAACCCTTAAGC-C---TAGCTTAGTGTTGGGAGACTGC-CTA--ATACGCAGCTCCTCAAAACCAG-TGGCAGAGTT-TTTACGTACTCTGAGCGCAGTAATT-CTAT-TCTCGCTTCTG-AAAAC-GTCTA-GACGATAGCCAAAAACCGCATGCTT--------CGG----CAGCAC----TTTTT-----AATGGTTGACCTCGGATCAGGTAGGAATACCCGCTGATTGCCCTAGTAACGGCG-AGTGAAGCGGCAACAGCTCAAATTTGAAATCTGGCCTTCTGGTCCGAATTGTAATTTGTAGAGGATGACTTTGGTTAGGTACCTTCCGAGTTCCTTGGAACAGGACGCCTTAGAGGGTGAGAGCCCCGTACGGTTGGATGCCGAGCCTCTGTAAGTCTCCTTCGACGAGTCGAGTAGTTTGGGAATGCTGCTCTAAATGGGAGGTAAATTTCTTCTAAAGCTAAATACCGGCCAGAGACCGATAGCGCACAAGTAGAGTGATCGAAAGATGAAAAGCACTTTGAAAAGAGGGTTAAATAGTACGTGAAATTGTTGAAAGGGAAGGGCTTATGACCAGACCTTTGCATTGAGAATCATCCGGTGTTCTCACCGGTGCACTTCTCTTTGTTGAGGCCAGCATCAGTTTCGGGCGGGGGATAAAGACTTAAGGAATGTGATTCCTCCGGGAATGTTATAGCCTTTTGTGTAATACCCTGCCTGGGACTGAGGACCGCGCTTCGGCTAGGATGCTGGCATAATGGTCATCAGCCACCCGTCTTGAAACACGGACCAAGGAGTCGAACATTTATGCGAGTGTTTGGGTGTTAAACCCTCACGCGTAATGAAAGTGAACGGAGGTGAGAGCCCTTAC--GGGTGCATCATCGACCGATCCTGATGTCTTCGGATGGATTTGAGTAAGAGCATAACTGTTCGGACCCGAAAGATGGTGAACTATGCGTGGATAGGGTGAAGCCAGAGGAAACTCTGGT-GGAGGCTCGCAGC-GGTTCTGACGTGCAAATCGATCGTCAAATCTGCGCAT-GGGGGCGAAAGA-CTAATCGCCGTTACACATTTG-CATCCACCCTTTCCCATT-TACGCAGAA-CCAACACCCCCGTTGGTAGAGATGGCAAGCTTGCCAAACCTCGCCAGCTGCACAACACACATTGGGGTCTTGTGTGCCCTGCTGAGACGCCTGAAGGTCAGGCTTGTGGTCTTGTCAAGAACCTTTCGCTCATGTGCTCGATCAGTGTGGGAACCTCCACGGAGCCGATCATCGACTACATGATCACCAGAAACATGGAAGTCCTGGAGGAGTACGAACCTCTGCGATACCCCAACGCCACCAAGATCTTCTTGAATGGATCCTGGATTGGTGTCCACCAGGACCCCAAGACTCTCGTTAGAGATGTGCAGCAGCTCCGTCGCAACAATCAGATTCCTGCTGAGGTCTCTCTCATTCGCGATATCAGAGATCGTGAGTTCAAGATCTTCTCTGATGCTGGACGTGTTATGCGACCTTTGCTCGTTGTAGAACAGGAAAACA-ACCCGGATACTGGGGTGGAGAAGGGGTCTTTGGTTCTGAACAAGGAACACATTCGGAAGCTCGAAAATGAC-CAGGCTCTTCCGCC---TGGTAGTGACGAG-------TACTTTGGATGGCAGGGTCTAGTCAACGAAGGCGTCATCGAGTACCTGGATGCTGAGGAAGAGGAGACTTCCATGATCTGTATGACTGCGGAAGATTTGGAAACTTTCCGCCTTACCAAGCAGGGTCACGACATGACAACAGACAAT---AGTGAAGAGCCGAACAAGCGTGTCAAGACGAGAATGAATCCGACAACACACATGTACACTCATTGCGAAATCCACCCTAGTATGTTGTTGGGTATTTGCGCAAGTATCATTCCGAGGCTTCCGGTGGCAAGTACGTTCCCCGTGCCGTCCTCGTCGATCTTGAGCCCGGTACCATGGACGCTGTCCGTGCTGGTCCTTTCGGTCAGCTCTTCCGCCCCGACAACTTCGTCTTCGGTCAGTCCGGTGCCGGCAACAACTGGGCCAAGGGTCATTACACTGAGGGTGCCGAGCTTGTCGACCAGGTCCTCGAGGTTGTCCGTCGTGAGGCTGAAGGCTGCGACTGCCTCCAGGGTTTCCAGATCACCCACTCTCTCGGTGGTGGTACCGGTGCCGGTATGGGTACGCTCCTTATCTCCAAGATCCGTGAGGAGTTCCCCGACCGCATGATGGCCACCTTCTCCGTCGTTCCTTCCCCCAAGGTTTCCGACACCGTTGTTGAGCCTTACAACGCTACTCTCTCCGTCCATCAGCTCGTCGAGAACTCTGACGAGACCTTCTGTATTGATAACGAGGCTCTGTACGACATCTGCATGCGTACCCTCAAGCTCTCCAACCCCTCCTACGGCGACTTGAACTACCTTGTCTCCGCCGTCATGTCCGGTGTCACCACTGGTTTCCGTTTCCCTGGTCAGCTTAACTCTGATCTTCGCAAGCTCGCCGTCAACATGGTGCCCTTCCCTCGTCTCCACTTCTTCATGGTCGGCTTCGCTCCCCTCACCAGCCGTGGCGCCCACTCCTTCCGTGCCG
>M__sinenseSAUCC_211098
GTCTCCGTAGGTGAACCTGCGGAGGGATCATTACAGAGTT-TTTAACT--CCTAAAACCA-TGTGAAC-TTACCAC--TGTTGCCTCGG--TGG---------------------AAGGTA--------------TCCGAAA-----GGG---TACTGGA--------------------------------------------------------------------------------AGCCGGTGGACAT-A-TAAACTC-TTGTTAATC-TTTGTT-ATTCTGAATC-TAAACTAAGA--AATAAGTTAAAACTTTCAACAACGGATCTCTTGGTTCTGGCATCGATGAAGAACGCAGCGAAATGCGATAAGTAATGTGAATTGCAGAATTCAGTGAATCATCGAATCTTTGAACGCACATTGCGCCCATTAGTATTCTAGTGGGCATGCCTGTTCGAGCGTCATTTCAACCCTTAAGC-C---TAGCTTAGTGTTGGGAGACTGC-CTA--ATACGCAGCTCCTCAAAACCAG-TGGCAGAGTT-TTTACGTACTCTGAGCGCAGTAATT-CTAT-TCTCGCTTCTG-AAAAC-GTCTA-GACGATAGCCAAAAACCGCATGCTT--------CGG----CAGCAC----TTTTT-----AATGGTTGACCTCGGATCAGGTAGGAATACCCGCTGATTGCCCTAGTAACGGCG-AGTGAAGCGGCAACAGCTCAAATTTGAAATCTGGCCTTCTGGTCCGAATTGTAATTTGTAGAGGATGACTTTGGTTAGGTACCTTCCGAGTTCCTTGGAACAGGACGCCTTAGAGGGTGAGAGCCCCGTACGGTTGGATGCCGAGCCTCTGTAAGTCTCCTTCGACGAGTCGAGTAGTTTGGGAATGCTGCTCTAAATGGGAGGTAAATTTCTTCTAAAGCTAAATACCGGCCAGAGACCGATAGCGCACAAGTAGAGTGATCGAAAGATGAAAAGCACTTTGAAAAGAGGGTTAAATAGTACGTGAAATTGTTGAAAGGGAAGGGCTTATGACCAGACCTTTGCATTGAGAATCATCCGGTGTTCTCACCGGTGCACTTCTCTTTGTTGAGGCCAGCATCAGTTTCGGGCGGGGGATAAAGACTTAAGGAATGTGATTCCTCCGGGAATGTTATAGCCTTTTGTGTAATACCCTGCCTGGGACTGAGGACCGCGCTTCGGCTAGGATGCTGGCATAATGGTCATCAGCCACCCGTCTTGAAACACGGACCAAGGAGTCGAACATTTATGCGAGTGTTTGGGTGTTAAACCCTCACGCGTAATGAAAGTGAACGGAGGTGAGAGCCCTTAC--GGGTGCATCATCGACCGATCCTGATGTCTTCGGATGGATTTGAGTAAGAGCATAACTGTTCGGACCCGAAAGATGGTGAACTATGCGTGGATAGGGTGAAGCCAGAGGAAACTCTGGT-GGAGGCTCGCAGC-GGTTCTGACGTGCAAATCGATCGTCAAATCTGCGCAT-GGGGGCGAAAGA-CTAATCGCCGTTACACATTTG-CATCCACCCTTTCCCATT-TACGCAGAA-CCAACACCCCCGTTGGTAGAGATGGCAAGCTTGCCAAACCTCGCCAGCTGCACAACACACATTGGGGCCTTGTGTGCCCTGCTGAGACGCCTGAAGGTCAGGCTTGTGGTCTTGTCAAGAACCTTTCGCTCATGTGCTCGATCAGTGTGGGAACCTCCACGGAGCCGATCATCGACTACATGATCACCAGAAACATGGAAGTCCTGGAGGAGTACGAACCTCTGCGATACCCCAACGCCACCAAGATCTTCTTGAATGGATCCTGGATTGGTGTCCACCAGGACCCCAAGACTCTCGTTAGAGATGTGCAGCAGCTCCGTCGCAACAATCAGATTCCTGCTGAGGTCTCTCTCATTCGCGATATCAGAGATCGTGAGTTCAAGATCTTCTCTGATGCTGGACGTGTTATGCGACCTTTGCTCGTTGTAGAACAGGAAAACA-ACCCGGATACTGGGGTGGAGAAGGGGTCTTTGGTTCTGAACAAGGAACACATTCGGAAGCTCGAAAATGAC-CAGGCTCTTCCGCC---TGGTAGTGACGAG-------TACTTTGGATGGCAGGGTCTAGTCAACGAAGGCGTCATCGAGTACCTGGATGCTGAGGAAGAGGAGACTTCCATGATCTGTATGACTGCGGAAGATTTGGAAACTTTCCGCCTTACCAAGCAGGGTCACGACATGACAACCGACAAT---AGTGAAGAGCCGAACAAGCGTGTCAAGACGAGAATGAATCCGACAACACACATGTACACTCATTGCGAAATCCACCCTAGTATGTTGTTGGGTATTTGCGCAAGTATCATTCCGAGGCTTCCGGTGGCAAGTACGTTCCCCGTGCCGTCCTCGTCGATCTTGAGCCCGGTACCATGGACGCTGTCCGTGCTGGTCCTTTCGGTCAGCTCTTCCGCCCCGACAACTTCGTCTTCGGTCAGTCCGGTGCCGGCAACAACTGGGCCAAGGGTCATTACACTGAGGGTGCCGAGCTTGTCGACCAGGTCCTCGAGGTTGTCCGTCGTGAGGCTGAAGGCTGCGACTGCCTCCAGGGTTTCCAGATCACCCACTCTCTCGGTGGTGGTACCGGTGCCGGTATGGGTACGCTCCTTATCTCCAAGATCCGTGAGGAGTTCCCCGACCGCATGATGGCCACCTTCTCCGTCGTTCCTTCCCCCAAGGTTTCCGACACCGTTGTTGAGCCTTACAACGCTACTCTCTCCGTCCATCAGCTCGTCGAGAACTCTGACGAGACCTTCTGTATTGATAACGAGGCTCTGTACGACATCTGCATGCGTACCCTCAAGCTCTCCAACCCCTCCTACGGCGACTTGAACTACCTTGTCTCCGCCGTCATGTCCGGTGTCACCACTGGTTTCCGTTTCCCTGGTCAGCTTAACTCTGATCTTCGCAAGCTCGCCGTCAACATGGTGCCCTTCCCTCGTCTCCACTTCTTCATGGTCGGCTTCGCTCCCCTCACCAGCCGTGGCGCCCACTCCTTCCGTGCCG
>M__sorghiCBS_691_96
GTCTCCGTAGGTGAACCTGCGGAGGGATCATTACTGAGTT-TTCAACT--CTCCAAACCA-TGTGAAC-TTACCAC--TGTTGCCTCGG--TGG--------------------ACTGGTG--------CCTTCTCTCGGGA-----AGG---TGCTG---------------------------------------------------------------------------------CCGCCGGTGGAC-TAC-TAAACTC-TTGTTAATT-TTTGGC-ATTCTGAATC-ATAACTAAGA--AATAAGTTAAAACTTTCAACAACGGATCTCTTGGTTCTGGCATCGATGAAGAACGCAGCGAAATGCGATAAGTAATGTGAATTGCAGAATTCAGTGAATCATCGAATCTTTGAACGCACATTGCGCCCATTAGTATTCTAGTGGGCATGCCTGTTCGAGCGTCATTACAACCCTAAAGC-C---TAGCTTTGTGTTGGGAGACTGCGCTA--AACCGCAGCTCCTCAAAACCAG-TGGCGGAGTC-CTCTCGTGCTCTGAGCGTAGTAATT-ACTTATCTCGCTTCTTGTAACA-CGGTG-GTCGACGGCCATAAACCGCACTCCT------TCGGG----GGGCAC----TTTTT-----AATGGTTGACCTCGGATCAGG---------------ATTGCCCTAGTAACGGCG-AGTGAAGCGGCAACAGCTCAAATTTGAAATCTGGCTTTCGGGTCCGAGTTGTAATTTGTAGAGGATGCTTTTGGTTAGGTACCTTCCGAGTTCCTTGGAACAGGACGCCTTAGAGGGTGAGAGCCCCGTACGGTTGGATGCCGAGCCTCTGTAAAGCTCCTTCGACGAGTCGAGTAGTTTGGGAATGCTGCTCTAAATGGGAGGTAAATTTCTTCTAAAGCTAAATACCGGCCAGAGACCGATAGCGCACAAGTAGAGTGATCGAAAGATGAAAAGCACTTTGAAAAGAGGGTTAAATAGTACGTGAAATTGTTGAAAGGGAAGGGCTTGTGACCAGACCTTTGCCTTGCGGATCATCCGGTGTTCTCACCGGTGCACTCCGCTTGGTTGAGGCCAGCATCAGTTCTGGCGGCGGGATAAAGACTTCAGGAATGTGACTCCCCCGGGAGTGTTATAGCCTGTTGTGTAATACCGCCACTGGGACTGAGGACCGCGCTTCGGCTAGGATGCTGGCATAATGGTCATCAGCCACCCGTCTTGAAACACGGACCAAGGAGTCGAACATTTATGCGAGTTTTTGGGTGTTAAACCCTCAAGCGTAATGAAAGTGAACGGAGGTGAGAGCCCTTAC--GGGTGCATCATCGACCGATCCTGATGTCTTCGGATGGATTTGAGTAAGAGCATAACTGTTCGGACCCGAAAGATGGTGAACTATGCGTGGATAGGGTGAAGCCAGAGGAAACTCTGGT-GGAGGCTCGCAGC-GGTTCTGACGTGCAAATCGATCGTCAAATCTGCGCAT-GGGGGCGAAAGA-CTAATCGCCGCTATACCTTTG-CGTCCACCTTATCCCACT-TGCGGAGAA-CCAACACGCCCGTTGGCAGAGACGGCAAGCTCGCCAAGCCACGGCAGTTGCACAACACGCATTGGGGACTTGTCTGTCCCGCCGAGACGCCCGAAGGCCAGGCTTGTGGCCTGGTCAAGAACCTTTCGCTCATGTGCTCGATCAGCGTGGGGACTTCCACTGAGCCTATCATCGACTACATGATTACAAGGAACATGGAAGTGCTTGAAGAGTACGAGCCTTTGCGGTACCCAAACGCCACGAAAATTTTCTTGAATGGTTCATGGATCGGCGTGCATCAAGATCCGAAGACACTTGTCAGGGACGTCCAGCAACTTCGACGTAACAACCAGATCCCCGCCGAGGTGTCATTGATTCGCGATATCAGAGACCGAGAATTCAAGATTTTCTCCGATGCCGGCCGAGTTATGCGCCCGCTCTTTGTTGTGGAGCAAGAAGACA-ACCCAGACACTGGCGCAGAGAAGGGCACCTTGACACTTAACAAGGAGCACATCCGGAAGCTCGAAAACGAC-CAAGCTCTCCCTCC---GGGCAGCGATGAG-------TACTTTGGCTGGCAGGGCCTTGTTAATGAAGGTGTCATCGAGTACCTTGATGCCGAGGAAGAAGAGACGTCAATGATCTGTATGACAGCAGAGGATCTCGAGACTTTCCGTCTCGCCAAACAAGGTCACGACATGACGACAGACAAT---AGCGAGGAACCCAACAAGCGCATCAAGACACGCATGAACCCGACCACGCATATGTACACGCATTGCGAGATTCACCCCAGTATGCTTCTTGGCATCTGCGCCAGTATCATTCCGAGGCCTCCGGCAACAAGTACGTTCCCCGTGCCGTCCTCGTCGATCTCGAGCCCGGCACCATGGACGCCGTCCGCGCTGGCCCCTTCGGCCAGCTTTTCCGCCCCGACAACTTCGTCTTCGGTCAGTCCGGTGCTGGCAACAACTGGGCAAAGGGTCACTACACTGAGGGTGCCGAGCTTGTCGACCAGGTCCTCGAGGTCGTCCGCCGCGAGGCTGAGGGCTGCGACTGCCTTCAGGGTTTCCAGATCACCCACTCCCTCGGTGGTGGTACTGGTGCCGGTATGGGTACGCTCCTCATCTCCAAGATCCGTGAGGAGTTCCCCGACCGCATGATGGCCACCTTCTCGGTCGTCCCCTCCCCCAAGGTCTCCGACACCGTCGTCGAGCCCTACAACGCGACTCTGTCCGTTCACCAGCTTGTTGAGAACTCCGACGAGACCTTCTGCATTGACAACGAGGCTCTCTACGACATCTGCATGCGCACCCTCAAGCTCTCCAACCCCTCGTACGGTGACTTGAACTACCTCGTCTCCGCCGTCATGTCCGGTGTCACCACCTGCCTGCGCTTCCCCGGTCAGCTCAACTCCGATCTGCGCAAGCTCGCCGTCAACATGGTGCCTTTCCCTCGTCTCCACTTCTTCATGGTCGGATTCGCTCCCCTGACCAGCCGTGGCGCCCACTCCTTCCGTGCCG
>M__sp_ZJ40
----------------CTGCGGAGGGATCATTATAGAGTTATCTAACT--CCTAAAACCA-TGTGAAT-TTACCAC--TGTTGCCTCGG--TGG---------------------TGGGTA--------------TCCGAAA-----GGG---TGCT--G-------------------------------------------------------------------------------CCACCGGTGGAC--ACTTAAACTC-TTGTTAATT-TTTGGC-ATTCTGAATC-ATAACTAAGA--AATAAGTTAAAACTTTCAACAACGGATCTCTTGGTTCTGGCATCGATGAAGAACGCAGCGAAATGCGATAAGTAATGTGAATTGCAGAATTCAGTGAATCATCGAATCTTTGAACGCACATTGCGCCCATTAGTATTCTAGTGGGCATGCCTGTTCGAGCGTCATTTCAACCCTTAAGC-C---TAGCTTAGTGTTGGGAGACTGC-CTA--ATACGCAGCTCCTCAAAACCAG-TGGCAGAGTT-TTCTCGTACTCTGAGCGCAGTAATT-TTTTATCTCGCTTCTGTAAGAC-GATTA-GACGATAGCCAAAAACCGCATCTCT------TCGGA----GAGCAC----TTTTT-----AATGGTTGACCTCGGATCAGGTAGGAATACCCGCTGNNNNNNNNNNNNNNNNNNNNNNNNNNNNNNNNNNNNNNNNNNNNNNNNNNNNNNNNNNNNNNNNNNNNNNNNNNNNNNNNNNNNNNNNNNNNNNNNNNNNNNNNNNNNNNNNNNNNNNNNNNNNNNNNNNNNNNNNNNNNNNNNNNNNNNNNNNNNNNNNNNNNNNNNNNNNNNNNNNNNNNNNNNNNNNNNNNNNNNNNNNNNNNNNNNNNNNNNNNNNNNNNNNNNNNNNNNNNNNNNNNNNNNNNNNNNNNNNNNNNNNNNNNNNNNNNNNNNNNNNNNNNNNNNNNNNNNNNNNNNNNNNNNNNNNNNNNNNNNNNNNNNNNNNNNNNNNNNNNNNNNNNNNNNNNNNNNNNNNNNNNNNNNNNNNNNNNNNNNNNNNNNNNNNNNNNNNNNNNNNNNNNNNNNNNNNNNNNNNNNNNNNNNNNNNNNNNNNNNNNNNNNNNNNNNNNNNNNNNNNNNNNNNNNNNNNNNNNNNNNNNNNNNNNNNNNNNNNNNNNNNNNNNNNNNNNNNNNNNNNNNNNNNNNNNNNNNNNNNNNNNNNNNNNNNNNNNNNNNNNNNNNNNNNNNNNNNNNNNNNNNNNNNNNNNNNNNNNNNNNNNNNNNNNNNNNNNNNNNNNNNNNNNNNNNNNNNNNNNNNNNNNNNNNNNNNNNNNNNNNNNNNNNNNNNNNNNNNNNNNNNNNNNNNNNNNNNNNNNNNNNNNNNNNNNNNNNNNNNNNNNNNNNNNNNNNNNNNNNNNNNNNNNNNNNNNNNNNNNNNNNNNNNNNNNNNNNNNNNNNNNNNNNNNNNNNNNNNNNNNNNNNNNNNNNNNNNNNNNNNNNNNNNNNNNNNNNNNNNNNNNNNNNNNNNNNNNNNNNNNNNNNNNNNNNNNNNNNNNNNNNNNNNNNNNNNNNNNNNNNNNNNNNNNNNNNNNNNNNNNNNNNNNNNNNNNNNNNNNNNNNNNNNNNNNNNNNNNNNNNNNNNNNNNNNNNNNNNNNNNNNNNNNNNNNNNNNNNNNNNNNNNNNNNNNNNNNNNNNNNNNNNNNNNNNNNNNNNNNNNNNNNNNNNNNNNNNNNNNNNNNNNNNNNNNNNNNNNNNNNNNNNNNNNNNNNNNNNNNNNNNNNNNNNNNNNNNNNNNNNNNNNNNNNNNNNNNNNNNNNNNNNNNNNNNNNNNNNNNNNNNNNNNNNNNNNNNNNNNNNNNNNNNNNNNNNNNNNNNNNNNNNNNNNNNNNNNNNNNNNNNNNNNNNNNNNNNNNNNNNNNNNNNNNNNNNNNNNNNNNNNNNNNNNNNNNNNNNNNNNNNNNNNNNNNNNNNNNNNNNNNNNNNNNNNNNNNNNNNNNNNNNNNNNNNNNNNNNNNNNNNNNNNNNNNNNNNNNNNNNNNNNNNNNNNNNNNNNNNNNNNNNNNNNNNNNNNNNNNNNNNNNNNNNNNNNNNNNNNNNNNNNNNNNNNNNNNNNNNNNNNNNNNNNNNNNNNNNNNNNNNNNNNNNNNNNNNNNNNNNNNNNNNNNNNNNNNNNNNNNNNNNNNNNNNNNNNNNNNNNNNNNNNNNNNNNNNNNNNNNNNNNNNNNNNNNNNNNNNNNNNNNNNNNNNNNNNNNNNNNNNNNNNNNNNNNNNNNNNNNNNNNNNNNNNNNNNNNNNNNNNNNNNNNNNNNNNNNNNNNNNNNNNNNNNNNNNNNNNNNNNNNNNNNNNNNNNNNNNNNNNNNNNNNNNNNNNNNNNNNNNNNNNNNNNNNNNNNNNNNNNNNNNNNNNNNNNNNNNNNNNNNNNNNNNNNNNNNNNNNNNNNNNNNNNNNNNNNNNNNNNNNNNNNNNNNNNNNNNNNNNNNNNNNNNNNNNNNNNNNNNNNNNNNNNNNNNNNNNNNNNNNNNNNNNNNNNNNNNNNNNNNNNNNNNNNNNNNNNNNNNNNNNNNNNNNNNNNNNNNNNNNNNNNNNNNNNNNNNNNNNNNNNNNNNNNNNNNNNNNNNNNNNNNNNNNNNNNNNNNNNNNNNNNNNNNNNNNNNNNNNNNNNNNNNNNNNNNNNNNNNNNNNNNNNNNNNNNNNNNNNNNNNNNNNNNNNNNNNNNNNNNNNNNNNNNNNNNNNNNNNNNNNNNNNNNNNNNNNNNNNNNNNNNNNNNNNNNNNNNNNNNNNNNNNNNNNNNNNNNNNNNNNNNNNNNNNNNNNNNNNNNNNNNNNNNNNNNNNNNNNNNNNNNNNNNNNNNNNNNNNNNNNNNNNNNNNNNNNNNNNNNNNNNNNNNNNNNNNNNNNNNNNNNNNNNNNNNNNNNNNNNNNNNNNNNNNNNNNNNNNNNNNNNNNNNNNNNNNNNNNNNNNNNNNNNNNNNNNNNNNNNNNNNNNNNNNNNNNNNNNNNNNNNNNNNNNNNNNNNNNNNNNNNNNNNNNNNNNNNNNNNNNNNNNNNNNNNNNNNNNNNNNNNNNNNNNN
>M__streetiaeBRIP_74742a_
GTCTCCGTAGGTGAACCTGCGGAGGGATCATTACTGAGTT-TTCAACT--CTCCAAACCA-TGTGAAC-TTACCAC--TGTTGCCTCGG--TGG---------------------TTGGTG--------------CCCTAAC-----GGG---CGCT--G-------------------------------------------------------------------------------CCGCCGGCGGACAAAC-TAAACTC-TTGTCAAC--TTTGTCAAATCTGAATC-TAAACTAAGA--AATAAGTTAAAACTTTCAACAACGGATCTCTTGGTTCTGGCATCGATGAAGAACGCAGCGAAATGCGATAAGTAATGTGAATTGCAGAATTCAGTGAATCATCGAATCTTTGAACGCACATTGCGCCCATTAGTATTCTAGTGGGCATGCCTGTTCGAGCGTCATTTCAACCCTTAAGC-C---TAGCTTAGCGTTGGGAGACTGCGCTA--AACCGCAGCTCCTCAAAACCAG-TGGCGGAGTC--CTCTGTGCTCTGAGCGTAGTAAT--CTTTATCTCGCTTGTATGAACG-CAGTG-GTCGACGGCCATAAACCGCACCTCT------TTTAGGAGAGGGCACT---TTTTT-----AATGGTTGACCTCGGATCAGGTAGGAATACCCGCTGATTGCCCTAGTAACGGCG-AGTGAAGCGGCAACAGCTCAAATTTGAAATCTGGCCCTTGGGTCCGAGTTGTAATTTGTAGAGGACGATTTTGGTTAGGTACCTTCCGAGTTCCTTGGAACAGGACGCCTTAGAGGGTGAGAGCCCCGTACGGTTGGATGCCGAGCCTCTGTAAATCTCCTTCGACGAGTCGAGTAGTTTGGGAATGCTGCTCTAAATGGGAGGTAAATTTCTTCTAAAGCTAAATACCGGCCAGAGACCGATAGCGCACAAGTAGAGTGATCGAAAGATGAAAAGCACTTTGAAAAGAGGGTTAAATAGTACGTGAAATTGTTGAAAGGGAAGGGCTTGTGACCAGACCTTTGCCTTGCGGATCATCCGGTGTTCTCACCGGTGCACTCCGCTTGGTTGAGGCCAGCATCAGTTTCGGCGGCGGGATAAAGACTTCAGGAACGTGACTCCCCCGGGAGTGTTATAGCCTGCTGTGTAATACCGCCGCCGGGACTGAGGACCGCGCTTCGGCTAGGATGCTGGCATAATGGTCATCAGCCACCCGTCTTGAAACACGGACCAAGGAGTCGAACATTTATGCGAGTTTTTGGGTGTTAAACCCTCAAGCGTAATGAAAGTGAACGGAGGTGAGAGCCCTTAC--GGGTGCATCATCGACCGATCCTGATGTCTTCGGATGGATTTGAGTAAGAGCATAACTGTTCGGACCCGAAAGATGGTGAACTATGCGTGGATAGGGTGAAGCCAGAGGAAACTCTGGT-GGAGGCTCGCAGC-GGTTCTGACGTGCAAATCGATCGTCAAATCTGCGCAT-GGGGGCGAAAGA-CTAATCGNNNNNNNNNNNNNNNNNNNNNNNNNNNNNNNNNNNNNNNNNNNNNNNNNNNNNNNNNNNNNNNNNNNNNNNNNNNNNNNNNNNNNNNNNNNNNNNNNNNNNNNNNNNNNNNNNNNNNNNNNNNNNNNNNNNNNNNNNNNNNNNNNNNNNNNNNNNNNNNNNNNNNNNNNNNNNNNNNNNNNNNNNNNNNNNNNNNNNNNNNNNNNNNNNNNNNNNNNNNNNNNNNNNNNNNNNNNNNNNNNNNNNNNNNNNNNNNNNNNNNNNNNNNNNNNNNNNNNNNNNNNNNNNNNNNNNNNNNNNNNNNNNNNNNNNNNNNNNNNNNNNNNNNNNNNNNNNNNNNNNNNNNNNNNNNNNNNNNNNNNNNNNNNNNNNNNNNNNNNNNNNNNNNNNNNNNNNNNNNNNNNNNNNNNNNNNNNNNNNNNNNNNNNNNNNNNNNNNNNNNNNNNNNNNNNNNNNNNNNNNNNNNNNNNNNNNNNNNNNNNNNNNNNNNNNNNNNNNNNNNNNNNNNNNNNNNNNNNNNNNNNNNNNNNNNNNNNNNNNNNNNNNNNNNNNNNNNNNNNNNNNNNNNNNNNNNNNNNNNNNNNNNNNNNNNNNNNNNNNNNNNNNNNNNNNNNNNNNNNNNNNNNNNNNNNNNNNNNNNNNNNNNNNNNNNNNNNNNNNNNNNNNNNNNNNNNNNNNNNNNNNNNNNNNNNNNNNNNNNNNNNNNNNNNNNNNNNNNNNNNNNNNNNNNNNNNNNNNNNNNNNNNNNNNNNNNNNNNNNNNNNNNNNNNNNNNNNNNNNNNNNNNNNNNNNNNNNNNNNNNNNNNNNNNNNNNNNNNNNNNNNNNNNNNNNNNNNNNNNNNNNNNNNNNNNNNNNNNNNNNNNNNNNNNNNNNNNNNNNNNNNNNNNNNNNNNNNNNNNNNNNNNNNNNNNNNNNNNNNNNNNNNNNNNNNNNNNNNNNNNNNNNNNNNNNNNNNNNNNNNNNNNNNNNNNNNNNNNNNNNNNNNNNNNNNNNNNNNNNNNNNNNNNNNNNNNNNNNNNNNNNNNNNNNNNNNNNNNNNNNNNNNNNNNNNNNNNNNNNNNNNNNNNNNNNNNNNNNNNNNNNNNNNNNNNNNNNNNNNNNNNNNNNNNNNNNNNNNNNNNNNNNNNNNNNNNNNNNNNNNNNNNNNNNNNNNNNNNNNNNNNNNNNNNNNNNNNNNNNNNNNNNNNNNNNNNNNNNNNNNNNNNNNNNNNNNNNNNNNNNNNNNNNNNNNNNNNNNNNNNNNNNNNNNNNNNNNNNNNNNNNNNNNNNNNNNNNNNNNNNNNNNNNNNNNNNNNNNNNNNNNNNNNNNNNNNNNNNNNNNNNNNNNNNNNNNNNNNNNNNNNNNNNNNNNNNNNNNNNNNNNNNNNNNNNNNNNNNNNNNNNNNNNNNNNNNNNNNNNNNNNNNNNNNNNNNNNNNNNNNNNNNNNNNNNNNNNNNNNNNNNNNNNNNNNNNNNNNNNNNNNNNNNNNNNNNNNNNNNNNNNNNNNNNNNNNNNNNNNNNNNNNNNNNNNNNNNNNNNNNNNNNNNNNNNNNNNNNNNNNNNNNNNNNNNN
>M__streetiaeBRIP_74752a
GTCTCCGTAGGTGAACCTGCGGAGGGATCATTACTGAGTT-TTCAACT--CTCCAAACCA-TGTGAAC-TTACCAC--TGTTGCCTCGG--TGG---------------------TTGGTG--------------CCCTAAC-----GGG---CGCT--G-------------------------------------------------------------------------------CCGCCGGCGGACAAAC-TAAACTC-TTGTCAAC--TTTGTCAAATCTGAATC-TAAACTAAGA--AATAAGTTAAAACTTTCAACAACGGATCTCTTGGTTCTGGCATCGATGAAGAACGCAGCGAAATGCGATAAGTAATGTGAATTGCAGAATTCAGTGAATCATCGAATCTTTGAACGCACATTGCGCCCATTAGTATTCTAGTGGGCATGCCTGTTCGAGCGTCATTTCAACCCTTAAGC-C---TAGCTTAGCGTTGGGAGACTGCGCTA--AACCGCAGCTCCTCAAAACCAG-TGGCGGAGTC--CTCTGTGCTCTGAGCGTAGTAAT--CTTTATCTCGCTTGTATGAACG-CAGTG-GTCGACGGCCATAAACCGCACCTCT------TTTAGGAGAGGGCAC--T-TTTTT-----AATGGTTGACCTCGGATCAGGTAGGAATACCCGCTGATTGCCCTAGTAACGGCG-AGTGAAGCGGCAACAGCTCAAATTTGAAATCTGGCCCTTGGGTCCGAGTTGTAATTTGTAGAGGATGATTTTGGTTAGGTACCTTCCGAGTTCCTTGGAACAGGACGCCTTAGAGGGTGAGAGCCCCGTACGGTTGGATGCCGAGCCTCTGTAAATCTCCTTCGACGAGTCGAGTAGTTTGGGAATGCTGCTCTAAATGGGAGGTAAATTTCTTCTAAAGCTAAATACCGGCCAGAGACCGATAGCGCACAAGTAGAGTGATCGAAAGATGAAAAGCACTTTGAAAAGAGGGTTAAATAGTACGTGAAATTGTTGAAAGGGAAGGGCTTGTGACCAGACCTTTGCCTTGCGGATCATCCGGTGTTCTCACCGGTGCACTCCGCTTGGTTGAGGCCAGCATCAGTTTCGGCGGCGGGATAAAGACTTCAGGAACGTGACTCCCCCGGGAGTGTTATAGCCTGCTGTGTAATACCGCCGCCGGGACTGAGGACCGCGCTTCGGCTAGGATGCTGGCATAATGGTCATCAGCCACCCGTCTTGAAACACGGACCAAGGAGTCGAACATTTATGCGAGTTTTTGGGTGTTAAACCCTCAAGCGTAATGAAAGTGAACGGAGGTGAGAGCCCTTAC--GGGTGCATCATCGACCGATCCTGATGTCTTCGGATGGATTTGAGTAAGAGCATAACTGTTCGGACCCGAAAGATGGTGAACTATGCGTGGATAGGGTGAAGCCAGAGGAAACTCTGGT-GGAGGCTCGCAGC-GGTTCTGACGTGCAAATCGATCGTCAAATCTGCGCAT-GGGGGCGAAAGA-CTAATCGNNNNNNNNNNNNNNNNNNNNNNNNNNNNNNNNNNNNNNNNNNNNNNNNNNNNNNNNNNNNNNNNNNNNNNNNNNNNNNNNNNNNNNNNNNNNNNNNNNNNNNNNNNNNNNNNNNNNNNNNNNNNNNNNNNNNNNNNNNNNNNNNNNNNNNNNNNNNNNNNNNNNNNNNNNNNNNNNNNNNNNNNNNNNNNNNNNNNNNNNNNNNNNNNNNNNNNNNNNNNNNNNNNNNNNNNNNNNNNNNNNNNNNNNNNNNNNNNNNNNNNNNNNNNNNNNNNNNNNNNNNNNNNNNNNNNNNNNNNNNNNNNNNNNNNNNNNNNNNNNNNNNNNNNNNNNNNNNNNNNNNNNNNNNNNNNNNNNNNNNNNNNNNNNNNNNNNNNNNNNNNNNNNNNNNNNNNNNNNNNNNNNNNNNNNNNNNNNNNNNNNNNNNNNNNNNNNNNNNNNNNNNNNNNNNNNNNNNNNNNNNNNNNNNNNNNNNNNNNNNNNNNNNNNNNNNNNNNNNNNNNNNNNNNNNNNNNNNNNNNNNNNNNNNNNNNNNNNNNNNNNNNNNNNNNNNNNNNNNNNNNNNNNNNNNNNNNNNNNNNNNNNNNNNNNNNNNNNNNNNNNNNNNNNNNNNNNNNNNNNNNNNNNNNNNNNNNNNNNNNNNNNNNNNNNNNNNNNNNNNNNNNNNNNNNNNNNNNNNNNNNNNNNNNNNNNNNNNNNNNNNNNNNNNNNNNNNNNNNNNNNNNNNNNNNNNNNNNNNNNNNNNNNNNNNNNNNNNNNNNNNNNNNNNNNNNNNNNNNNNNNNNNNNNNNNNNNNNNNNNNNNNNNNNNNNNNNNNNNNNNNNNNNNNNNNNNNNNNNNNNNNNNNNNNNNNNNNNNNNNNNNNNNNNNNNNNNNNNNNNNNNNNNNNNNNNNNNNNNNNNNNNNNNNNNNNNNNNNNNNNNNNNNNNNNNNNNNNNNNNNNNNNNNNNNNNNNNNNNNNNNNNNNNNNNNNNNNNNNNNNNNNNNNNNNNNNNNNNNNNNNNNNNNNNNNNNNNNNNNNNNNNNNNNNNNNNNNNNNNNNNNNNNNNNNNNNNNNNNNNNNNNNNNNNNNNNNNNNNNNNNNNNNNNNNNNNNNNNNNNNNNNNNNNNNNNNNNNNNNNNNNNNNNNNNNNNNNNNNNNNNNNNNNNNNNNNNNNNNNNNNNNNNNNNNNNNNNNNNNNNNNNNNNNNNNNNNNNNNNNNNNNNNNNNNNNNNNNNNNNNNNNNNNNNNNNNNNNNNNNNNNNNNNNNNNNNNNNNNNNNNNNNNNNNNNNNNNNNNNNNNNNNNNNNNNNNNNNNNNNNNNNNNNNNNNNNNNNNNNNNNNNNNNNNNNNNNNNNNNNNNNNNNNNNNNNNNNNNNNNNNNNNNNNNNNNNNNNNNNNNNNNNNNNNNNNNNNNNNNNNNNNNNNNNNNNNNNNNNNNNNNNNNNNNNNNNNNNNNNNNNNNNNNNNNNNNNNNNNNNNNNNNNNNNNNNNNNNNNNNNNNNNNNNNNNNNNNNNNNNNNNNNNNNNNNNNNNNNNNNNNNNNNNNNNNNNNNNNNNNNNNNNNNNNNNN
>M__baishamenenseSAUCC_8129_1___CGMCC_3_28625_
GTCTCCGTAGGTGAACCTGCGGAGGGATCATTACAGAGTTATCTAACT--CCTAAAACCA-TGTGAAC-TTACCAC--TGTTGCCTCGG--TGG---------------------AAGGTA--------------CCCGAAA-----GGG---TGCTGGA--------------------------------------------------------------------------------AGCCGGTGGACATCT-TAAACTC-TTGTTAATT-TTTGGC-ATTCTGAATC-ATAACTAAGA--AATAAGTTAAAACTTTCAACAACGGATCTCTTGGTTCTGGCATCGATGAAGAACGCAGCGAAATGCGATAAGTAATGTGAATTGCAGAATTCAGTGAATCATCGAATCTTTGAACGCACATTGCGCCCATTAGTATTCTAGTGGGCATGCCTGTTCGAGCGTCATTTCAACCCTTAAGC-C---TAGCTTAGTGTTGGGAGACTGC-CTA--ATACGCAGCTCCTCAAAACCAG-TGGCAGAGTT-TTTACGTACTCTGAGCGCAGTAATT-CTAT-TCTCGCTTCTG-AAAAC-GTCTA-GACGATAGCCAAAAACCGCTTGCCT--------CGG----CAGCAA----CTTTT-----AATGGTTGACCTCGGATCAGGTAGGAATACCCGCTGATTGCCCTAGTAACGGCG-AGTGAAGCGGCAACAGCTCAAATTTGAAATCTGGCCTTCTGGTCCGAATTGTAATTTGTAGAGGATGACTTTGGTTAGGTACCTTCCGAGTTCCTTGGAACAGGACGCCTTAGAGGGTGAGAGCCCCGTACGGTTGGATGCCGAGCCTCTGTAAGTCTCCTTCGACGAGTCGAGTAGTTTGGGAATGCTGCTCTAAATGGGAGGTAAATTTCTTCTAAAGCTAAATACCGGCCAGAGACCGATAGCGCACAAGTAGAGTGATCGAAAGATGAAAAGCACTTTGAAAAGAGGGTTAAATAGTACGTGAAATTGTTGAAAGGGAAGGGCTTATGACCAGACCTTTGCATTGGGAATCATCCGGTGTTCTCACCGGTGCACTTCCCTTTGTTGAGGCCAGCATCAGTTCTAGTTGGGGGATAAAGACTTAAGGAATGTGATTCCTCCGGGAATGTTATAGCCTTCTGTGTAATACCCTGACCGGGACTGAGGACCGCGCTTCGGCTAGGATGCTGGCATAATGGTCATCAGCCACCCGTCTTGAAACACGGACCAAGGAGTCGAACATTTATGCGAGTGTTTGGGTGTTAAACCCTCACGCGTAATGAAAGTGAACGGAGGTGAGAGCCCTTAC--GGGTGCATCATCGACCGATCCTGATGTCTTCGGATGGATTTGAGTAAGAGCATAACTGTTCGGACCCGAAAGATGGTGAACTATGCGTGGATAGGGTGAAGCCAGAGGAAACTCTGGT-GGAGGCTCGCAGC-GGTTCTGACGTGCAAATCGATCGTCAAATCTGCGCAT-GGGGGCGAAAGA-CTAATCGCCGTTACACATTCG-CATCAACGCTCTCTCATT-TGCGCAGAA-CCAACACACCCGTCGGCAGAGATGGCAAGCTCGCCAAGCCCCGCCAGCTGCACAACACCCATTGGGGTCTTGTTTGCCCTGCCGAGACACCCGAAGGCCAGGCTTGCGGTCTCGTCAAGAACCTTTCCCTCATGTGCTCGATCAGCGTGGGTACTTCTACGGAGCCCATTATCGACTACATGATCACAAGAAACATGGAAGTCCTTGAGGAATACGAGCCTTTGCGGTACCCCAACGCGACCAAGATCTTCTTGAACGGATCTTGGATTGGTGTGCACCAGGATCCCAAGACGCTTGTCAGGGACGTGCAACAATTGCGTCGTAACAACCAGATTCCTGCTGAGGTATCTCTCATTCGTGATATCAGAGATCGCGAGTTCAAGATCTTCTCTGATGCTGGACGTGTCATGCGACCTTTATTCGTCGTGGAACAGGAAGACA-ACCAGGATACTGGTGTTGAGAAGGGATCGTTGGTCTTGAATAAGGAGCACATCCGGAAGCTCGAGAATGAT-CAGGCTCTTCCTCC---CGGAAGTGATGAG-------TACTTTGGCTGGCAAGGTCTCGTTAATGAAGGTGTTATCGAGTACCTTGATGCTGAGGAAGAGGAGACTTCCATGATTTGCATGACTGCAGAAGATCTGGAGACTTTCCGCCTTACAAAACAAGGGCACGACATGACGACCGACAAC---AGTGAAGAGCCCAACAAGCGTGTCAAGACAAGGATGAACCCAACCACACACATGTACACTCATTGCGAAATCCACCCTAGTATGTTGTTGGGTATCTGCGCGAGTATCATTCCTAGGCTTCCGGTGGCAAGTACGTTCCCCGTGCCGTTCTCGTCGATCTCGAGCCCGGAACCATGGACGCTGTCCGTGCCGGTCCTTTCGGTCAGCTCTTCCGCCCCGACAACTTCGTCTTCGGTCAGTCCGGTGCCGGCAACAACTGGGCCAAGGGTCATTACACTGAGGGTGCCGAGCTTGTCGACCAGGTCCTCGAGGTTGTCCGTCGCGAGGCTGAAGGCTGCGACTGCCTCCAGGGTTTCCAGATCACCCACTCTCTCGGTGGTGGTACCGGTGCCGGTATGGGTACGCTTCTTATCTCCAAGATCCGTGAGGAGTTCCCCGACCGCATGATGGCCACCTTCTCCGTCGTTCCTTCCCCCAAGGTTTCCGACACCGTTGTTGAGCCTTACAACGCCACCCTCTCCGTCCACCAGCTCGTTGAGAACTCCGACGAGACCTTCTGTATCGACAACGAGGCTCTGTACGACATCTGCATGCGTACCCTCAAGCTCTCCAACCCCTCCTACGGCGACTTGAACTACCTCGTCTCCGCCGTCATGTCTGGTGTCACCACCGGCTTCCGTTTCCCTGGTCAGCTCAACTCTGATCTCCGCAAGCTCGCCGTCAACATGGTGCCCTTCCCTCGTCTCCACTTCTTCATGGTCGGCTTCGCTCCACTGACCAGCCGTGGCGCCCACTCCTTCCGCGCCG
>M__tainanenseCBS_269_76_
GTCTCCGTAGGTGAACCTGCGGAGGGATCATTACTGAGTT-TTCAACT--CTCCAAACCA-TGTGAAC-TTACCAC--TGTTGCCTCGG--TGG---------------------TTAGTG--------CTCTCCTTCGGGG-----GAG---TGCTG---------------------------------------------------------------------------------CCGCCGGTGGAC-TAC-TAAACTC-TTGTTAATT-TTTGGC-ATTCTGAATC-ATAACTAAGA--AATAAGTTAAAACTTTCAACAACGGATCTCTTGGTTCTGGCATCGATGAAGAACGCAGCGAAATGCGATAAGTAATGTGAATTGCAGAATTCAGTGAATCATCGAATCTTTGAACGCACATTGCGCCCATTAGTATTCTAGTGGGCATGCCTGTTCGAGCGTCATTTCAACCCTTAAGC-C---TAGCTTAGCGTTGGGAGACTGCACTA--AACCGCAGCTCCTCAAAACCAG-TGGCGGAGTC-CTCTTGTGCTCTGAGCGTAGTAATT-CATTATCTCGCTTCTGTAAGTA-CAGTG-GATCACAGCCATAAACCGCACCCTT--------CGG----GGGCAC----TTTTT-----AATGGTTGACCTCGGATCAGGTAGGAATACCCGCTGATTGCCCCAGTAACGGCG-AGTGAAGCGGCAACAGCTCAAATTTGAAATCTGGCCTTCTGGTCCGAATTGTAATTTGTAGAGGATGCTTTTGGTTAGGTACCTTCCGAGTTCCTTGGAACAGGACGCCTTAGAGGGTGAGAGCCCCGTACGGTTGGATGCCGAGCCTCTGTAAAGCTCCTTCGACGAGTCGAGTAGTTTGGGAATGCTGCTCTAAATGGGAGGTAAATTTCTTCTAAAGCTAAATACCGGCCAGAGACCGATAGCGCACAAGTAGAGTGATCGAAAGATGAAAAGCACTTTGAAAAGAGGGTTAAATAGTACGTGAAATTGTTGAAAGGGAAGGGCTTATGACCAGACCTTTGCCTTGCGGATCATCCGGTGTTCTCACCGGTGCACTCCGCTTGGTTGAGGCCAGCATCAGTTCTGGCAGCGGGATAAAGACTTCAGGAATGTGACTCCTCCGGGAGTGTTATAGCCTGTTGTGTAATACCGCTGCTGGGACTGAGGACCGCGCTTCGGCTAGGATGCTGGCATAATGGTCATCAGCCACCCGTCTTGAAACACGGACCAAGGAGTCGAACATTTATGCGAGTTTTTGGGTGTTAAACCCTCAAGCGTAATGAAAGTGAACGGAGGTGAGAGCCCTTAC--GGGTGCATCATCGACCGATCCTGATGTCTTCGGATGGATTTGAGTAAGAGCATAACTGTTCGGACCCGAAAGATGGTGAACTATGCGTGGATAGGGTGAAGCCAGAGGAAACTCTGGT-GGAGGCTCGCAGC-GGTTCTGACGTGCAAATCGATCGTCAAATCTGCGCAT-GGGGGCGAAAGA-CTAATCG-CGTTACACTTTCG-CATCAACCTTGTCCCACT-TGCGGAGAA-CGAACACCCCAGTTGGGAGAGATGGCAAGCTTGCCAAGCCGCGCCAGTTGCACAATACGCATTGGGGACTTGTCTGTCCAGCAGAGACGCCCGAGGGCCAGGCTTGTGGTTTGGTCAAGAACCTGTCACTCATGTGTTCTATCAGCGTGGGAACATCCACGGAACCCATTATTGATTATATGATTACCAGGAACATGGAGGTTCTCGAGGAATACGAGCCCCTGCGGTATCCAAACGCCACAAAGATTTTCCTGAACGGTTCATGGATTGGCGTGCACCAAGACCCCAAAACTCTGGTCAGAGATGTTCAGCAGCTTCGACGGAACAACCAGATCCCTGCCGAAGTGTCTCTGATTCGCGATATCAGAGACCGGGAGTTCAAGATCTTCTCTGATGCTGGCCGTGTCATGCGGCCACTGTTCGTGGTGGAACAGGAGGACA-ACCCGGAGACTGGGGTAGAGAAAGGGTCATTGACGCTCAACAAGGAGCACATTAGAAAGCTCGAAAACGAT-CAGGCGCTCCCCCC---AGGCAGCGATGAG-------TATTTTGGCTGGCAAGGTCTGGTCAACGAGGGTGTCATCGAATATCTCGATGCGGAAGAAGAGGAGACATCCATGATCTGCATGACTCCCGAGGACCTTGAAACGTTCCGTCTCGCAAAGCAAGGTCACGACATGACGACAGACAAC---AGCGAAGAGCCGAACAAACGTGTCAAGACTCGCATGAACCCAACGACCCATATGTACACGCACTGCGAGATTCACCCCAGCATGCTTCTTGGCATTTGCGCTAGTATCATTCCGAGGCTTCCGGCAACAAGTACGTCCCTCGTGCCGTGCTCGTCGATCTCGAGCCCGGTACCATGGATGCCGTCCGTGCTGGTCCCTTCGGCCAGCTCTTCCGCCCCGACAACTTCGTCTTCGGTCAGTCCGGTGCTGGCAACAACTGGGCCAAGGGTCACTACACTGAGGGTGCCGAGCTCGTCGACCAGGTTCTCGAGGTCGTCCGCCGTGAGGCCGAGGGCTGCGACTGCCTCCAGGGTTTCCAGATCACCCACTCTCTTGGTGGTGGTACTGGTGCCGGTATGGGTACGCTCCTCATCTCCAAGATCCGTGAGGAGTTCCCCGACCGCATGATGGCCACCTTCTCGGTCGTGCCCTCGCCCAAGGTCTCCGACACCGTTGTCGAGCCCTACAACGCGACTCTGTCCGTCCACCAGCTTGTCGAGAACTCCGACGAGACCTTCTGCATTGACAACGAGGCTCTCTACGATATCTGCATGCGCACTCTCAAGCTCTCCAACCCCTCTTACGGCGACCTGAACTACCTGGTCTCCGCCGTCATGTCCGGTGTCACCACCTGCCTGCGTTTCCCCGGTCAGCTCAACTCCGACCTGCGCAAGCTCGCCGTCAACATGGTTCCTTTCCCGCGTCTCCACTTCTTCATGGTCGGCTTCGCTCCTCTGACCAGCCGTGGCGCCCACTCCTTCCGTGCC-
>M__tainanenseCBS_270_76
GTCTCCGTAGGTGAACCTGCGGAGGGATCATTACTGAGTT-TTCAACT--CTCCAAACCA-TGTGAAC-TTACCAC--TGTTGCCTCGG--TGG---------------------TTAGTG--------CTCTCCTTCGGGG-----GAG---TGCTG---------------------------------------------------------------------------------CCGCCGGTGGAC-TAC-TAAACTC-TTGTTAATT-TTTGGC-ATTCTGAATC-ATAACTAAGA--AATAAGTTAAAACTTTCAACAACGGATCTCTTGGTTCTGGCATCGATGAAGAACGCAGCGAAATGCGATAAGTAATGTGAATTGCAGAATTCAGTGAATCATCGAATCTTTGAACGCACATTGCGCCCATTAGTATTCTAGTGGGCATGCCTGTTCGAGCGTCATTTCAACCCTTAAGC-C---TAGCTTAGCGTTGGGAGACTGCACTA--AACCGCAGCTCCTCAAAACCAG-TGGCGGAGTC-CTCTCGTGCTCTGAGCGTAGTAATT-CATTATCTCGCTTCTGTAAGTA-CAGTG-GATCACAGCCATAAACCGCACCCTT--------CGG----GGGCAC----TTTTT-----AATGGTTGACCTCGGATCAGGTAGGAATACCCGCTGATTGCCCCAGTAACGGCG-AGTGAAGCGGCAACAGCTCAAATTTGAAATCTGGCCTTCTGGTCCGAATTGTAATTTGTAGAGGATGCTTTTGGTTAGGTACCTTCCGAGTTCCTTGGAACAGGACGCCTTAGAGGGTGAGAGCCCCGTACGGTTGGATGCCGAGCCTCTGTAAAGCTCCTTCGACGAGTCGAGTAGTTTGGGAATGCTGCTCTAAATGGGAGGTAAATTTCTTCTAAAGCTAAATACCGGCCAGAGACCGATAGCGCACAAGTAGAGTGATCGAAAGATGAAAAGCACTTTGAAAAGAGGGTTAAATAGTACGTGAAATTGTTGAAAGGGAAGGGCTTATGACCAGACCTTTGCCTTGCGGATCATCCGGTGTTCTCACCGGTGCACTCCGCTTGGTTGAGGCCAGCATCAGTTCTGGCAGCGGGATAAAGACTTCAGGAATGTGACTCCTCCGGGAGTGTTATAGCCTGTTGTGTAATACCGCTGCTGGGACTGAGGACCGCGCTTCGGCTAGGATGCTGGCATAATGGTCATCAGCCACCCGTCTTGAAACACGGACCAAGGAGTCGAACATTTATGCGAGTTTTTGGGTGTTAAACCCTCAAGCGTAATGAAAGTGAACGGAGGTGAGAGCCCTTAC--GGGTGCATCATCGACCGATCCTGATGTCTTCGGATGGATTTGAGTAAGAGCATAACTGTTCGGACCCGAAAGATGGTGAACTATGCGTGGATAGGGTGAAGCCAGAGGAAACTCTGGT-GGAGGCTCGCAGC-GGTTCTGACGTGCAAATCGATCGTCAAATCTGCGCAT-GGGGGCGAAAGA-CTAATCGTCGTTACACCTTCG-CATCAACCTTGTCCCACT-TGCGGAGAA-CGAACACCCCAGTTGGGAGAGATGGCAAGCTTGCCAAGCCGCGCCAGTTGCACAATACGCATTGGGGACTTGTCTGTCCAGCAGAGACGCCCGAGGGCCAGGCTTGTGGTTTGGTCAAGAACCTGTCACTCATGTGTTCTATCAGCGTGGGAACATCCACGGAACCCATTATTGATTATATGATTACCAGGAACATGGAGGTTCTCGAGGAATACGAGCCCCTGCGGTATCCAAACGCCACAAAGATTTTCCTGAACGGTTCATGGATTGGCGTGCACCAAGACCCCAAAACTCTGGTCAGAGATGTTCAGCAGCTTCGACGGAACAACCAGATCCCTGCCGAAGTGTCTCTGATTCGCGATATCAGAGACCGGGAGTTCAAGATCTTCTCTGATGCTGGCCGTGTCATGCGGCCACTGTTCGTGGTGGAACAGGAGGACA-ACCCGGAGACTGGGGTAGAGAAAGGGTCATTGACGCTCAACAAGGAGCACATTAGAAAGCTCGAAAACGAT-CAGGCGCTCCCCCC---AGGCAGCGATGAG-------TATTTTGGCTGGCAAGGTCTGGTCAACGAGGGTGTCATCGAATATCTCGATGCGGAAGAAGAGGAGACATCCATGATCTGCATGACTCCCGAGGACCTTGAAACGTTCCGTCTCGCAAAGCAAGGTCACGACATGACGACAGACAAC---AGCGAAGAGCCGAACAAACGTGTCAAGACTCGCATGAACCCAACGACCCATATGTACACGCACTGCGAGATTCACCCCAGCATGCTTCTTGGCATTTGCGCTAGTATCATTCCGAGGCTTCCGGCAACAAGTACGTCCCTCGTGCCGTGCTCGTCGATCTCGAGCCCGGTACCATGGATGCCGTCCGTGCTGGTCCCTTCGGCCAGCTCTTCCGCCCCGACAACTTCGTCTTCGGTCAGTCCGGTGCTGGCAACAACTGGGCCAAGGGTCACTACACTGAGGGTGCCGAGCTCGTCGACCAGGTTCTCGAGGTCGTCCGCCGTGAGGCCGAGGGCTGCGACTGCCTCCAGGGTTTCCAGATCACCCACTCTCTTGGTGGTGGTACTGGTGCCGGTATGGGTACGCTCCTCATCTCCAAGATCCGTGAGGAGTTCCCCGACCGCATGATGGCCACCTTCTCGGTCGTGCCCTCGCCCAAGGTCTCCGACACCGTTGTCGAGCCCTACAACGCGACTCTGTCCGTCCACCAGCTTGTCGAGAACTCCGACGAGACCTTCTGCATTGACAACGAGGCTCTCTACGATATCTGCATGCGCACTCTCAAGCTCTCCAACCCCTCTTACGGCGACCTGAACTACCTGGTCTCCGCCGTCATGTCCGGTGTCACCACCTGCCTGCGTTTCCCCGGTCAGCTCAACTCCGACCTGCGCAAGCTCGCCGTCAACATGGTTCCTTTCCCGCGTCTCCACTTCTTCATGGTCGGCTTCGCTCCTCTGACCAGCCGTGGCGCCCACTCCTTCCGTGCC-
>M__trichocladiopsisCBS_623_77_
GTCTCCGTAGGTGAACCTGCGGAGGGATCATTACTGAGTT-TTTAACT--CTCCAAACCA-TGTGAAC-TTACCAC--TGTTGCCTCGG--TGG---------------------TTAGTG--------CTCTCCTTCGGGG-----GGG---TGCTG---------------------------------------------------------------------------------CCGCCGGTGGAC-TAC-TAAACTC-TTGTTAATT-TATGGC-ATTCTGAATC-ATAACTAAGA--AATAAGTTAAAACTTTCAACAACGGATCTCTTGGTTCTGGCATCGATGAAGAACGCAGCGAAATGCGATAAGTAATGTGAATTGCAGAATTCAGTGAATCATCGAATCTTTGAACGCACATTGCGCCCATTAGTATTCTAGTGGGCATGCCTGTTCGAGCGTCATTTCAACCCTTAAGC-C---TAGCTTAGCGTTGGGAGACTGCGCTA--AACCGCAGCTCCTCAAAACCAG-TGGCGGAGTC-CTCTCGTACTCTGAGCGTAGTAATT-CTTTATCTCGCTTCTGCAAGTA-CGGTT-GACGACAGCCATAAACCGCACCCTC------TCGGG----GGGCAC----TTTTT-----AATGGTTGACCTCGGATCAGGTAGGAATACCCGCTGATTGCCCTAGTAACGGCG-AGTGAAGCGGCAACAGCTCAAATTTGAAATCTGGCCTTCTGGTCCGAATTGTAATTTGTAGAGGATGCTTTTGGTTAGGTACCTTCCGAGTTCCTTGGAACAGGACGCCTTAGAGGGTGAGAGCCCCGTACGGTTGGATGCCGAGCCTCTGTAAAGCTCCTTCGACGAGTCGAGTAGTTTGGGAATGCTGCTCTAAATGGGAGGTAAATTTCTTCTAAAGCTAAATACCGGCCAGAGACCGATAGCGCACAAGTAGAGTGATCGAAAGATGAAAAGCACTTTGAAAAGAGGGTTAAATAGTACGTGAAATTGTTGAAAGGGAAGGGCTTATGACCAGACCTTTGCCTTGCGGATCATCCGGTGTTCTCACCGGTGCACTCCGCTTGGTTGAGGCCAGCATCAGTTCTGGCAGCGGGATAAAGACAGCAGGAATGTGACTCCTCCGGGAGTGTTATAGCCTGCTGTGTAATACCGCTGCTGGGACTGAGGACCGCGCTTCGGCTAGGATGCTGGCATAATGGTCATCAGCCACCCGTCTTGAAACACGGACCAAGGAGTCGAACATTTATGCGAGTTTTTGGGTGTTAAACCCTCAAGCGTAATGAAAGTGAACGGAGGTGAGAGCCCTTTC--GGGTGCATCATCGACCGATCCTGATGTCTTCGGATGGATTTGAGTAAGAGCATAACTGTTCGGACCCGAAAGATGGTGAACTATGCGTGGATAGGGTGAAGCCAGAGGAAACTCTGGT-GGAGGCTCGCAGC-GGTTCTGACGTGCAAATCGATCGTCAAATCTGCGCAT-GGGGGCGAAAGA-CTAATCG--GCTACACCTTTG-CATCGACATTGTCCCATC-TGCGGAGAA-CGAATACCCCTGTTGGTAGAGACGGCAAACTTGCCAAACCGCGCCAGCTGCACAACACACACTGGGGACTTGTCTGTCCTGCTGAGACGCCCGAGGGCCAGGCTTGTGGTTTGGTCAAGAACCTGTCACTCATGTGTTCTATCAGCGTGGGAACATCTACGGAACCCATCATTGATTACATGATTACCAGGAATATGGAGGTTCTCGAAGAATATGAGCCCCTGCGGTATCCAAATGCCACGAAGATCTTCCTGAACGGGTCGTGGATTGGCGTGCACCAAGATCCCAAGACCTTGGTCAGAGACGTTCAGCAGCTTCGGCGGAACAATCAAATCCCAGCTGAGGTATCTCTGATTCGCGACATCAGAGACCGGGAATTCAAGATCTTCTCCGATGCTGGCCGTGTCATGCGGCCGCTGTTCGTGGTGGAACAAGAAGACA-ACCCGGAGACTGGGGTAGAAAAAGGGTCATTGACGCTCAACAAAGAACACATCAGGAAGCTCGAAAACGAC-CAGGCGCTTCCCCC---GGGCAGCGATGAA-------TATTTTGGCTGGCAAGGCTTGGTCAACGAGGGTGTCATCGAATATCTTGATGCGGAAGAAGAAGAGACATCCATGATCTGCATGACTCCAGAGGACCTCGAAACGTTCCGTCTCGCAAAGCAAGGTCACGATATGACTACAGACAAC---AGCGAAGAGCCCAACAAACGTGTCAAGACTCGCATGAACCCAACGACCCACATGTACACGCACTGCGAGATTCACCCCAGCATGCTTCTTGGCATTTGCGCCAGTATCATTCCGAGGCCGCCGGCAACAAGTACGTCCCTCGTGCCGTGCTCGTCGATCTCGAGCCCGGTACCATGGATGCCGTCCGTGCTGGCCCCTTCGGCCAGCTCTTCCGCCCCGACAACTTCGTCTTCGGTCAGTCCGGTGCTGGCAACAACTGGGCCAAGGGTCACTACACTGAGGGTGCCGAGCTCGTCGACCAGGTTCTTGAGGTCGTCCGCCGCGAGGCCGAGGGCTGCGACTGCCTTCAGGGTTTCCAGATCACCCACTCCCTTGGTGGTGGTACTGGTGCCGGTATGGGTACGCTCCTGATCTCCAAGATCCGCGAGGAGTTCCCCGACCGCATGATGGCCACCTTCTCGGTCGTTCCCTCGCCCAAGGTCTCCGACACCGTTGTCGAGCCTTACAACGCGACTCTGTCCATCCACCAGCTTGTCGAGAACTCGGACGAGACCTTCTGCATTGACAACGAGGCTCTCTACGACATCTGCATGCGCACTCTCAAGCTCTCCAACCCCTCGTACGGCGACCTGAACTACCTTGTCTCCGCCGTCATGTCCGGTGTCACCACCTGCCTGCGTTTCCCCGGTCAGCTCAACTCTGACCTGCGCAAGCTCGCCGTCAACATGGTTCCTTTCCCACGTCTTCACTTCTTCATGGTCGGCTTCGCTCCCCTCACCAGCCGTGGCGCCCACTCCTTCCGTGCCG
>M__triticicolaRR_241_
TTC--------------------------------GAGT--TTTTACT--CCTAAAACCA-TGTGAAC-TTACCAC--TGTTTTCCTCGCCTGG---------------------AAGGTA--------------CCCGAAA-----GGG---TGCT-GG-------------------------------------------------------------------------------AAGCCGATGGACAT-C-TACACTC-TTGTTAATT-TTGTTA-ATTCTGAATC-A-AACTAAGA--AATAAGTTAAAACTTTCAACAACGGATCTCTTGGTTCTGGCATCGATGAAGAACGCAGCGAAATGCGATAAGTAATGTGAATTGCAGAATTCAGTGAATCATCGAATCTTTGAACGCACATTGCGCCCATTAGTATTCTAGTGGGCATGCCTGTTCGAGCGTCATTTCAACCCTTAAGC-C---TAGCTTAGTGTTGGGAGACTGC-CTA--ATACGCAGCTCCTCAAAACCAG-TGGCAGAGTT-TTTACGTACTCTGAGCGCAGTAATT-CTAT-TCTCGCTTTTG-AACAC-GTCTA-GACGATAGCCAAAAACCGCTTGCTT------C--GG----CAGCAC--T-TTTTT-----AATGGTTGACCTCGGATCAGGTAGGAATACCCGCTGNNNNNNNNNNNNNNNNNNNNNNNNNNNNNNNNNNNNNNNNNNNNNNNNNNNNNNNNNNNNNNNNNNNNNNNNNNNNNNNNNNNNNNNNNNNNNNNNNNNNNNNNNNNNNNNNNNNNNNNNNNNNNNNNNNNNNNNNNNNNNNNNNNNNNNNNNNNNNNNNNNNNNNNNNNNNNNNNNNNNNNNNNNNNNNNNNNNNNNNNNNNNNNNNNNNNNNNNNNNNNNNNNNNNNNNNNNNNNNNNNNNNNNNNNNNNNNNNNNNNNNNNNNNNNNNNNNNNNNNNNNNNNNNNNNNNNNNNNNNNNNNNNNNNNNNNNNNNNNNNNNNNNNNNNNNNNNNNNNNNNNNNNNNNNNNNNNNNNNNNNNNNNNNNNNNNNNNNNNNNNNNNNNNNNNNNNNNNNNNNNNNNNNNNNNNNNNNNNNNNNNNNNNNNNNNNNNNNNNNNNNNNNNNNNNNNNNNNNNNNNNNNNNNNNNNNNNNNNNNNNNNNNNNNNNNNNNNNNNNNNNNNNNNNNNNNNNNNNNNNNNNNNNNNNNNNNNNNNNNNNNNNNNNNNNNNNNNNNNNNNNNNNNNNNNNNNNNNNNNNNNNNNNNNNNNNNNNNNNNNNNNNNNNNNNNNNNNNNNNNNNNNNNNNNNNNNNNNNNNNNNNNNNNNNNNNNNNNNNNNNNNNNNNNNNNNNNNNNNNNNNNNNNNNNNNNNNNNNNNNNNNNNNNNNNNNNNNNNNNNNNNNNNNNNNNNNNNNNNNNNNNNNNNNNNNNNNNNNNNNNNNNNNNNNNNNNNNNNNNNNNNNNNNNNNNNNNNNNNNNNNNNNNNNNNNNNNNNNNNNNNNNNNNNNNNNNNNNNNNNNNNNNNNNNNNNNNNNNNNNNNNNNNNNNNNNNNNNNNNNNNNNNNNNNNNNNNNNNNNNNNNNNNNNNNNNNNNNNNNNNNNNNNNNNNNNNNNNNNNNNNNNNNNNNNNNNNNNNNNNNNNNNNNNNNNNNNNNNNNNNNNNNNNNNNNNNNNNNNNNNNNNNNNNNNNNNNNNNNNNNNNNNNNNNNNNNNNNNNNNNNNNNNNNNNNNNNNNNNNNNNNNNNNNNNNNNNNNNNNNNNNNNNNNNNNNNNNNNNNNNNNNNNNNNNNNNNNNNNNNNNNNNNNNNNNNNNNNNNNNNNNNNNNNNNNNNNNNNNNNNNNNNNNNNNNNNNNNNNNNNNNNNNNNNNNNNNNNNNNNNNNNNNNNNNNNNNNNNNNNNNNNNNNNNNNNNNNNNNNNNNNNNNNNNNNNNNNNNNNNNNNNNNNNNNNNNNNNNNNNNNNNNNNNNNNNNNNNNNNNNNNNNNNNNNNNNNNNNNNNNNNNNNNNNNNNNNNNNNNNNNNNNNNNNNNNNNNNNNNNNNNNNNNNNNNNNNNNNNNNNNNNNNNNNNNNNNNNNNNNNNNNNNNNNNNNNNNNNNNNNNNNNNNNNNNNNNNNNNNNNNNNNNNNNNNNNNNNNNNNNNNNNNNNNNNNNNNNNNNNNNNNNNNNNNNNNNNNNNNNNNNNNNNNNNNNNNNNNNNNNNNNNNNNNNNNNNNNNNNNNNNNNNNNNNNNNNNNNNNNNNNNNNNNNNNNNNNNNNNNNNNNNNNNNNNNNNNNNNNNNNNNNNNNNNNNNNNNNNNNNNNNNNNNNNNNNNNNNNNNNNNNNNNNNNNNNNNNNNNNNNNNNNNNNNNNNNNNNNNNNNNNNNNNNNNNNNNNNNNNNNNNNNNNNNNNNNNNNNNNNNNNNNNNNNNNNNNNNNNNNNNNNNNNNNNNNNNNNNNNNNNNNNNNNNNNNNNNNNNNNNNNNNNNNNNNNNNNNNNNNNNNNNNNNNNNNNNNNNNNNNNNNNNNNNNNNNNNNNNNNNNNNNNNNNNNNNNNNNNNNNNNNNNNNNNNNNNNNNNNNNNNNNNNNNNNNNNNNNNNNNNNNNNNNNNNNNNNNNNNNNNNNNNNNNNNNNNNNNNNNNNNNNNNNNNNNNNNNNNNNNNNNNNNNNNNNNNNNNNNNNNNNNNNNNNNNNNNNNNNNNNNNNNNNNNNNNNNNNNNNNNNNNNNNNNNNNNNNNNNNNNNNNNNNNNNNNNNNNNNNNNNNNNNNNNNNNNNNNNNNNNNNNNNNNNNNNNNNNNNNNNNNNNNNNNNNNNNNNNNNNNNNNNNNNNNNNNNNNNNNNNNNNNNNNNNNNNNNNNNNNNNNNNNNNNNNNNNNNNNNNNNNNNNNNNNNNNNNNNNNNNNNNNNNNNNNNNNNNNNNNNNNNNNNNNNNNNNNNNNNNNNNNNNNNNNNNNNNNNNNNNNNNNNNNNNNNNNNNNNNNNNNNNNNNNNNNNNNNNNNNNNNNNNNNNNNNNNNNNNNNNNNNNNNNNNNNNNNNNNNNNNNNNNNNNNNNNNNNNNNNNNNNNNNNNNNNNNNNNNNNNNNNNNNNNNNNN
>M__yunnanenseSAUCC_1011_
GTCTCCGTAGGTGAACCTGCGGAGGGATCATTACTGAGTT-TTTAACT--CTCCAAACCA-TGTGAAC-TTACCAC--TGTTGCCTCGG--TGG--------------------ATGGGTG--------------CTGGAAA-----CAG---TGCC-TA-------------------------------------------------------------------------------CCACCGGTGGAC-TAC-TAAACTC-TTGTTAATT-TTTGGC-ATTCTGAATC-ATAACTAAGA--AATAAGTTAAAACTTTCAACAACGGATCTCTTGGTTCTGGCATCGATGAAGAACGCAGCGAAATGCGATAAGTAATGTGAATTGCAGAATTCAGTGAATCATCGAATCTTTGAACGCACATTGCGCCCATTAGTATTCTAGTGGGCATGCCTGTTCGAGCGTCATTTCAACCCTTAAGC-C---TAGCTTAGTGTTGGGAGACTGC-CTA--ATACGCAGCTCCTCAAAACCAG-TGGCGGAGTC-TTTTCGTGCTCTGAGCGTAGTAATT-CTTTATCTCGCTTCTGCAAGCC-GGCTA-GACGACAGCCATAAACCGCACCCTT--------CGG----GGGCAC----TTTTT-----AATGG-TGACCTC-GATCAGGTAG-AATGCAAGCCCATTGCCCTAGTAACGGCG-AGTGAAGCGGCAACAGCTCAAATTTGAAATCTGGCCTTCTGGTCCGAATTGTAATTTGTAGAGGATGCTTTTGGTTAGGTACCTTTCGAGTTCCTTGGAACAGGACGCCTTAGAGGGTGAGAGCCCCGTACGATTGGATGCCGAGCCTCTGTAAAGCTCCTTCGACGAGTCGAGTAGTTTGGGAATGCTGCTCTAAATGGGAGGTAAATTTCTTCTAAAGCTAAATACCGGCCAGAGACCGATAGCGCACAAGTAGAGTGATCGAAAGATGAAAAGCACTTTGAAAAGAGGGTTAAATAGTACGTGAAATTGTTGAAAGGGAAGGGCTTATGACCAGACCTTTGCCTTGCGGATCATCCGGTGTTCTCACCGGTGCACTTCGCTTGGTTGAGGCCAGCATCAGTTTTGGCGGCCGGATAAAGACTTCAGGAATGTGACTCCCCCGGGAGTGTTATAGCCTGCTGTGTAATACGGCCGCCGGGACTGAGGACCGCGCTTCGGCTAGGATGCTGGCATAATGGTCATCAGCCACCCGTCTTGAAACACGGACCAAGGAGTCGAACATTTATGCGAGTTTTTGGGTGTTAAACCCTCAAGCGTAATGAAAGTGAACGGAGGTGAGAGCCCTTAC--GGGTGCATCATCGACCGATCCTGATGTCTTCGGATGGATTTGAGTAAGAGCATAACTGTTCGGACCCGAAAGATGGTGAACTATGCGTGGATAGGGTGAAGCCAGAGGAAACTCTGGT-GGAGGCTCGCAGC-GGTTCTGACGTGCAAATCGATCGTCAAATCTGCGCAT-GGGGGCGAAAGA-CTAATCG-CGTTACACTTTTG-CGTCTACCTTGTCCCATT-TGCGTCGCA-CAAACACCCCGGTAGGCAGAGACGGTAAGCTGGCCAAACCTCGCCAGCTGCACAACACACACTGGGGTCTTGTCTGCCCAGCAGAAACGCCTGAGGGTCAGGCCTGCGGTCTGGTCAAGAACCTTTCTCTCATGTGCTCGATTAGCGTCGGAACTTCAACGGAACCCATCATCGACTACATGATTACGAGAAACATGGAGGTGCTTGAGGAGTATGAACCACTCCGGTACCCCAACGCGACAAAAATCTTTCTGAATGGTTCGTGGATTGGTGTGCACCAGGATCCCAAGACATTGGTGCGCGATGTGCAACAACTCCGGCGCAACAACCAGATCCCTGCTGAGGTTTCGCTCATTCGTGACATCAGAGACCGCGAGTTCAAGATATTCTCTGACGCCGGCCGTGTCATGCGCCCTCTGTTCGTGGTGGAGCAGGAGGATA-ACCCAGATACAGGAGTTGAGAAGGGGTCGCTGGTGCTTAACAAAGAGCATATCAGGAAGCTTGAGAACGAC-CAGGCTCTGAATGC---CGGTAGTGAGGAG-------TACTTTGGCTGGCAAGGTCTAGTCAACGAAGGCGTGATTGAGTACCTGGACGCCGAAGAAGAGGAGACCTCGATGATCTGCATGACCGCTGAGGATCTTGAAACCTTCCGTCTTGCGAAACAAGGTCATGACATGACAACTGACAAT---AGCGAAAAGCCGAACAAGCGTGTGAAGACCCGGATGAACCCGACAACACACATGTACACGCACTGCGAAATCCACCCCAGTATGTTGTTGGGCATCTGTGCCAGCATCATTCCCAGGCTTCCGGCAACAAGTATGTTCCTCGTGCCGTTCTCGTCGATCTTGAGCCCGGTACCATGGATGCCGTCCGTGCCGGTCCCTTCGGCCAGCTCTTCCGCCCCGACAACTTCGTCTTCGGTCAGTCTGGTGCTGGCAACAACTGGGCCAAGGGTCACTACACTGAGGGTGCCGAGCTTGTCGACCAGGTCCTCGAGGTCGTCCGTCGCGAGGCTGAGGGCTGCGACTGCCTCCAGGGTTTCCAGATCACCCACTCTCTCGGTGGTGGTACTGGTGCTGGTATGGGTACGCTCCTCATCTCCAAGATCCGCGAGGAGTTCCCCGACCGCATGATGGCCACCTTCTCGGTCGTCCCCTCGCCCAAGGTCTCCGACACCGTTGTCGAGCCTTACAACGCCACTCTGTCCGTTCACCAGCTAGTCGAGAACTCGGACGAGACCTTCTGCATTGACAACGAGGCTCTGTACGACATCTGCATGCGCACCCTGAAGCTCTCCAACCCCTCGTACGGCGACCTGAACTACCTCGTCTCCGCCGTCATGTCCGGTGTCACCACCTGCCTGCGTTTCCCTGGCCAGCTCAACTCTGACCTGCGCAAGCTCGCCGTCAACATGGTGCCCTTCCCCCGTCTGCACTTCTTCATGGTCGGCTTCGCTCCCCTGACCAGCCGTGGCGCCCACTCCTTCCGTGCCG
>M__yunnanenseSAUCC_1012
GTCTCCGTAGGTGAACCTGCGGAGGGATCATTACTGAGTT-TTTAACT--CTCCAAACCA-TGTGAAC-TTACCAC--TGTTGCCTCGG--TGG--------------------ATGGGTG--------------CTGGAAA-----CAG---TGCC-TA-------------------------------------------------------------------------------CCACCGGTGGAC-TAC-TAAACTC-TTGTTAATT-TTTGGC-ATTCTGAATC-ATAACTAAGA--AATAAGTTAAAACTTTCAACAACGGATCTCTTGGTTCTGGCATCGATGAAGAACGCAGCGAAATGCGATAAGTAATGTGAATTGCAGAATTCAGTGAATCATCGAATCTTTGAACGCACATTGCGCCCATTAGTATTCTAGTGGGCATGCCTGTTCGAGCGTCATTTCAACCCTTAAGC-C---TAGCTTAGTGTTGGGAGACTGC-CTA--ATACGCAGCTCCTCAAAACCAG-TGGCGGAGTC-TTTTCGTGCTCTGAGCGTAGTAATT-CTTTATCTCGCTTCTGCAAGCC-GGCTA-GACGACAGCCATAAACCGCACCCTT--------CGG----GGGCAC----TTTTT-----AATGG-TGACCTC-GATCA-GTAG--ATGCCAGTCCATTGCCCTAGTAACGGCG-AGTGAAGCGGCAACAGCTCAAATTTGAAATCTGGCCTTCTGGTCCGAATTGTAATTTGTAGAGGATGCTTTTGGTTAGGTACCTTTCGAGTTCCTTGGAACAGGACGCCTTAGAGGGTGAGAGCCCCGTACGATTGGATGCCGAGCCTCTGTAAAGCTCCTTCGACGAGTCGAGTAGTTTGGGAATGCTGCTCTAAATGGGAGGTAAATTTCTTCTAAAGCTAAATACCGGCCAGAGACCGATAGCGCACAAGTAGAGTGATCGAAAGATGAAAAGCACTTTGAAAAGAGGGTTAAATAGTACGTGAAATTGTTGAAAGGGAAGGGCTTATGACCAGACCTTTGCCTTGCGGATCATCCGGTGTTCTCACCGGTGCACTTCGCTTGGTTGAGGCCAGCATCAGTTTTGGCGGCCGGATAAAGACTTCAGGAATGTGACTCCCCCGGGAGTGTTATAGCCTGCTGTGTAATACGGCCGCCGGGACTGAGGACCGCGCTTCGGCTAGGATGCTGGCATAATGGTCATCAGCCACCCGTCTTGAAACACGGACCAAGGAGTCGAACATTTATGCGAGTTTTTGGGTGTTAAACCCTCAAGCGTAATGAAAGTGAACGGAGGTGAGAGCCCTTAC--GGGTGCATCATCGACCGATCCTGATGTCTTCGGATGGATTTGAGTAAGAGCATAACTGTTCGGACCCGAAAGATGGTGAACTATGCGTGGATAGGGTGAAGCCAGAGGAAACTCTGGT-GGAGGCTCGCAGC-GGTTCTGACGTGCAAATCGATCGTCAAATCTGCGCAT-GGGGGCGAAAGA-CTAATCG-CGTTACACTTTTG-CGTCTACCTTGTCCCATT-TGCGTCGCA-CAAACACCCCGGTAGGCAGAGACGGTAAGCTGGCCAAACCTCGCCAGCTGCACAACACACACTGGGGTCTTGTCTGCCCAGCAGAAACGCCTGAGGGTCAGGCCTGCGGTCTGGTCAAGAACCTTTCTCTCATGTGCTCGATTAGCGTCGGAACTTCAACGGAACCCATCATCGACTACATGATTACGAGAAACATGGAGGTGCTTGAGGAGTATGAACCACTCCGGTACCCCAACGCGACAAAAATCTTTCTGAATGGTTCGTGGATTGGTGTGCACCAGGATCCCAAGACATTGGTGCGCGATGTGCAACAACTCCGGCGCAACAACCAGATCCCTGCTGAGGTTTCGCTCATTCGTGACATCAGAGACCGCGAGTTCAAGATATTCTCTGACGCCGGCCGTGTCATGCGCCCTCTGTTCGTGGTGGAGCAGGAGGATA-ACCCAGATACAGGAGTTGAGAAGGGGTCGCTGGTGCTTAACAAAGAGCATATCAGGAAGCTTGAGAACGAC-CAGGCTCTGAATGC---CGGTAGTGAGGAG-------TACTTTGGCTGGCAAGGTCTAGTCAACGAAGGCGTGATTGAGTACCTGGACGCCGAAGAAGAGGAGACCTCGATGATCTGCATGACCGCTGAGGATCTTGAAACCTTCCGTCTTGCGAAACAAGGTCATGACATGACCACTGACAAT---AGCGAAAAGCCGAACAAGCGTGTGAAGACCCGGATGAACCCGACAACACACATGTACACGCACTGCGAAATCCACCCCAGTATGTTGTTGGGCATCTGTGCCAGCATCATTCCCAGGCTTCCGGCAACAAGTATGTTCCTCGTGCCGTTCTCGTCGATCTTGAGCCCGGTACCATGGATGCCGTCCGTGCCGGTCCCTTCGGCCAGCTCTTCCGCCCCGACAACTTCGTCTTCGGTCAGTCTGGTGCTGGCAACAACTGGGCCAAGGGTCACTACACTGAGGGTGCCGAGCTTGTCGACCAGGTCCTCGAGGTCGTCCGTCGCGAGGCTGAGGGCTGCGACTGCCTCCAGGGTTTCCAGATCACCCACTCTCTCGGTGGTGGTACTGGTGCTGGTATGGGTACGCTCCTCATCTCCAAGATCCGCGAGGAGTTCCCCGACCGCATGATGGCCACCTTCTCGGTCGTCCCCTCGCCCAAGGTCTCCGACACCGTTGTCGAGCCTTACAACGCCACTCTGTCCGTTCACCAGCTAGTCGAGAACTCGGACGAGACCTTCTGCATTGACAACGAGGCTCTGTACGACATCTGCATGCGCACCCTGAAGCTCTCCAACCCCTCGTACGGCGACCTGAACTACCTCGTCTCCGCCGTCATGTCCGGTGTCACCACCTGCCTGCGTTTCCCTGGCCAGCTCAACTCTGACCTGCGCAAGCTCGCCGTCAACATGGTGCCCTTCCCCCGTCTGCACTTCTTCATGGTCGGCTTCGCTCCCCTGACCAGCCGTGGCGCCCACTCCTTCCGTGCCG
>M__yunnanenseSAUCC1015
GTCTCCGTAGGTGAACCTGCGGAGGGATCATTACTGAGTT-TTTAACT--CTCCAAACCA-TGTGAAC-TTACCAC--TGTTGCCTCGG--TGG--------------------ATGGGTG--------------CTGGAAA-----CAG---TGCC-TA-------------------------------------------------------------------------------CCACCGGTGGAC-TAC-TAAACTC-TTGTTAATT-TTTGGC-ATTCTGAATC-ATAACTAAGA--AATAAGTTAAAACTTTCAACAACGGATCTCTTGGTTCTGGCATCGATGAAGAACGCAGCGAAATGCGATAAGTAATGTGAATTGCAGAATTCAGTGAATCATCGAATCTTTGAACGCACATTGCGCCCATTAGTATTCTAGTGGGCATGCCTGTTCGAGCGTCATTTCAACCCTTAAGC-C---TAGCTTAGTGTTGGGAGACTGC-CTA--ATACGCAGCTCCTCAAAACCAG-TGGCGGAGTC-TTTTCGTGCTCTGAGCGTAGTAATT-CTTTATCTCGCTTCTGCAAGCC-GGCTA-GACGACAGCCATAAACCGCACCCTT--------CGG----GGGCAC----TTTTT-----AATGG-TGACCTC-GATCAGGTAGATGCAGTCAC--ATTGCCCTAGTAACGGCG-AGTGAAGCGGCAACAGCTCAAATTTGAAATCTGGCCTTCTGGTCCGAATTGTAATTTGTAGAGGATGCTTTTGGTTAGGTACCTTTCGAGTTCCTTGGAACAGGACGCCTTAGAGGGTGAGAGCCCCGTACGATTGGATGCCGAGCCTCTGTAAAGCTCCTTCGACGAGTCGAGTAGTTTGGGAATGCTGCTCTAAATGGGAGGTAAATTTCTTCTAAAGCTAAATACCGGCCAGAGACCGATAGCGCACAAGTAGAGTGATCGAAAGATGAAAAGCACTTTGAAAAGAGGGTTAAATAGTACGTGAAATTGTTGAAAGGGAAGGGCTTATGACCAGACCTTTGCCTTGCGGATCATCCGGTGTTCTCACCGGTGCACTTCGCTTGGTTGAGGCCAGCATCAGTTTTGGCGGCCGGATAAAGACTTCAGGAATGTGACTCCCCCGGGAGTGTTATAGCCTGCTGTGTAATACGGCCGCCGGGACTGAGGACCGCGCTTCGGCTAGGATGCTGGCATAATGGTCATCAGCCACCCGTCTTGAAACACGGACCAAGGAGTCGAACATTTATGCGAGTTTTTGGGTGTTAAACCCTCAAGCGTAATGAAAGTGAACGGAGGTGAGAGCCCTTAC--GGGTGCATCATCGACCGATCCTGATGTCTTCGGATGGATTTGAGTAAGAGCATAACTGTTCGGACCCGAAAGATGGTGAACTATGCGTGGATAGGGTGAAGCCAGAGGAAACTCTGGTGGGAGGCTCGCAGC-GGTTCTGACGTGCAAATCGATCGTCAAATCTGCGCAT-GGGGGCGAAAGA-CTAATCG-CGTTACACTTTTG-CGTCTACCTTGTCCCATT-TGCGTCGCA-CAAACACCCCGGTAGGCCGAGACGGAAAGCTGGCCAAACCTCGCCAGCTGCACAACACACACTGGGGTCTTGTCTGCCCAGCAGAAACGCCTGAGGGTCAGGCCTGCGGTCTGGTCAAGAACCTTTCTCTCATGTGCTCGATTAGCGTCGGAACTTCAACGGAACCCATCATCGACTACATGATTACGAGAAACATGGAGGTGCTTGAGGAGTATGAACCACTCCGGTACCCCAACGCGACAAAAATCTTTCTGAATGGTTCGTGGATTGGTGTGCACCAGGATCCCAAGACATTGGTGCGCGATGTGCAACAACTCCGGCGCAACAACCAGATCCCTGCTGAGGTTTCGCTCATTCGTGACATCAGAGACCGCGAGTTCAAGATATTCTCTGACGCCGGCCGTGTCATGCGCCCTCTGTTCGTGGTGGAGCAGGAGGATA-ACCCAGATACAGGAGTTGAGAAGGGGTCGCTGGTGCTTAACAAAGAGCATATCAGGAAGCTTGAGAACGAC-CAGGCTCTGAATGC---CGGTAGTGAGGAG-------TACTTTGGCTGGCAAGGTCTAGTCAACGAAGGCGTGATTGAGTACCTGGACGCCGAAGAAGAGGAGACCTCGATGATCTGCATGACCGCTGAGGATCTTGAAACCTTCCGTCTTGCGAAACAAGGTCATGACATGACAACTGACAAT---AGCGAAAAGCCGAACAAGCGTGTGAAGACCCGGATGAACCCGACAACACACATGTACACGCACTGCGAAATCCACCCCAGTATGTTGTTGGGCATCTGTGCCAGCATCATTCCCAGGCTTCCGGCAACAAGTATGTTCCTCGTGCCGTTCTCGTCGATCTTGAGCCCGGTACCATGGATGCCGTCCGTGCCGGTCCCTTCGGCCAGCTCTTCCGCCCCGACAACTTCGTCTTCGGTCAGTCTGGTGCTGGCAACAACTGGGCCAAGGGTCACTACACTGAGGGTGCCGAGCTTGTCGACCAGGTCCTCGAGGTCGTCCGTCGCGAGGCTGAGGGCTGCGACTGCCTCCAGGGTTTCCAGATCACCCACTCTCTCGGTGGTGGTACTGGTGCTGGTATGGGTACGCTCCTCATCTCCAAGATCCGCGAGGAGTTCCCCGACCGCATGATGGCCACCTTCTCGGTCGTCCCCTCGCCCAAGGTCTCCGACACCGTTGTCGAGCCTTACAACGCCACTCTGTCCGTTCACCAGCTCGTCGAGAACTCGGACGAGACCTTCTGCATTGACAACGAGGCTCTGTACGACATCTGCATGCGCACCCTGAAGCTCTCCAACCCCTCGTACGGCGACCTGAACTACCTCGTCTCCGCCGTCATGTCCGGTGTCACCACCTGCCTGCGTTTCCCTGGCCAGCTCAACTCTGACCTGCGCAAGCTCGCCGTCAACATGGTGCCCTTCCCCCGTCTGCACTTCTTCATGGTCGGCTTCGCTCCCCTGACCAGCCGTGGCGCCCACTCCTTCCGTGCCG
>M__yunnanenseSAUCC1018
GTCTCCGTAGGTGAACCTGCGGAGGGATCATTACTGAGTT-TTTAACT--CTCCAAACCA-TGTGAAC-TTACCAC--TGTTGCCTCGG--TGG--------------------ATGGGTG--------------CTGGAAA-----CAG---TGCC-TA-------------------------------------------------------------------------------CCACCGGTGGAC-TAC-TAAACTC-TTGTTAATT-TTTGGC-ATTCTGAATC-ATAACTAAGA--AATAAGTTAAAACTTTCAACAACGGATCTCTTGGTTCTGGCATCGATGAAGAACGCAGCGAAATGCGATAAGTAATGTGAATTGCAGAATTCAGTGAATCATCGAATCTTTGAACGCACATTGCGCCCATTAGTATTCTAGTGGGCATGCCTGTTCGAGCGTCATTTCAACCCTTAAGC-C---TAGCTTAGTGTTGGGAGACTGC-CTA--ATACGCAGCTCCTCAAAACCAG-TGGCGGAGTC-TTTTCGTGCTCTGAGCGTAGTAATT-CTTTATCTCGCTTCTGCAAGCC-GGCTA-GACGACAGCCATAAACCGCACCCTT--------CGG----GGGCAC----TTTTT-----AATGG-TGACCTCGGATCAGGTAG--ATGCCAGTCCATTGCCCTAGTAACGGCG-AGTGAAGCGGCAACAGCTCAAATTTGAAATCTGGCCTTCTGGTCCGAATTGTAATTTGTAGAGGATGCTTTTGGTTAGGTACCTTTCGAGTTCCTTGGAACAGGACGCCTTAGAGGGTGAGAGCCCCGTACGATTGGATGCCGAGCCTCTGTAAAGCTCCTTCGACGAGTCGAGTAGTTTGGGAATGCTGCTCTAAATGGGAGGTAAATTTCTTCTAAAGCTAAATACCGGCCAGAGACCGATAGCGCACAAGTAGAGTGATCGAAAGATGAAAAGCACTTTGAAAAGAGGGTTAAATAGTACGTGAAATTGTTGAAAGGGAAGGGCTTATGACCAGACCTTTGCCTTGCGGATCATCCGGTGTTCTCACCGGTGCACTTCGCTTGGTTGAGGCCAGCATCAGTTTTGGCGGCCGGATAAAGACTTCAGGAATGTGACTCCCCCGGGAGTGTTATAGCCTGCTGTGTAATACGGCCGCCGGGACTGAGGACCGCGCTTCGGCTAGGATGCTGGCATAATGGTCATCAGCCACCCGTCTTGAAACACGGACCAAGGAGTCGAACATTTATGCGAGTTTTTGGGTGTTAAACCCTCAAGCGTAATGAAAGTGAACGGAGGTGAGAGCCCTTAC--GGGTGCATCATCGACCGATCCTGATGTCTTCGGATGGATTTGAGTAAGAGCATAACTGTTCGGACCCGAAAGATGGTGAACTATGCGTGGATAGGGTGAAGCCAGAGGAAACTCTGGT-GGAGGCTCGCAGC-GGTTCTGACGTGCAAATCGATCGTCAAATCTGCGCAT-GGGGGCGAAAGA-CTAATCGNNNNNNNNNNNNNNNNNNNNNNNNNNNNNNNNNNNNNNNNNNNNNNNNNNNNNNNNNNNNNNNNNNNNNNNNNNNNNNNNNNNNNNNNNNNNNNNNNNNNNNNNNNNNNNNNNNNNNNNNNNNNNNNNNNNNNNNNNNNNNNNNNNNNNNNNNNNNNNNNNNNNNNNNNNNNNNNNNNNNNNNNNNNNNNNNNNNNNNNNNNNNNNNNNNNNNNNNNNNNNNNNNNNNNNNNNNNNNNNNNNNNNNNNNNNNNNNNNNNNNNNNNNNNNNNNNNNNNNNNNNNNNNNNNNNNNNNNNNNNNNNNNNNNNNNNNNNNNNNNNNNNNNNNNNNNNNNNNNNNNNNNNNNNNNNNNNNNNNNNNNNNNNNNNNNNNNNNNNNNNNNNNNNNNNNNNNNNNNNNNNNNNNNNNNNNNNNNNNNNNNNNNNNNNNNNNNNNNNNNNNNNNNNNNNNNNNNNNNNNNNNNNNNNNNNNNNNNNNNNNNNNNNNNNNNNNNNNNNNNNNNNNNNNNNNNNNNNNNNNNNNNNNNNNNNNNNNNNNNNNNNNNNNNNNNNNNNNNNNNNNNNNNNNNNNNNNNNNNNNNNNNNNNNNNNNNNNNNNNNNNNNNNNNNNNNNNNNNNNNNNNNNNNNNNNNNNNNNNNNNNNNNNNNNNNNNNNNNNNNNNNNNNNNNNNNNNNNNNNNNNNNNNNNNNNNNNNNNNNNNNNNNNNNNNNNNNNNNNNNNNNNNNNNNNNNNNNNNNNNNNNNNNNNNNNNNNNNNNNNNNNNNNNNNNNNNNNNNNNNNNNNNNNNNNNNNNNNNNNNNNNNNNNNNNNNNNNNNNNNNNNNNNNNNNNNNNNNNNNNNNNNNNNNNNNNNNNNNNNAGGCTTCCGGCAACAAGTATGTTCCTCGTGCCGTTCTCGTCGATCTTGAGCCCGGTACCATGGATGCCGTCCGTGCCGGTCCCTTCGGCCAGCTCTTCCGCCCCGACAACTTCGTCTTCGGTCAGTCTGGTGCTGGCAACAACTGGGCCAAGGGTCACTACACTGAGGGTGCCGAGCTTGTCGACCAGGTCCTCGAGGTCGTCCGTCGCGAGGCTGAGGGCTGCGACTGCCTCCAGGGTTTCCAGATCACCCACTCTCTCGGTGGTGGTACTGGTGCTGGTATGGGTACGCTCCTCATCTCCAAGATCCGCGAGGAGTTCCCCGACCGCATGATGGCCACCTTCTCGGTCGTCCCCTCGCCCAAGGTCTCCGACACCGTTGTCGAGCCTTACAACGCCACTCTGTCCGTTCACCAGCTAGTCGAGAACTCGGACGAGACCTTCTGCATTGACAACGAGGCTCTGTACGACATCTGCATGCGCACCCTGAAGCTCTCCAACCCCTCGTACGGCGACCTGAACTACCTCGTCTCCGCCGTCATGTCCGGTGTCACCACCTGCCTGCGTTTCCCTGGCCAGCTCAACTCTGACCTGCGCAAGCTCGCCGTCAACATGGTGCCCTTCCCCCGTCTGCACTTCTTCATGGTCGGCTTCGCTCCCCTGACCAGCCGTGGCGCCCACTCCTTCCGTGCCG
>Idriella_lunataCBS_204_56_
GTCTCCGTAGGTGAACCTGCGGAGGGATCATTACTGAGTT-TTAAACT--CCCAAACCAT-TGTGAAC-TTACCAC--TGTTGCCTCGG--CGG----------------------CAGTC-------CTCTTCTCACGAAG-----------TAGGCGG-------------------------------------------------------------------------------CCGCCGGTGGAC-TAC-TAAACTC-TTGTTAATT-TTTGTCAATTCTGAATTAAAAACTT-----AATAAGTTAAAACTTTCAACAACGGATCTCTTGGTTCTGGCATCGATGAAGAACGCAGCGAAATGCGATAAGTAATGTGAATTGCAGAATTCAGTGAATCATCGAATCTTTGAACGCACATTGCGCCCATTAGTATTCTAGTGGGCATGCCTGTTCGAGCGTCATTTCAACCCTTAAGC-T---TAGCTTAGTATTGGGAATCTGC-CTA--AACCGCAGTTCCTTAAATCTAGTTGGCAGAGCA-CATCTGTACTCTGAGCGTAGTAATT-CATTATCTCGCTTTCTGAAGAC-AGTTG-TACGATCGCCATAAACC-TATTTAT-------------------------TTTTT-----AATGGTTGACCTCGGATCAGGTAGGAATACCCGCTGATTGCCCCAGTAACGGCG-AGTGAAGCGGCAACAGCTCAAATTTGAAATCTGGCCTTCTGGTCCGAATTGTAATTTGTAGAGGATGCTTTTGGTTAGGTACCTTCCGAGTTCCTTGGAACAGGACGCCTTAGAGGGTGAGAGCCCCGTACGGTTGGATACCGAGCCTCTGTAAAGCTCCTTCGACGAGTCGAGTAGTTTGGGAATGCTGCTCTAAATGGGAGGTAAATTTCTTCTAAAGCTAAATACCGGCCAGAGACCGATAGCGCACAAGTAGAGTGATCGAAAGATGAAAAGCACTTTGAAAAGAGGGTTAAATAGTACGTGAAATTGTTGAAAGGGAAGGGCTTATGACCAGACCTTTGCCTTGCGGATCATCCGGTGTTCTCACCGGTGCACTTCGCTTGGTTTAGGCCAGCATCGATTTCGGTAGGGGGATAAAGACTTTAGTAATGTGGCTCCTCCGGGAGTGTTATAGACTATTGTGTAATACCTTTACTGGGATCGAGGACCGCGCTTCGGCTAGGATGCTGGCATAATGGTCATCAGCCACCCGTCTTGAAACACGGACCAAGGAGTCGAACATTTATGCGAGTGTTTGGGTGTTAAACCCTCACGCGTAATGAAAGTGAACGGAGGTGAGAGCCCTTTT--GGGTGCATCATCGACCGATCCTGATGTCTTCGGATGGATTTGAGTAAGAGCATAACTGTTCGGACCCGAAAGATGGTGAACTATGCGTGGATAGGGTGAAGCCAGAGGAAACTCTGGT-GGAGGCTCGCAGC-GGTTCTGACGTGCAAATCGATCGTCAAATCTGCGCAT-GGGGGCGAAAGA-CTAATCGNNNNNNNNNNNNNNNNNNNNNNNNNNNNNNNNNNNNNNNNNNNNNNNNNNNNNNNNNNNNNNNNNNNNNNNNNNNNNNNNNNNNNNNNNNNNNNNNNNNNNNNNNNNNNNNNNNNNNNNNNNNNNNNNNNNNNNNNNNNNNNNNNNNNNNNNNNNNNNNNNNNNNNNNNNNNNNNNNNNNNNNNNNNNNNNNNNNNNNNNNNNNNNNNNNNNNNNNNNNNNNNNNNNNNNNNNNNNNNNNNNNNNNNNNNNNNNNNNNNNNNNNNNNNNNNNNNNNNNNNNNNNNNNNNNNNNNNNNNNNNNNNNNNNNNNNNNNNNNNNNNNNNNNNNNNNNNNNNNNNNNNNNNNNNNNNNNNNNNNNNNNNNNNNNNNNNNNNNNNNNNNNNNNNNNNNNNNNNNNNNNNNNNNNNNNNNNNNNNNNNNNNNNNNNNNNNNNNNNNNNNNNNNNNNNNNNNNNNNNNNNNNNNNNNNNNNNNNNNNNNNNNNNNNNNNNNNNNNNNNNNNNNNNNNNNNNNNNNNNNNNNNNNNNNNNNNNNNNNNNNNNNNNNNNNNNNNNNNNNNNNNNNNNNNNNNNNNNNNNNNNNNNNNNNNNNNNNNNNNNNNNNNNNNNNNNNNNNNNNNNNNNNNNNNNNNNNNNNNNNNNNNNNNNNNNNNNNNNNNNNNNNNNNNNNNNNNNNNNNNNNNNNNNNNNNNNNNNNNNNNNNNNNNNNNNNNNNNNNNNNNNNNNNNNNNNNNNNNNNNNNNNNNNNNNNNNNNNNNNNNNNNNNNNNNNNNNNNNNNNNNNNNNNNNNNNNNNNNNNNNNNNNNNNNNNNNNNNNNNNNNNNNNNNNNNNNNNNNNNNNNNNNNNNNNNNNNNNNNNNNNNNNNNNNNNNNNNNNNNNNNNNNNNNNNNNNNNNNNNNNNNNNNNNNNNNNNNNNNNNNNNNNNNNNNNNNNNNNNNNNNNNNNNNNNNNNNNNNNNNNNNNNNNNNNNNNNNNNNNNNNNNNNNNNNNNNNNNNNNNNNNNNNNNNNNNNNNNNNNNNNNNNNNNNNNNNNNNNNNNNNNNNNNNNNNNNNNNNNNNNNNNNNNNNNNNNNNNNNNNNNNNNNNNNNNNNNNNNNNNNNNNNNNNNNNNNNNNNNNNNNNNNNNNNNNNNNNNNNNNNNNNNNNNNNNNNNNNNNNNNNNNNNNNNNNNNNNNNNNNNNNNNNNNNNNNNNNNNNNNNNNNNNNNNNNNNNNNNNNNNNNNNNNNNNNNNNNNNNNNNNNNNNNNNNNNNNNNNNNNNNNNNNNNNNNNNNNNNNNNNNNNNNNNNNNNNNNNNNNNNNNNNNNNNNNNNNNNNNNNNNNNNNNNNNNNNNNNNNNNNNNNNNNNNNNNNNNNNNNNNNNNNNNNNNNNNNNNNNNNNNNNNNNNNNNNNNNNNNNNNNNNNNNNNNNNNNNNNNNNNNNNNNNNNNNNNNNNNNNNNNNNNNNNNNNNNNNNNNNNNNNNNNNNNNNNNNNNNNNNNNNNNNNNNNNNNNNNNNNNNNNNNNNNNNNNNNNNNNNNNNNNNNNNNNNNNNNNNNNNNNNNNNNNNNNN
>M__baishamenenseSAUCC_7263_1
GTCTCCGTAGGTGAACCTGCGGAGGGATCATTACAGAGTTATCTAACT--CCTAAAACCA-TGTGAAC-TTACCAC--TGTTGCCTCGG--TGG---------------------AAGGTA--------------CCCGAAA-----GGG---TGCTGGA--------------------------------------------------------------------------------AGCCGGTGGACATCT-TAAACTC-TTGTTAATT-TTTGGC-ATTCTGAATC-ATAACTAAGA--AATAAGTTAAAACTTTCAACAACGGATCTCTTGGTTCTGGCATCGATGAAGAACGCAGCGAAATGCGATAAGTAATGTGAATTGCAGAATTCAGTGAATCATCGAATCTTTGAACGCACATTGCGCCCATTAGTATTCTAGTGGGCATGCCTGTTCGAGCGTCATTTCAACCCTTAAGC-C---TAGCTTAGTGTTGGGAGACTGC-CTA--ATACGCAGCTCCTCAAAACCAG-TGGCAGAGTT-TTTACGTACTCTGAGCGCAGTAATT-CTAT-TCTCGCTTCTG-AAAAC-GTCTA-GACGATAGCCAAAAACCGCTTGCCT--------CGG----CAGCAA----CTTTT-----AATGGTTGACCTCGGATCAGGTAGGAATACCCGCTGATTGCCCTAGTAACGGCG-AGTGAAGCGGCAACAGCTCAAATTTGAAATCTGGCCTTCTGGTCCGAATTGTAATTTGTAGAGGATGACTTTGGTTAGGTACCTTCCGAGTTCCTTGGAACAGGACGCCTTAGAGGGTGAGAGCCCCGTACGGTTGGATGCCGAGCCTCTGTAAGTCTCCTTCGACGAGTCGAGTAGTTTGGGAATGCTGCTCTAAATGGGAGGTAAATTTCTTCTAAAGCTAAATACCGGCCAGAGACCGATAGCGCACAAGTAGAGTGATCGAAAGATGAAAAGCACTTTGAAAAGAGGGTTAAATAGTACGTGAAATTGTTGAAAGGGAAGGGCTTATGACCAGACCTTTGCATTGGGAATCATCCGGTGTTCTCACCGGTGCACTTCCCTTTGTTGAGGCCAGCATCAGTTCTAGTTGGGGGATAAAGACTTAAGGAATGTGATTCCTCCGGGAATGTTATAGCCTTCTGTGTAATACCCTGACCGGGACTGAGGACCGCGCTTCGGCTAGGATGCTGGCATAATGGTCATCAGCCACCCGTCTTGAAACACGGACCAAGGAGTCGAACATTTATGCGAGTGTTTGGGTGTTAAACCCTCACGCGTAATGAAAGTGAACGGAGGTGAGAGCCCTTAC--GGGTGCATCATCGACCGATCCTGATGTCTTCGGATGGATTTGAGTAAGAGCATAACTGTTCGGACCCGAAAGATGGTGAACTATGCGTGGATAGGGTGAAGCCAGAGGAAACTCTGGT-GGAGGCTCGCAGC-GGTTCTGACGTGCAAATCGATCGTCAAATCTGCGCAT-GGGGGCGAAAGA-CTAATCGCCGTTACACATTCG-CATCAACGCTCTCTCATT-TGCGCAGAA-CCAACACACCCGTCGGCAGAGATGGCAAGCTCGCCAAGCCCCGCCAGCTGCACAACACCCATTGGGGTCTTGTTTGCCCTGCCGAGACACCCGAAGGCCAGGCTTGCGGTCTCGTCAAGAACCTTTCCCTCATGTGCTCGATCAGCGTGGGTACTTCTACGGAGCCCATTATCGACTACATGATCACAAGAAACATGGAAGTCCTTGAGGAATACGAGCCTTTGCGGTACCCCAACGCGACCAAGATCTTCTTGAACGGATCTTGGATTGGTGTGCACCAGGATCCCAAGACGCTTGTCAGGGACGTGCAACAATTGCGTCGTAACAACCAGATTCCTGCTGAGGTATCTCTCATTCGTGATATCAGAGATCGCGAGTTCAAGATCTTCTCTGATGCTGGACGTGTCATGCGACCTTTATTCGTCGTGGAACAGGAAGACA-ACCAGGATACTGGTGTTGAGAAGGGATCGTTGGTCTTGAATAAGGAGCACATCCGGAAGCTCGAGAATGAT-CAGGCTCTTCCTCC---CGGAAGTGATGAG-------TACTTTGGCTGGCAAGGTCTCGTTAATGAAGGTGTTATCGAGTACCTTGATGCTGAGGAAGAGGAGACTTCCATGATTTGCATGACTGCAGAAGATCTGGAGACTTTCCGCCTTACAAAACAAGGGCACGACATGACGACCGACAAC---AGTGAAGAGCCCAACAAGCGTGTCAAGACAAGGATGAACCCAACCACACACATGTACACTCATTGCGAAATCCACCCTAGTATGTTGTTGGGTATCTGCGCGAGTATCATTCCTAGGCTTCCGGTGGCAAGTACGTTCCCCGTGCCGTTCTCGTCGATCTCGAGCCCGGAACCATGGACGCTGTCCGTGCCGGTCCTTTCGGTCAGCTCTTCCGCCCCGACAACTTCGTCTTCGGTCAGTCCGGTGCCGGCAACAACTGGGCCAAGGGTCATTACACTGAGGGTGCCGAGCTTGTCGACCAGGTCCTCGAGGTTGTCCGTCGCGAGGCTGAAGGCTGCGACTGCCTCCAGGGTTTCCAGATCACCCACTCTCTCGGTGGTGGTACCGGTGCCGGTATGGGTACGCTTCTTATCTCCAAGATCCGTGAGGAGTTCCCCGACCGCATGATGGCCACCTTCTCCGTCGTTCCTTCCCCCAAGGTTTCCGACACCGTTGTTGAGCCTTACAACGCCACCCTCTCCGTCCACCAGCTCGTTGAGAACTCCGACGAGACCTTCTGTATCGACAACGAGGCTCTGTACGACATCTGCATGCGTACCCTCAAGCTCTCCAACCCCTCCTACGGCGACTTGAACTACCTCGTCTCCGCCGTCATGTCTGGTGTCACCACCGGCTTCCGTTTCCCTGGTCAGCTCAACTCTGATCTCCGCAAGCTCGCCGTCAACATGGTGCCCTTCCCTCGTCTCCACTTCTTCATGGTCGGCTTCGCTCCACTGACCAGCCGTGGCGCCCACTCCTTCCGCGCCG
>M_danzhouenseSAUCC_6792_1_
GTCTCCGTAGGTGAACCTGCGGAGGGATCATTACAGAGTTTTCTAACT--CCCAAAACCA-TGTGAAC-TTACCAC--TGTTGCCTCGG--TGG--------------------TCAGGTG------------CCCTCGAGA-----GGGGGCCGCC-TG-------------------------------------------------------------------------------CCGCCGGTGGAC-TAC-CAAACTC-TTTCTATGT-TTAGTC-ATTCTGAATC-ATAACTAAGA--AATAAGTTAAAACTTTCAACAACGGATCTCTTGGTTCTGGCATCGATGAAGAACGCAGCGAAATGCGATAAGTAATGTGAATTGCAGAATTCAGTGAATCATCGAATCTTTGAACGCACATTGCGCCCATTAGTATTCTAGTGGGCATGCCTGTTCGAGCGTCATTTCAACCCTTAAGC-C---TAGCTTAGTGTTGGGAGACTGC-CTA--ATACGCAGCTCCCCAAAACCAG-TGGCAGAGTCTGCTTCGTGCTCTGAGCGTAGTAATT-TATTATCTCGCTTCTGCAAGCC-GGCAA-GACGATCGCCATAAACCGTCCTCTC------TCTGG------ACAC--T-TTTTT-----AATGGTTGACCTCGGATCAGGTAGGAATACCCGCTGATTGCCCTAGTAACGGCG-AGTGAAGCGGCAACAGCTCAAATTTGAAATCTGGCCTTCTGGTCCGAATTGTAATTTGTAGAGGATGCTTTTGGTTAGGTACCTTCCGAGTTCCTTGGAACAGGACGCCTTAGAGGGTGAGAGCCCCGTACGGTTGGATGCCGAGCCTCTGTAAAGCTCCTTCGACGAGTCGAGTAGTTTGGGAATGCTGCTCTAAATGGGAGGTAAATTTCTTCTAAAGCTAAATACCGGCCAGAGACCGATAGCGCACAAGTAGAGTGATCGAAAGATGAAAAGCACTTTGAAAAGAGGGTTAAATAGTACGTGAAATTGTTGAAAGGGAAGGGCTTATGACCAGACCTTTGCCTTGCGGATCATCCGGTGTTCTCACCGGTGCACTTCGCTTGGTTGAGGCCAGCATCAGTTCTGGTAGGGGGATAAAGACTTCAGGAATGTGACTCCCCCGGGAGTGTTATAGCCTGTCGTGTAATACCTTTACCGGGACTGAGGACCGCGCTTCGGCTAGGATGCTGGCATAATGGTCATCAGCCACCCGTCTTGAAACACGGACCAAGGAGTCGAACATTTATGCGAGTGTTTGGGTGTTAAACCCTCACGCGTAATGAAAGTGAACGGAGGTGAGAGCCCTTAC--GGGTGCATCATCGACCGATCCTGATGTCTTCGGATGGATTTGAGTAAGAGCATAACTGTTCGGACCCGAAAGATGGTGAACTATGCGTGGATAGGGTGAAGCCAGAGGAAACTCTGGT-GGAGGCTCGCAGC-GGTTCTGACGTGCAAATCGATCGTCAAATCTGCGCAT-GGGGGCGAAAGA-CTAATCGCCGCTACACTTTTG-CTTCAACACTATCCCATT-TGCGAAGAA-CAAACACCCCTGTCGGCAGAGATGGTAAACTTGCTAAGCCGCGACAGCTACACAACACGCATTGGGGTCTGGTGTGCCCTGCAGAGACCCCCGAAGGCCAAGCCTGTGGTCTAGTCAAGAACCTCTCCCTCATGTGTTCTATCAGTGTGGGTACTTCGACCGAGCCCATCATCGACTACATGATCACGAGGAACATGGAAGTGCTCGAAGAGTATGAGCCGTTGCGCTATCCGAATGCAACCAAGATCTTCCTCAACGGGTCTTGGATTGGTGTGCACCAGGACCCCAAGACTCTGGTCAGGGACGTACAGCAGCTTCGTCGCAACAACCAGATTCCTGCCGAGGTCTCTCTTATCCGTGACATCAGAGACCGTGAATTCAAGATCTTTTCCGATGCTGGGCGCGTCATGCGACCCCTGTTTGTGGTGGAGCAAGAGGACA-ACCCTGATACTGGGGTAGAGAAAGGCTCATTGGTGCTCAATAAGGGGCATATCGCGAAGCTCGAAAATGAC-CAGGCACTGCCCCC---AGGTAGCGACGAG-------TATTTCGGATGGCAAGGTCTGGTGAATGAAGGTGTCATCGAGTACCTGGATGCGGAAGAAGAGGAGACTTCGATGATCTGCATGACCCCCGAGGATCTTGAGACGTTCCGTCTTGCGAAGCAAGGTTATGACATGACAGCAGATAAC---AGCGAGGAGCCGAACAAGCGAGTCAAGACGCGGATGAACCCAACGACACATATGTATACTCACTGCGAGATCCACCCGAGTATGCTTCTGGGAATTTGCGCTTCCATCATTCCT------------------ACGTCCCCCGTGCCGTCCTCGTCGATCTCGAGCCCGGTACCATGGATGCCGTCCGTGCTGGCCCCTTCGGTCAGCTCTTCCGCCCCGACAACTTCGTCTTCGGTCAGTCCGGTGCTGGCAACAACTGGGCCAAGGGTCACTACACTGAGGGAGCCGAGCTTGTCGACCAGGTCCTTGAGGTCGTCCGCCGTGAGGCCGAGGGCTGCGACTGCCTCCAGGGTTTCCAGATCACCCACTCTCTTGGTGGTGGTACTGGTGCCGGTATGGGTACGCTCCTCATCTCCAAGATCCGTGAGGAGTTCCCCGACCGGATGATGGCCACCTTCTCCGTCGTCCCCTCGCCGAAGGTTTCCGACACCGTCGTCGAGCCCTACAACGCCACCCTGTCCGTCCACCAGCTCGTTGAGAACTCGGACGAGACCTTCTGCATTGACAACGAGGCTCTCTACGACATCTGCATGCGCACCCTCAAGCTCTCCAACCCCTCGTACGGTGACTTGAACTACCTCGTCTCCGCCGTCATGTCTGGAGTCACCACCTGCCTGCGTTTCCCTGGTCAGCTCAACTCTGACCTGCGCAAGCTCGCCGTCAACATGGTTCCTTTCCCTCGTCTCCACTTCTTCATGGTCGGCTTCGCCCCCCTGACCAGCCGCGGTGCTCACTCCTTCCGCGCCG
>M_danzhouenseSAUCC_6792_2
GTCTCCGTAGGTGAACCTGCGGAGGGATCATTACAGAGTTTTCTAACT--CCCAAAACCA-TGTGAAC-TTACCAC--TGTTGCCTCGG--TGG--------------------TCAGGTG------------CCCTCGAGA-----GGGGGCCGCC-TG-------------------------------------------------------------------------------CCGCCGGTGGAC-TAC-CAAACTC-TTTCTATGT-TTAGTC-ATTCTGAATC-ATAACTAAGA--AATAAGTTAAAACTTTCAACAACGGATCTCTTGGTTCTGGCATCGATGAAGAACGCAGCGAAATGCGATAAGTAATGTGAATTGCAGAATTCAGTGAATCATCGAATCTTTGAACGCACATTGCGCCCATTAGTATTCTAGTGGGCATGCCTGTTCGAGCGTCATTTCAACCCTTAAGC-C---TAGCTTAGTGTTGGGAGACTGC-CTA--ATACGCAGCTCCCCAAAACCAG-TGGCAGAGTCTGCTTCGTGCTCTGAGCGTAGTAATT-TATTATCTCGCTTCTGCAAGCC-GGCAA-GACGATCGCCATAAACCGTCCTCTC------TCTGG------ACAC--T-TTTTT-----AATGGTTGACCTCGGATCAGGTAGGAATACCCGCTGATTGCCCTAGTAACGGCG-AGTGAAGCGGCAACAGCTCAAATTTGAAATCTGGCCTTCTGGTCCGAATTGTAATTTGTAGAGGATGCTTTTGGTTAGGTACCTTCCGAGTTCCTTGGAACAGGACGCCTTAGAGGGTGAGAGCCCCGTACGGTTGGATGCCGAGCCTCTGTAAAGCTCCTTCGACGAGTCGAGTAGTTTGGGAATGCTGCTCTAAATGGGAGGTAAATTTCTTCTAAAGCTAAATACCGGCCAGAGACCGATAGCGCACAAGTAGAGTGATCGAAAGATGAAAAGCACTTTGAAAAGAGGGTTAAATAGTACGTGAAATTGTTGAAAGGGAAGGGCTTATGACCAGACCTTTGCCTTGCGGATCATCCGGTGTTCTCACCGGTGCACTTCGCTTGGTTGAGGCCAGCATCAGTTCTGGTAGGGGGATAAAGACTTCAGGAATGTGACTCCCCCGGGAGTGTTATAGCCTGTCGTGTAATACCTTTACCGGGACTGAGGACCGCGCTTCGGCTAGGATGCTGGCATAATGGTCATCAGCCACCCGTCTTGAAACACGGACCAAGGAGTCGAACATTTATGCGAGTGTTTGGGTGTTAAACCCTCACGCGTAATGAAAGTGAACGGAGGTGAGAGCCCTTAC--GGGTGCATCATCGACCGATCCTGATGTCTTCGGATGGATTTGAGTAAGAGCATAACTGTTCGGACCCGAAAGATGGTGAACTATGCGTGGATAGGGTGAAGCCAGAGGAAACTCTGGT-GGAGGCTCGCAGC-GGTTCTGACGTGCAAATCGATCGTCAAATCTGCGCAT-GGGGGCGAAAGA-CTAATCGCCGCTACACTTTTG-CTTCAACACTATCCCATT-TGCGAAGAA-CAAACACCCCTGTCGGCAGAGATGGTAAACTTGCTAAGCCGCGACAGCTACACAACACGCATTGGGGTCTGGTGTGCCCTGCAGAGACCCCCGAAGGCCAAGCCTGTGGTCTAGTCAAGAACCTCTCCCTCATGTGTTCTATCAGTGTGGGTACTTCGACCGAGCCCATCATCGACTACATGATCACGAGGAACATGGAAGTGCTCGAAGAGTATGAGCCGTTGCGCTATCCGAATGCAACCAAGATCTTCCTCAACGGGTCTTGGATTGGTGTGCACCAGGACCCCAAGACTCTGGTCAGGGACGTACAGCAGCTTCGTCGCAACAACCAGATTCCTGCCGAGGTCTCTCTTATCCGTGACATCAGAGACCGTGAATTCAAGATCTTTTCCGATGCTGGGCGCGTCATGCGACCCCTGTTTGTGGTGGAGCAAGAGGACA-ACCCTGATACTGGGGTAGAGAAAGGCTCATTGGTGCTCAATAAGGGGCATATCGCGAAGCTCGAAAATGAC-CAGGCACTGCCCCC---AGGTAGCGACGAG-------TATTTCGGATGGCAAGGTCTGGTGAATGAAGGTGTCATCGAGTACCTGGATGCGGAAGAAGAGGAGACTTCGATGATCTGCATGACCCCCGAGGATCTTGAGACGTTCCGTCTTGCGAAGCAAGGTTATGACATGACAGCAGATAAC---AGCGAGGAGCCGAACAAGCGAGTCAAGACGCGGATGAACCCAACGACACATATGTATACTCACTGCGAGATCCACCCGAGTATGCTTCTGGGAATTTGCGCTTCCATCATTCCT------------------ACGTCCCCCGTGCCGTCCTCGTCGATCTCGAGCCCGGTACCATGGATGCCGTCCGTGCTGGCCCCTTCGGTCAGCTCTTCCGCCCCGACAACTTCGTCTTCGGTCAGTCCGGTGCTGGCAACAACTGGGCCAAGGGTCACTACACTGAGGGAGCCGAGCTTGTCGACCAGGTCCTTGAGGTCGTCCGCCGTGAGGCCGAGGGCTGCGACTGCCTCCAGGGTTTCCAGATCACCCACTCTCTTGGTGGTGGTACTGGTGCCGGTATGGGTACGCTCCTCATCTCCAAGATCCGTGAGGAGTTCCCCGACCGGATGATGGCCACCTTCTCCGTCGTCCCCTCGCCGAAGGTTTCCGACACCGTCGTCGAGCCCTACAACGCCACCCTGTCCGTCCACCAGCTCGTTGAGAACTCGGACGAGACCTTCTGCATTGACAACGAGGCTCTCTACGACATCTGCATGCGCACCCTCAAGCTCTCCAACCCCTCGTACGGTGACTTGAACTACCTCGTCTCCGCCGTCATGTCTGGAGTCACCACCTGCCTGCGTTTCCCTGGTCAGCTCAACTCTGACCTGCGCAAGCTCGCCGTCAACATGGTTCCTTTCCCTCGTCTCCACTTCTTCATGGTCGGCTTCGCCCCCCTGACCAGCCGCGGTGCTCACTCCTTCCGCGCCG
>M_danzhouenseSAUCC_6792_5
GTCTCCGTAGGTGAACCTGCGGAGGGATCATTACAGAGTTTTCTAACT--CCCAAAACCA-TGTGAAC-TTACCAC--TGTTGCCTCGG--TGG--------------------TCAGGTG------------CCCTCGAGA-----GGGGGCCGCC-TG-------------------------------------------------------------------------------CCGCCGGTGGAC-TAC-CAAACTC-TTTCTATGT-TTAGTC-ATTCTGAATC-ATAACTAAGA--AATAAGTTAAAACTTTCAACAACGGATCTCTTGGTTCTGGCATCGATGAAGAACGCAGCGAAATGCGATAAGTAATGTGAATTGCAGAATTCAGTGAATCATCGAATCTTTGAACGCACATTGCGCCCATTAGTATTCTAGTGGGCATGCCTGTTCGAGCGTCATTTCAACCCTTAAGC-C---TAGCTTAGTGTTGGGAGACTGC-CTA--ATACGCAGCTCCCCAAAACCAG-TGGCAGAGTCTGCTTCGTGCTCTGAGCGTAGTAATT-TATTATCTCGCTTCTGCAAGCC-GGCAA-GACGATCGCCATAAACCGTCCTCTC------TCTGG------ACAC--T-TTTTT-----AATGGTTGACCTCGGATCAGGTAGGAATACCCGCTGATTGCCCTAGTAACGGCG-AGTGAAGCGGCAACAGCTCAAATTTGAAATCTGGCCTTCTGGTCCGAATTGTAATTTGTAGAGGATGCTTTTGGTTAGGTACCTTCCGAGTTCCTTGGAACAGGACGCCTTAGAGGGTGAGAGCCCCGTACGGTTGGATGCCGAGCCTCTGTAAAGCTCCTTCGACGAGTCGAGTAGTTTGGGAATGCTGCTCTAAATGGGAGGTAAATTTCTTCTAAAGCTAAATACCGGCCAGAGACCGATAGCGCACAAGTAGAGTGATCGAAAGATGAAAAGCACTTTGAAAAGAGGGTTAAATAGTACGTGAAATTGTTGAAAGGGAAGGGCTTATGACCAGACCTTTGCCTTGCGGATCATCCGGTGTTCTCACCGGTGCACTTCGCTTGGTTGAGGCCAGCATCAGTTCTGGTAGGGGGATAAAGACTTCAGGAATGTGACTCCCCCGGGAGTGTTATAGCCTGTCGTGTAATACCTTTACCGGGACTGAGGACCGCGCTTCGGCTAGGATGCTGGCATAATGGTCATCAGCCACCCGTCTTGAAACACGGACCAAGGAGTCGAACATTTATGCGAGTGTTTGGGTGTTAAACCCTCACGCGTAATGAAAGTGAACGGAGGTGAGAGCCCTTAC--GGGTGCATCATCGACCGATCCTGATGTCTTCGGATGGATTTGAGTAAGAGCATAACTGTTCGGACCCGAAAGATGGTGAACTATGCGTGGATAGGGTGAAGCCAGAGGAAACTCTGGT-GGAGGCTCGCAGC-GGTTCTGACGTGCAAATCGATCGTCAAATCTGCGCAT-GGGGGCGAAAGA-CTAATCG-CGCTACACTTTTG-CTTCAACACTATCCCATT-TGCGAAGAA-CAAACACCCCTGTCGGCAGAGATGGTAAACTTGCTAAGCCGCGACAGCTACACAACACGCATTGGGGTCTGGTGTGCCCTGCAGAGACCCCCGAAGGCCAAGCCTGTGGTCTAGTCAAGAACCTCTCCCTCATGTGTTCTATCAGTGTGGGTACTTCGACCGAGCCCATCATCGACTACATGATCACGAGGAACATGGAAGTGCTCGAAGAGTATGAGCCGTTGCGCTATCCGAATGCAACCAAGATCTTCCTCAACGGGTCTTGGATTGGTGTGCACCAGGACCCCAAGACTCTGGTCAGGGACGTACAGCAGCTTCGTCGCAACAACCAGATTCCTGCCGAGGTCTCTCTTATCCGTGACATCAGAGACCGTGAATTCAAGATCTTTTCCGATGCTGGGCGCGTCATGCGACCCCTGTTTGTGGTGGAGCAAGAGGACA-ACCCTGATACTGGGGTAGAGAAAGGCTCATTGGTGCTCAATAAGGGGCATATCGCGAAGCTCGAAAATGAC-CAGGCACTGCCCCC---AGGTAGCGACGAG-------TATTTCGGATGGCAAGGTCTGGTGAATGAAGGTGTCATCGAGTACCTGGATGCGGAAGAAGAGGAGACTTCGATGATCTGCATGACCCCCGAGGATCTTGAGACGTTCCGTCTTGCGAAGCAAGGTTATGACATGACAGCAGATAAC---AGCGAGGAGCCGAACAAGCGAGTCAAGACGCGGATGAACCCAACGACACATATGTATACTCACTGCGAGATCCACCCGAGTATGCTTCTGGGAATTTGCGCTTCCATCATTCCT-------------------CGTCCCCCGTGCCGTCCTCGTCGATCTCGAGCCCGGTACCATGGATGCCGTCCGTGCTGGCCCCTTCGGTCAGCTCTTCCGCCCCGACAACTTCGTCTTCGGTCAGTCCGGTGCTGGCAACAACTGGGCCAAGGGTCACTACACTGAGGGAGCCGAGCTTGTCGACCAGGTCCTTGAGGTCGTCCGCCGTGAGGCCGAGGGCTGCGACTGCCTCCAGGGTTTCCAGATCACCCACTCTCTTGGTGGTGGTACTGGTGCCGGTATGGGTACGCTCCTCATCTCCAAGATCCGTGAGGAGTTCCCCGACCGGATGATGGCCACCTTCTCCGTCGTCCCCTCGCCGAAGGTTTCCGACACCGTCGTCGAGCCCTACAACGCCACCCTGTCCGTCCACCAGCTCGTTGAGAACTCGGACGAGACCTTCTGCATTGACAACGAGGCTCTCTACGACATCTGCATGCGCACCCTCAAGCTCTCCAACCCCTCGTACGGTGACTTGAACTACCTCGTCTCCGCCGTCATGTCTGGAGTCACCACCTGCCTGCGTTTCCCTGGTCAGCTCAACTCTGACCTGCGCAAGCTCGCCGTCAACATGGTTCCTTTCCCTCGTCTCCACTTCTTCATGGTCGGCTTCGCCCCCCTGACCAGCCGCGGTGCTCACTCCTTCCGCGCCG
>M_danzhouenseeSAUCC_6113_1
GTCTCCGTAGGTGAACCTGCGGAGGGATCATTACAGAGTTTTCTAACT--CCCAAAACCA-TGTGAAC-TTACCAC--TGTTGCCTCGG--TGG--------------------TCAGGTG------------CCCTCGAGA-----GGGGGCCGCC-TG-------------------------------------------------------------------------------CCGCCGGTGGAC-TAC-CAAACTC-TTTCTATGT-TTAGTC-ATTCTGAATC-ATAACTAAGA--AATAAGTTAAAACTTTCAACAACGGATCTCTTGGTTCTGGCATCGATGAAGAACGCAGCGAAATGCGATAAGTAATGTGAATTGCAGAATTCAGTGAATCATCGAATCTTTGAACGCACATTGCGCCCATTAGTATTCTAGTGGGCATGCCTGTTCGAGCGTCATTTCAACCCTTAAGC-C---TAGCTTAGTGTTGGGAGACTGC-CTA--ATACGCAGCTCCCCAAAACCAG-TGGCAGAGTCTGCTTCGTGCTCTGAGCGTAGTAATT-TATTATCTCGCTTCTGCAAGCC-GGCAA-GACGATCGCCATAAACCGTCCTCTC------TCTGG------ACAC--T-TTTTT-----AATGGTTGACCTCGGATCAGGTAGGAATACCCGCTGATTGCCCTAGTAACGGCG-AGTGAAGCGGCAACAGCTCAAATTTGAAATCTGGCCTTCTGGTCCGAATTGTAATTTGTAGAGGATGCTTTTGGTTAGGTACCTTCCGAGTTCCTTGGAACAGGACGCCTTAGAGGGTGAGAGCCCCGTACGGTTGGATGCCGAGCCTCTGTAAAGCTCCTTCGACGAGTCGAGTAGTTTGGGAATGCTGCTCTAAATGGGAGGTAAATTTCTTCTAAAGCTAAATACCGGCCAGAGACCGATAGCGCACAAGTAGAGTGATCGAAAGATGAAAAGCACTTTGAAAAGAGGGTTAAATAGTACGTGAAATTGTTGAAAGGGAAGGGCTTATGACCAGACCTTTGCCTTGCGGATCATCCGGTGTTCTCACCGGTGCACTTCGCTTGGTTGAGGCCAGCATCAGTTCTGGTAGGGGGATAAAGACTTCAGGAATGTGACTCCCCCGGGAGTGTTATAGCCTGTCGTGTAATACCTTTACCGGGACTGAGGACCGCGCTTCGGCTAGGATGCTGGCATAATGGTCATCAGCCACCCGTCTTGAAACACGGACCAAGGAGTCGAACATTTATGCGAGTGTTTGGGTGTTAAACCCTCACGCGTAATGAAAGTGAACGGAGGTGAGAGCCCTTAC--GGGTGCATCATCGACCGATCCTGATGTCTTCGGATGGATTTGAGTAAGAGCATAACTGTTCGGACCCGAAAGATGGTGAACTATGCGTGGATAGGGTGAAGCCAGAGGAAACTCTGGT-GGAGGCTCGCAGC-GGTTCTGACGTGCAAATCGATCGTCAAATCTGCGCAT-GGGGGCGAAAGA-CTAATCG--GCTACACTTTTG-CTTCAACACTATCCCATT-TGCGAAGAA-CAAACACCCCTGTCGGCAGAGATGGTAAACTTGCTAAGCCGCGACAGCTACACAACACGCATTGGGGTCTGGTGTGCCCTGCAGAGACCCCCGAAGGCCAAGCCTGTGGTCTAGTCAAGAACCTCTCCCTCATGTGTTCTATCAGTGTGGGTACTTCGACCGAGCCCATCATCGACTACATGATCACGAGGAACATGGAAGTGCTCGAAGAGTATGAGCCGTTGCGCTATCCGAATGCAACCAAGATCTTCCTCAACGGGTCTTGGATTGGTGTGCACCAGGACCCCAAGACTCTGGTCAGGGACGTACAGCAGCTTCGTCGCAACAACCAGATTCCTGCCGAGGTCTCTCTTATCCGTGACATCAGAGACCGTGAATTCAAGATCTTTTCCGATGCTGGGCGCGTCATGCGACCCCTGTTTGTGGTGGAGCAAGAGGACA-ACCCTGATACTGGGGTAGAGAAAGGCTCATTGGTGCTCAATAAGGGGCATATCGCGAAGCTCGAAAATGAC-CAGGCACTGCCCCC---AGGTAGCGACGAG-------TATTTCGGATGGCAAGGTCTGGTGAATGAAGGTGTCATCGAGTACCTGGATGCGGAAGAAGAGGAGACTTCGATGATCTGCATGACCCCCGAGGATCTTGAGACGTTCCGTCTTGCGAAGCAAGGTTATGACATGACAGCAGATAAC---AGCGAGGAGCCGAACAAGCGAGTCAAGACGCGGATGAACCCAACGACACATATGTATACTCACTGCGAGATCCACCCGAGTATGCTTCTGGGAATTTGCGCTTCCATCATTCCT-------------------CGTCCCCCGTGCCGTCCTCGTCGATCTCGAGCCCGGTACCATGGATGCCGTCCGTGCTGGCCCCTTCGGTCAGCTCTTCCGCCCCGACAACTTCGTCTTCGGTCAGTCCGGTGCTGGCAACAACTGGGCCAAGGGTCACTACACTGAGGGAGCCGAGCTTGTCGACCAGGTCCTTGAGGTCGTCCGCCGTGAGGCCGAGGGCTGCGACTGCCTCCAGGGTTTCCAGATCACCCACTCTCTTGGTGGTGGTACTGGTGCCGGTATGGGTACGCTCCTCATCTCCAAGATCCGTGAGGAGTTCCCCGACCGGATGATGGCCACCTTCTCCGTCGTCCCCTCGCCGAAGGTTTCCGACACCGTCGTCGAGCCCTACAACGCCACCCTGTCCGTCCACCAGCTCGTTGAGAACTCGGACGAGACCTTCTGCATTGACAACGAGGCTCTCTACGACATCTGCATGCGCACCCTCAAGCTCTCCAACCCCTCGTACGGTGACTTGAACTACCTCGTCTCCGCCGTCATGTCTGGAGTCACCACCTGCCTGCGTTTCCCTGGTCAGCTCAACTCTGACCTGCGCAAGCTCGCCGTCAACATGGTTCCTTTCCCTCGTCTCCACTTCTTCATGGTCGGCTTCGCCCCCCTGACCAGCCGCGGTGCTCACTCCTTCCGCGCCG
>M_danzhouenseSAUCC_6113_3
GTCTCCGTAGGTGAACCTGCGGAGGGATCATTACAGAGTTTTCTAACT--CCCAAAACCA-TGTGAAC-TTACCAC--TGTTGCCTCGG--TGG--------------------TCAGGTG------------CCCTCGAGA-----GGGGGCCGCC-TG-------------------------------------------------------------------------------CCGCCGGTGGAC-TAC-CAAACTC-TTTCTATGT-TTAGTC-ATTCTGAATC-ATAACTAAGA--AATAAGTTAAAACTTTCAACAACGGATCTCTTGGTTCTGGCATCGATGAAGAACGCAGCGAAATGCGATAAGTAATGTGAATTGCAGAATTCAGTGAATCATCGAATCTTTGAACGCACATTGCGCCCATTAGTATTCTAGTGGGCATGCCTGTTCGAGCGTCATTTCAACCCTTAAGC-C---TAGCTTAGTGTTGGGAGACTGC-CTA--ATACGCAGCTCCCCAAAACCAG-TGGCAGAGTCTGCTTCGTGCTCTGAGCGTAGTAATT-TATTATCTCGCTTCTGCAAGCC-GGCAA-GACGATCGCCATAAACCGTCCTCTC------TCTGG------ACAC--T-TTTTT-----AATGGTTGACCTCGGATCAGGTAGGAATACCCGCTGATTGCCCTAGTAACGGCG-AGTGAAGCGGCAACAGCTCAAATTTGAAATCTGGCCTTCTGGTCCGAATTGTAATTTGTAGAGGATGCTTTTGGTTAGGTACCTTCCGAGTTCCTTGGAACAGGACGCCTTAGAGGGTGAGAGCCCCGTACGGTTGGATGCCGAGCCTCTGTAAAGCTCCTTCGACGAGTCGAGTAGTTTGGGAATGCTGCTCTAAATGGGAGGTAAATTTCTTCTAAAGCTAAATACCGGCCAGAGACCGATAGCGCACAAGTAGAGTGATCGAAAGATGAAAAGCACTTTGAAAAGAGGGTTAAATAGTACGTGAAATTGTTGAAAGGGAAGGGCTTATGACCAGACCTTTGCCTTGCGGATCATCCGGTGTTCTCACCGGTGCACTTCGCTTGGTTGAGGCCAGCATCAGTTCTGGTAGGGGGATAAAGACTTCAGGAATGTGACTCCCCCGGGAGTGTTATAGCCTGTCGTGTAATACCTTTACCGGGACTGAGGACCGCGCTTCGGCTAGGATGCTGGCATAATGGTCATCAGCCACCCGTCTTGAAACACGGACCAAGGAGTCGAACATTTATGCGAGTGTTTGGGTGTTAAACCCTCACGCGTAATGAAAGTGAACGGAGGTGAGAGCCCTTAC--GGGTGCATCATCGACCGATCCTGATGTCTTCGGATGGATTTGAGTAAGAGCATAACTGTTCGGACCCGAAAGATGGTGAACTATGCGTGGATAGGGTGAAGCCAGAGGAAACTCTGGT-GGAGGCTCGCAGC-GGTTCTGACGTGCAAATCGATCGTCAAATCTGCGCAT-GGGGGCGAAAGA-CTAATCGCCGCTACACTTTTG-CTTCAACACTATCCCATT-TGCGAAGAA-CAAACACCCCTGTCGGCAGAGATGGTAAACTTGCTAAGCCGCGACAGCTACACAACACGCATTGGGGTCTGGTGTGCCCTGCAGAGACCCCCGAAGGCCAAGCCTGTGGTCTAGTCAAGAACCTCTCCCTCATGTGTTCTATCAGTGTGGGTACTTCGACCGAGCCCATCATCGACTACATGATCACGAGGAACATGGAAGTGCTCGAAGAGTATGAGCCGTTGCGCTATCCGAATGCAACCAAGATCTTCCTCAACGGGTCTTGGATTGGTGTGCACCAGGACCCCAAGACTCTGGTCAGGGACGTACAGCAGCTTCGTCGCAACAACCAGATTCCTGCCGAGGTCTCTCTTATCCGTGACATCAGAGACCGTGAATTCAAGATCTTTTCCGATGCTGGGCGCGTCATGCGACCCCTGTTTGTGGTGGAGCAAGAGGACA-ACCCTGATACTGGGGTAGAGAAAGGCTCATTGGTGCTCAATAAGGGGCATATCGCGAAGCTCGAAAATGAC-CAGGCACTGCCCCC---AGGTAGCGACGAG-------TATTTCGGATGGCAAGGTCTGGTGAATGAAGGTGTCATCGAGTACCTGGATGCGGAAGAAGAGGAGACTTCGATGATCTGCATGACCCCCGAGGATCTTGAGACGTTCCGTCTTGCGAAGCAAGGTTATGACATGACAGCAGATAAC---AGCGAGGAGCCGAACAAGCGAGTCAAGACGCGGATGAACCCAACGACACATATGTATACTCACTGCGAGATCCACCCGAGTATGCTTCTGGGAATTTGCGCTTCCATCATTCCT---------------------TCCCCCGTGCCGTCCTCGTCGATCTCGAGCCCGGTACCATGGATGCCGTCCGTGCTGGCCCCTTCGGTCAGCTCTTCCGCCCCGACAACTTCGTCTTCGGTCAGTCCGGTGCTGGCAACAACTGGGCCAAGGGTCACTACACTGAGGGAGCCGAGCTTGTCGACCAGGTCCTTGAGGTCGTCCGCCGTGAGGCCGAGGGCTGCGACTGCCTCCAGGGTTTCCAGATCACCCACTCTCTTGGTGGTGGTACTGGTGCCGGTATGGGTACGCTCCTCATCTCCAAGATCCGTGAGGAGTTCCCCGACCGGATGATGGCCACCTTCTCCGTCGTCCCCTCGCCGAAGGTTTCCGACACCGTCGTCGAGCCCTACAACGCCACCCTGTCCGTCCACCAGCTCGTTGAGAACTCGGACGAGACCTTCTGCATTGACAACGAGGCTCTCTACGACATCTGCATGCGCACCCTCAAGCTCTCCAACCCCTCGTACGGTGACTTGAACTACCTCGTCTCCGCCGTCATGTCTGGAGTCACCACCTGCCTGCGTTTCCCTGGTCAGCTCAACTCTGACCTGCGCAAGCTCGCCGTCAACATGGTTCCTTTCCCTCGTCTCCACTTCTTCATGGTCGGCTTCGCCCCCCTGACCAGCCGCGGTGCTCACTCCTTCCGCGCCG
>Idriella_lunataCBS_177_57
GTCTCCGTAGGTGAACCTGCGGAGGGATCATTACTGAGTT-TTAAACT--CCCAAACCAT-TGTGAAC-TTACCAC--TGTTGCCTCGG--CGG----------------------CAGTC-------CTCTTCTCACGAAG-----------TAGGCGG-------------------------------------------------------------------------------CCGCCGGTGGAC-TAC-TAAACTC-TTGTTAATT-TTTGTCAATTCTGAATTAAAAACTT-----AATAAGTTAAAACTTTCAACAACGGATCTCTTGGTTCTGGCATCGATGAAGAACGCAGCGAAATGCGATAAGTAATGTGAATTGCAGAATTCAGTGAATCATCGAATCTTTGAACGCACATTGCGCCCATTAGTATTCTAGTGGGCATGCCTGTTCGAGCGTCATTTCAACCCTTAAGC-T---TAGCTTAGTATTGGGAATCTGC-CTA--AACCGCAGTTCCTTAAATCTAGTTGGCAGAGCA-CATCTGTACTCTGAGCGTAGTAATT-CATTATCTCGCTTTCTGAAGAC-AGTTG-TACGATCGCCATAAACC-TATTTAT-------------------------TTTTT-----AATGGTTGACCTCGGATCAGGTAGGAATACCCGCTGATTGCCCCAGTAACGGCG-AGTGAAGCGGCAACAGCTCAAATTTGAAATCTGGCCTTCTGGTCCGAATTGTAATTTGTAGAGGATGCTTTTGGTTAGGTACCTTCCGAGTTCCTTGGAACAGGACGCCTTAGAGGGTGAGAGCCCCGTACGGTTGGATACCGAGCCTCTGTAAAGCTCCTTCGACGAGTCGAGTAGTTTGGGAATGCTGCTCTAAATGGGAGGTAAATTTCTTCTAAAGCTAAATACCGGCCAGAGACCGATAGCGCACAAGTAGAGTGATCGAAAGATGAAAAGCACTTTGAAAAGAGGGTTAAATAGTACGTGAAATTGTTGAAAGGGAAGGGCTTATGACCAGACCTTTGCCTTGCGGATCATCCGGTGTTCTCACCGGTGCACTTCGCTTGGTTTAGGCCAGCATCGATTTCGGTAGGGGGATAAAGACTTTAGTAATGTGGCTCCTCCGGGAGTGTTATAGACTATTGTGTAATACCTTNACTGGGATCGAGGACCGCGCTTCGGCTAGGATGCTGGCATAATGGTCATCAGCCACCCGTCTTGAAACACGGACCAAGGAGTCGAACATTTATGCGAGTGTTTGGGTGTTAAACCCTCACGCGTAATGAAAGTGAACGGAGGTGAGAGCCCTTTT--GGGTGCATCATCGACCGATCCTGATGTCTTCGGATGGATTTGAGTAAGAGCATAACTGTTCGGACCCGAAAGATGGTGAACTATGCGTGGATAGGGTGAAGCCAGAGGAAACTCTGGT-GGAGGCTCGCAGC-GGTTCTGACGTGCAAATCGATCGTCAAATCTGCGCAT-GGGGGCGAAAGA-CTAATCGNNNNNNNNNNNNNNNNNNNNNNNNNNNNNNNNNNNNNNNNNNNNNNNNNNNNNNNNNNNNNNNNNNNNNNNNNNNNNNNNNNNNNNNNNNNNNNNNNNNNNNNNNNNNNNNNNNNNNNNNNNNNNNNNNNNNNNNNNNNNNNNNNNNNNNNNNNNNNNNNNNNNNNNNNNNNNNNNNNNNNNNNNNNNNNNNNNNNNNNNNNNNNNNNNNNNNNNNNNNNNNNNNNNNNNNNNNNNNNNNNNNNNNNNNNNNNNNNNNNNNNNNNNNNNNNNNNNNNNNNNNNNNNNNNNNNNNNNNNNNNNNNNNNNNNNNNNNNNNNNNNNNNNNNNNNNNNNNNNNNNNNNNNNNNNNNNNNNNNNNNNNNNNNNNNNNNNNNNNNNNNNNNNNNNNNNNNNNNNNNNNNNNNNNNNNNNNNNNNNNNNNNNNNNNNNNNNNNNNNNNNNNNNNNNNNNNNNNNNNNNNNNNNNNNNNNNNNNNNNNNNNNNNNNNNNNNNNNNNNNNNNNNNNNNNNNNNNNNNNNNNNNNNNNNNNNNNNNNNNNNNNNNNNNNNNNNNNNNNNNNNNNNNNNNNNNNNNNNNNNNNNNNNNNNNNNNNNNNNNNNNNNNNNNNNNNNNNNNNNNNNNNNNNNNNNNNNNNNNNNNNNNNNNNNNNNNNNNNNNNNNNNNNNNNNNNNNNNNNNNNNNNNNNNNNNNNNNNNNNNNNNNNNNNNNNNNNNNNNNNNNNNNNNNNNNNNNNNNNNNNNNNNNNNNNNNNNNNNNNNNNNNNNNNNNNNNNNNNNNNNNNNNNNNNNNNNNNNNNNNNNNNNNNNNNNNNNNNNNNNNNNNNNNNNNNNNNNNNNNNNNNNNNNNNNNNNNNNNNNNNNNNNNNNNNNNNNNNNNNNNNNNNNNNNNNNNNNNNNNNNNNNNNNNNNNNNNNNNNNNNNNNNNNNNNNNNNNNNNNNNNNNNNNNNNNNNNNNNNNNNNNNNNNNNNNNNNNNNNNNNNNNNNNNNNNNNNNNNNNNNNNNNNNNNNNNNNNNNNNNNNNNNNNNNNNNNNNNNNNNNNNNNNNNNNNNNNNNNNNNNNNNNNNNNNNNNNNNNNNNNNNNNNNNNNNNNNNNNNNNNNNNNNNNNNNNNNNNNNNNNNNNNNNNNNNNNNNNNNNNNNNNNNNNNNNNNNNNNNNNNNNNNNNNNNNNNNNNNNNNNNNNNNNNNNNNNNNNNNNNNNNNNNNNNNNNNNNNNNNNNNNNNNNNNNNNNNNNNNNNNNNNNNNNNNNNNNNNNNNNNNNNNNNNNNNNNNNNNNNNNNNNNNNNNNNNNNNNNNNNNNNNNNNNNNNNNNNNNNNNNNNNNNNNNNNNNNNNNNNNNNNNNNNNNNNNNNNNNNNNNNNNNNNNNNNNNNNNNNNNNNNNNNNNNNNNNNNNNNNNNNNNNNNNNNNNNNNNNNNNNNNNNNNNNNNNNNNNNNNNNNNNNNNNNNNNNNNNNNNNNNNNNNNNNNNNNNNNNNNNNNNNNNNNNNNNNNNNNNNNNNNNNNNNNNNNNNNNNNNNNNNNNNNNNNNNNNNNNNNNNNNNNNNNNNNN
>I__chlamydosporaCGMCC_3_20778_
---------------------------TGGCAACTGACTT------CTACTCCCAACCAT-TGTGAAC-TTACCAC--TGTTGCCTCGG--CGG--------------------CAGGCTT-----------CTTCTCACGAGGAAGCAG-----------------------------------------------------------------------------------------CTGCCGGTGGAC-TAC-TAAACTC-TTGTTAATT-TTTGTCAATTCTGAATTAAAAACTT-----AATAAGTTAAAACTTTCAACAACGGATCTCTTGGTTCTGGCATCGATGAAGAACGCAGCGAAATGCGATAAGTAATGTGAATTGCAGAATTCAGTGAATCATCGAATCTTTGAACGCACATTGCGCCCATTAGTATTCTAGTGGGCATGCCTGTTCGAGCGTCATTTCAACCCTTAAGC-T---TAGCTTAGTATTGGGAATCTGC-TTA---AACGCAGCTCCTTAAATCTAGTTGGCAGAGCA-CAGCTGTACTCTGAGCGTAGTAATT-CATTATCTCGCTTTCTGAAGAC-AGTTG-TACGATCGCCATAAACC-TATTTAT-------------------------TTTTT-----AATGGTTGACCTCGGATCAGGTAGGAATACCCGCTG---------------------------------------AATTTGAAATCTGGCCTTCTGGTCCGAATTGTAATTTGTAGAGGATGCTTTTGGTTAGGTACCTTCCGAGTTCCTTGGAACAGGACGCCTTAGAGGGTGAGAGCCCCGTACGGTTGGATACCGAGCCTCTGTAAAGCTCCTTCGACGAGTCGAGTAGTTTGGGAATGCTGCTCTAAATGGGAGGTAAATTTCTTCTAAAGCTAAATACCGGCCAGAGACCGATAGCGCACAAGTAGAGTGATCGAAAGATGAAAAGCACTTTGAAAAGAGGGTTAAATAGTACGTGAAATTGTTGAAAGGGAAGGGCTTATGACCAGACCTTTGCCTTGCGGATCATCCGGTGTTCTCACCGGTGCACTTCGCTTGGTTTAGGCCAGCATCGATTTCGGTAGGGGGATAAAGACCTTGGTAATGTGGCTCCTCCGGGAGTGTTATAGACCATTGTGTAATACCTTTACTGGGATCGAGGACCGCGCTTCGGCTAGGATGCTGGCATAATGGTCATCAGCCACCCGTCTTGAAACACGGACCAAGGAGTCGAACATTTATGCGAGTGTTTGGGTGTTAAACCCTCACGCGTAATGAAAGTGAACGGAGGTGAGAGCCCTTAC--GGGTGCATCATCGACCGATCCTGATGTCTTCGGATGGATTTGAGTAAGAGCATAACTGTTCGGACCCGAAAGATGGTGAACTATGCGTGGATAGGGTGAAGCCAGAGGAAACTCTGGT-GGAGGCTCGCAGC-GGTTCTGACGTGCAAATCGATCGTCAAATCTGCGCAT-GGGGGCGAAAGA-CTAATCGNNNNNNNNNNNNNNNNNNNNNNNNNNNNNNNNNNNNNNNNNNNNNNNNNNNNNNNNNNNNNNNNNNNNNNNNNNNNNNNNNNNNNNNNNNNNNNNNNNNNNNNNNNNNNNNNNNNNNNNNNNNNNNNNNNNNNNNNNNNNNNNNNNNNNNNNNNNNNNNNNNNNNNNNNNNNNNNNNNNNNNNNNNNNNNNNNNNNNNNNNNNNNNNNNNNNNNNNNNNNNNNNNNNNNNNNNNNNNNNNNNNNNNNNNNNNNNNNNNNNNNNNNNNNNNNNNNNNNNNNNNNNNNNNNNNNNNNNNNNNNNNNNNNNNNNNNNNNNNNNNNNNNNNNNNNNNNNNNNNNNNNNNNNNNNNNNNNNNNNNNNNNNNNNNNNNNNNNNNNNNNNNNNNNNNNNNNNNNNNNNNNNNNNNNNNNNNNNNNNNNNNNNNNNNNNNNNNNNNNNNNNNNNNNNNNNNNNNNNNNNNNNNNNNNNNNNNNNNNNNNNNNNNNNNNNNNNNNNNNNNNNNNNNNNNNNNNNNNNNNNNNNNNNNNNNNNNNNNNNNNNNNNNNNNNNNNNNNNNNNNNNNNNNNNNNNNNNNNNNNNNNNNNNNNNNNNNNNNNNNNNNNNNNNNNNNNNNNNNNNNNNNNNNNNNNNNNNNNNNNNNNNNNNNNNNNNNNNNNNNNNNNNNNNNNNNNNNNNNNNNNNNNNNNNNNNNNNNNNNNNNNNNNNNNNNNNNNNNNNNNNNNNNNNNNNNNNNNNNNNNNNNNNNNNNNNNNNNNNNNNNNNNNNNNNNNNNNNNNNNNNNNNNNNNNNNNNNNNNNNNNNNNNNNNNNNNNNNNNNNNNNNNNNNNNNNNNNNNNNNNNNNNNNNNNNNNNNNNNNAGGCTTCCGGCAACAAGTATGTTCCTCGCGCTGTCCTCGTCGATCTCGAGCCCGGTACCATGGACGCTGTCCGTGCCGGTCCCTTCGGCCAGCTTTTCCGCCCCGACAACTTCGTCTTCGGTCAGTCCGGTGCTGGCAACAACTGGGCCAAGGGTCATTACACTGAGGGTGCCGAACTTGTCGACCAGGTGCTCGATGTCGTCCGTCGCGAGGCTGAGGGCTGCGACTGCCTCCAGGGCTTCCAGATCACCCACTCTCTCGGTGGTGGTACCGGTGCCGGTATGGGTACCTTGCTCATCTCCAAGATTCGCGAGGAGTTCCCCGACCGCATGATGGCTACCTTCTCCGTCGTTCCCTCCCCCAAGGTCTCCGACACCGTCGTTGAGCCCTACAACGCCACCCTGTCGGTGCACCAGCTCGTCGAGAACTCGGACGAGACCTTCTGCATTGATAACGAGGCCCTCTACGACATCTGCATGCGCACTCTTAAGCTCTCCAACCCCTCGTACGGCGATCTGAACTACCTCGTCTCCGCCGTCATGTCCGGTGTCACCACCTGCCTGCGCTTCCCCGGTCAGCTCAACTCTGATCTGCGCAAGCTGGCTGTCAACATGGTTCCCTTCCCTCGTCTGCACTTCTTCATGGTCGGCTTTGCTCCCCTGACCAGCCGTGGCGCCTACACCTTCCGTGCCG
>I__chlamydosporaGZUIFR_21_922
---------------------------TGGCAACTGACTT------CTACTCCCAACCAT-TGTGAAC-TTACCAC--TGTTGCCTCGG--CGG--------------------CAGGCTT-----------CTTCTCACGAGGAAGCAG-----------------------------------------------------------------------------------------CTGCCGGTGGAC-TAC-TAAACTC-TTGTTAATT-TTTGTCAATTCTGAATT-AAAA--ACTT--AATAAGTTAAAACTTTCAACAACGGATCTCTTGGTTCTGGCATCGATGAAGAACGCAGCGAAATGCGATAAGTAATGTGAATTGCAGAATTCAGTGAATCATCGAATCTTTGAACGCACATTGCGCCCATTAGTATTCTAGTGGGCATGCCTGTTCGAGCGTCATTTCAACCCTTAAGC-T---TAGCTTAGTATTGGGAATCTGC-TTA---AACGCAGCTCCTTAAATCTAGTTGGCAGAGCA-CAGCTGTACTCTGAGCGTAGTAATT-CATTATCTCGCTTTCTGAAGAC-AGTTG-TACGATCGCCATAAACC-TATTTAT-------------------------TTTTT-----AATGGTTGACCTCGGATCAGGTAGGAATACCCGCTG---------------------------------------AATTTGAAATCTGGCCTTCTGGTCCGAATTGTAATTTGTAGAGGATGCTTTTGGTTAGGTACCTTCCGAGTTCCTTGGAACAGGACGCCTTAGAGGGTGAGAGCCCCGTACGGTTGGATACCGAGCCTCTGTAAAGCTCCTTCGACGAGTCGAGTAGTTTGGGAATGCTGCTCTAAATGGGAGGTAAATTTCTTCTAAAGCTAAATACCGGCCAGAGACCGATAGCGCACAAGTAGAGTGATCGAAAGATGAAAAGCACTTTGAAAAGAGGGTTAAATAGTACGTGAAATTGTTGAAAGGGAAGGGCTTATGACCAGACCTTTGCCTTGCGGATCATCCGGTGTTCTCACCGGTGCACTTCGCTTGGTTTAGGCCAGCATCGATTTCGGTAGGGGGATAAAGACCTTGGTAATGTGGCTCCTCCGGGAGTGTTATAGACCATTGTGTAATACCTTTACTGGGATCGAGGACCGCGCTTCGGCTAGGATGCTGGCATAATGGTCATCAGCCACCCGTCTTGAAACACGGACCAAGGAGTCGAACATTTATGCGAGTGTTTGGGTGTTAAACCCTCACGCGTAATGAAAGTGAACGGAGGTGAGAGCCCTTAC--GGGTGCATCATCGACCGATCCTGATGTCTTCGGATGGATTTGAGTAAGAGCATAACTGTTCGGACCCGAAAGATGGTGAACTATGCGTGGATAGGGTGAAGCCAGAGGAAACTCTGGT-GGAGGCTCGCAGC-GGTTCTGACGTGCAAATCGATCGTCAAATCTGCGCAT-GGGGGCGAAAGA-CTAATCGNNNNNNNNNNNNNNNNNNNNNNNNNNNNNNNNNNNNNNNNNNNNNNNNNNNNNNNNNNNNNNNNNNNNNNNNNNNNNNNNNNNNNNNNNNNNNNNNNNNNNNNNNNNNNNNNNNNNNNNNNNNNNNNNNNNNNNNNNNNNNNNNNNNNNNNNNNNNNNNNNNNNNNNNNNNNNNNNNNNNNNNNNNNNNNNNNNNNNNNNNNNNNNNNNNNNNNNNNNNNNNNNNNNNNNNNNNNNNNNNNNNNNNNNNNNNNNNNNNNNNNNNNNNNNNNNNNNNNNNNNNNNNNNNNNNNNNNNNNNNNNNNNNNNNNNNNNNNNNNNNNNNNNNNNNNNNNNNNNNNNNNNNNNNNNNNNNNNNNNNNNNNNNNNNNNNNNNNNNNNNNNNNNNNNNNNNNNNNNNNNNNNNNNNNNNNNNNNNNNNNNNNNNNNNNNNNNNNNNNNNNNNNNNNNNNNNNNNNNNNNNNNNNNNNNNNNNNNNNNNNNNNNNNNNNNNNNNNNNNNNNNNNNNNNNNNNNNNNNNNNNNNNNNNNNNNNNNNNNNNNNNNNNNNNNNNNNNNNNNNNNNNNNNNNNNNNNNNNNNNNNNNNNNNNNNNNNNNNNNNNNNNNNNNNNNNNNNNNNNNNNNNNNNNNNNNNNNNNNNNNNNNNNNNNNNNNNNNNNNNNNNNNNNNNNNNNNNNNNNNNNNNNNNNNNNNNNNNNNNNNNNNNNNNNNNNNNNNNNNNNNNNNNNNNNNNNNNNNNNNNNNNNNNNNNNNNNNNNNNNNNNNNNNNNNNNNNNNNNNNNNNNNNNNNNNNNNNNNNNNNNNNNNNNNNNNNNNNNNNNNNNNNNNNNNNNNNNNNNNNNNNNNNNNNNNNNNNNNNNAGGCTTCCGGCAACAAGTATGTTCCTCGCGCTGTCCTCGTCGATCTCGAGCCCGGTACCATGGACGCTGTCCGTGCCGGTCCCTTCGGCCAGCTTTTCCGCCCCGACAACTTCGTCTTCGGTCAGTCCGGTGCTGGCAACAACTGGGCCAAGGGTCATTACACTGAGGGTGCCGAACTTGTCGACCAGGTGCTCGATGTCGTCCGTCGCGAGGCTGAGGGCTGCGACTGCCTCCAGGGCTTCCAGATCACCCACTCTCTCGGTGGTGGTACCGGTGCCGGTATGGGTACCTTGCTCATCTCCAAGATTCGCGAGGAGTTCCCCGACCGCATGATGGCTACCTTCTCCGTCGTTCCCTCCCCCAAGGTCTCCGACACCGTCGTTGAGCCCTACAACGCCACCCTGTCGGTGCACCAGCTCGTCGAGAACTCGGACGAGACCTTCTGCATTGATAACGAGGCCCTCTACGACATCTGCATGCGCACTCTTAAGCTCTCCAACCCCTCGTACGGCGATCTGAACTACCTCGTCTCCGCCGTCATGTCCGGTGTCACCACCTGCCTGCGCTTCCCCGGTCAGCTCAACTCTGATCTGCGCAAGCTGGCTGTCAACATGGTTCCCTTCCCTCGTCTGCACTTCTTCATGGTCGGCTTTGCTCCCCTGACCAGCCGTGGCGCCTACACCTTCCGTGCCG
>I__multiformisporaCGMCC_3_20779_
----------------------GGGGCTC----CTGAGCA-TCTACTC----CCAACCAT-TGTGA-C-TTACCAC--TGTTGCCTCGG--CGG---------------------------CGACCTC-------CTTCTGTTTGTTCAGTTGGGGAAAA-------------------------------------------------------------------------------CCGCCGGTGGAC-TAC-TAAACTC-TTGTTAATT-TTTGTC-AATCTGAATAAAAAACTT-----AATAAGTTAAAACTTTCAACAACGGATCTCTTGGTTCTGGCATCGATGAAGAACGCAGCGAAATGCGATAAGTAATGTGAATTGCAGAATTCAGTGAATCATCGAATCTTTGAACGCACATTGCGCCCATTAGTATTCTAGTGGGCATGCCTGTTCGAGCGTCATTTCAACCCTTAAGC-T---TAGCTTAGTATTGGGAATCTGC-TTA---ACCGCAGCTCCTTAAATCTAGTTGGCAGAGCA-CAGCTGTACTCTGAGCGTAGTAATT-CATTATCTCGCTTTCTGAAGAC-AGTCG-TACGATAGCCACAAACTTTGCATCT--------------TGCAAAC----TTTTT-----AATGGTTGACCTCGGATCAGGTAGGAATACCCGCTG-------------------------------------------------CTGGCCTTCTGGTCCGAATTGTAATTTGTAGAGGATGCTTTTGGTTAGGTACCTTCCGAGTTCCTTGGAACAGGACGCCTTAGAGGGTGAGAGCCCCGTACGGTTGGATACCGAGCCTCTGTAAAGCTCCTTCGACGAGTCGAGTAGTTTGGGAATGCTGCTCTAAATGGGAGGTAAATTTCTTCTAAAGCTAAATACCGGCCAGAGACCGATAGCGCACAAGTAGAGTGATCGAAAGATGAAAAGCACTTTGAAAAGAGGGTTAAATAGTACGTGAAATTGTTGAAAGGGAAGGGCTTATGACCAGACCTTTGCCTTGCGGATCATCCGGTGTTCTCACCGGTGCACTTCGCTTGGTTTAGGCCAGCATCGATTTCGGTAGGGGGATAAAGACTTTGGTAACGTAGCTCCCTCGGGAGTGTTATAGACCTTTGTGTAATACCTTTACTGGGATCGAGGACCGCGCTTCGGCTAGGATGCTGGCATAATGGTCATCAGCCACCCGTCTTGAAACACGGACCAAGGAGTCGAACATTTATGCGAGTGTTTGGGTGTTAAACCCTCACGCGTAATGAAAGTGAACGGAGGTGAGAGCCCTTTA--GGGTGCATCATCGACCGATCCTGATGTCTTCGGATGGATTTGAGTAAGAGCATAACTGTTCGGACCCGAAAGATGGTGAACTATGCGTGGATAGGGTGAAGCCAGAGGAAACTCTGGT-GGAGGCTCGCAGC-GGTTCTGACGTGCAAATCGATCGTCAAATCTGCGCAT-GGGGGCGAAAGA-CTAATCGCAGATACACTTTTG-CTTCCACATTATCTCATT-TGCGCAGAA-CCAATACCCCCGTCGGCAGAGACGGAAAACTGGCCAAACCCCGTCAGCTCCACAACACCCATTGGGGTCTTGTTTGTCCTGCTGAAACTCCTGAAGGACAGGCTTGTGGTTTGGTCAAGAACCTGTCTCTCATGTGCTCCGTCAGTGTCGGTACGTCGACAGAGCCCATTATTGACTACATGATCACTCGTAACATGGAAGTCCTGGAGGAGTATGAGCCATTGCGATATCCCAATGCAACCAAGATTTTCCTTAATGGATCTTGGATTGGTGTCCATCAGGACCCCAAAACACTTGTCAGGGATGTCCAGATGCTCCGCCGCAACAACCAGATTCCGGCTGAGGTCTCGCTTGTCCGCGATATCCGAGACCGTGAGTTCAAGATCTTCTCGGATGCAGGCCGTGTCATGCGGCCTCTTCTCGTTGTAGAGCAGGAGGACA-ACCCAGAGACAGGCGTCGAAAAGGGTTCCCTTGTTCTGAACAAGAGCCATATTGCCAGATTGGAAGCAGAC-CAAGCCTTACCGCC---GGGCAGCGAAGAC-------TATTTCGGTTGGCAGGGCCTGGTTAATGCTGGAGTTATCGAGTATCTCGACGCTGAAGAAGAAGAGACTACCATGATTTGCATGACTCCAGAGGATCTCGAGACCTACCGTTTGACAAAACAAGGCCACGACATGACACAGGACAAT---AGTGAGGAGCCCAACAAACGTCTGAAGACTAGGATGAACCCAACGACGCACATGTACACTCACTGCGAGATTCATCCCAGCATGCTTTTGGGTATTTGCGCCAGCATTATTCCCAGGCTTCCGGCAACAAGTACGTTCCCCGTGCCGTCCTCGTCGATCTCGAGCCCGGTACCATGGATGCCGTCCGCGCTGGTCCCTTCGGACAGCTCTTCCGTCCCGACAACTTCGTCTTCGGCCAGTCTGGTGCCGGCAACAACTGGGCCAAGGGTCACTACACTGAGGGTGCTGAGCTTGTCGACCAAGTTCTCGATGTCGTCCGTCGCGAGGCTGAGGGATGCGACTGCCTCCAGGGTTTCCAGATCACCCACTCCCTCGGTGGTGGTACTGGTGCCGGTATGGGTACCTTGCTTATCTCCAAGATCCGCGAGGAGTTCCCCGACCGCATGATGGCTACCTTCTCGGTCGTCCCCTCCCCCAAGGTCTCTGACACCGTCGTCGAGCCCTACAACGCCACCCTGTCGGTGCACCAGCTTGTCGAGAACTCCGACGAGACCTTCTGCATTGACAACGAGGCTCTCTACGACATCTGCATGCGTACCCTCAAGCTGTCCAACCCCTCGTACGGCGACCTGAACTACCTCGTCTCCGCCGTCATGTCGGGTGTCACTACCTGCCTGCGTTTCCCCGGTCAGCTCAACTCTGATCTCCGCAAGCTGGCTGTCAACATGGTTCCCTTCCCTCGTCTGCACTTCTTCATGGTCGGCTTCGCTCCCCTGACCAGCCGTGGTGCCTACACCTTCCGTGCCG
>I__multiformisporaGZUIFR_21_924
----------------------GGGGCTC----CTGAGCA-TCTA-CT----CCCAACCA-TTGTGAC-TTACCAC--TGTTGCCTCGG--CGG----------------------------------CGACCTCCTTCTGTTTGTTCAGTTGGGGAAAA-------------------------------------------------------------------------------CCGCCGGTGGAC-TAC-TAAACTC-TTGTTAATT-TTTGTC-AATCTGAATAAAAAACTT-----AATAAGTTAAAACTTTCAACAACGGATCTCTTGGTTCTGGCATCGATGAAGAACGCAGCGAAATGCGATAAGTAATGTGAATTGCAGAATTCAGTGAATCATCGAATCTTTGAACGCACATTGCGCCCATTAGTATTCTAGTGGGCATGCCTGTTCGAGCGTCATTTCAACCCTTAAGC-T---TAGCTTAGTATTGGGAATCTGC-TTA---ACCGCAGCTCCTTAAATCTAGTTGGCAGAGCA-CAGCTGTACTCTGAGCGTAGTAATT-CATTATCTCGCTTTCTGAAGAC-AGTCG-TACGATAGCCACAAACTTTGCATCT--------------TGCAAAC----TTTTT-----AATGGTTGACCTCGGATCAGGTAGGAATACCCGCTG-------------------------------------------------CTGGCCTTCTGGTCCGAATTGTAATTTGTAGAGGATGCTTTTGGTTAGGTACCTTCCGAGTTCCTTGGAACAGGACGCCTTAGAGGGTGAGAGCCCCGTACGGTTGGATACCGAGCCTCTGTAAAGCTCCTTCGACGAGTCGAGTAGTTTGGGAATGCTGCTCTAAATGGGAGGTAAATTTCTTCTAAAGCTAAATACCGGCCAGAGACCGATAGCGCACAAGTAGAGTGATCGAAAGATGAAAAGCACTTTGAAAAGAGGGTTAAATAGTACGTGAAATTGTTGAAAGGGAAGGGCTTATGACCAGACCTTTGCCTTGCGGATCATCCGGTGTTCTCACCGGTGCACTTCGCTTGGTTTAGGCCAGCATCGATTTCGGTAGGGGGATAAAGACTTTGGTAACGTAGCTCCCTCGGGAGTGTTATAGACCTTTGTGTAATACCTTTACTGGGATCGAGGACCGCGCTTCGGCTAGGATGCTGGCATAATGGTCATCAGCCACCCGTCTTGAAACACGGACCAAGGAGTCGAACATTTATGCGAGTGTTTGGGTGTTAAACCCTCACGCGTAATGAAAGTGAACGGAGGTGAGAGCCCTTTA--GGGTGCATCATCGACCGATCCTGATGTCTTCGGATGGATTTGAGTAAGAGCATAACTGTTCGGACCCGAAAGATGGTGAACTATGCGTGGATAGGGTGAAGCCAGAGGAAACTCTGGT-GGAGGCTCGCAGC-GGTTCTGACGTGCAAATCGATCGTCAAATCTGCGCAT-GGGGGCGAAAGA-CTAATCGCAGATACACTTTTG-CTTCCACATTATCTCATT-TGCGCAGAA-CCAATACCCCCGTCGGCAGAGACGGAAAACTGGCCAAACCCCGTCAGCTCCACAACACCCATTGGGGTCTTGTTTGTCCTGCTGAAACTCCTGAAGGACAGGCTTGTGGTTTGGTCAAGAACCTGTCTCTCATGTGCTCCGTCAGTGTCGGTACGTCGACAGAGCCCATTATTGACTACATGATCACTCGTAACATGGAAGTCCTGGAGGAGTATGAGCCATTGCGATATCCCAATGCAACCAAGATTTTCCTTAATGGATCTTGGATTGGTGTCCATCAGGACCCCAAAACACTTGTCAGGGATGTCCAGATGCTCCGCCGCAACAACCAGATTCCGGCTGAGGTCTCGCTTGTCCGCGATATCCGAGACCGTGAGTTCAAGATCTTCTCGGATGCAGGCCGTGTCATGCGGCCTCTTCTCGTTGTAGAGCAGGAGGACA-ACCCAGAGACAGGCGTCGAAAAGGGTTCCCTTGTTCTGAACAAGAGCCATATTGCCAGATTGGAAGCAGAC-CAAGCCTTACCGCC---GGGCAGCGAAGAC-------TATTTCGGTTGGCAGGGCCTGGTTAATGCTGGAGTTATCGAGTATCTCGACGCTGAAGAAGAAGAGACTACCATGATTTGCATGACTCCAGAGGATCTCGAGACCTACCGTTTGACAAAACAAGGCCACGACATGACACAGGACAAT---AGTGAGGAGCCCAACAAACGTCTGAAGACTAGGATGAACCCAACGACGCACATGTACACTCACTGCGAGATTCATCCCAGCATGCTTTTGGGTATTTGCGCCAGCATTATTCCCAGGCTTCCGGCAACAAGTACGTTCCCCGTGCCGTCCTCGTCGATCTCGAGCCCGGTACCATGGATGCCGTCCGCGCTGGTCCCTTCGGACAGCTCTTCCGTCCCGACAACTTCGTCTTCGGCCAGTCTGGTGCCGGCAACAACTGGGCCAAGGGTCACTACACTGAGGGTGCTGAGCTTGTCGACCAAGTTCTCGATGTCGTCCGTCGCGAGGCTGAGGGATGCGACTGCCTCCAGGGTTTCCAGATCACCCACTCCCTCGGTGGTGGTACTGGTGCCGGTATGGGTACCTTGCTTATCTCCAAGATCCGCGAGGAGTTCCCCGACCGCATGATGGCTACCTTCTCGGTCGTCCCCTCCCCCAAGGTCTCTGACACCGTCGTCGAGCCCTACAACGCCACCCTGTCGGTGCACCAGCTTGTCGAGAACTCCGACGAGACCTTCTGCATTGACAACGAGGCTCTCTACGACATCTGCATGCGTACCCTCAAGCTGTCCAACCCCTCGTACGGCGACCTGAACTACCTCGTCTCCGCCGTCATGTCGGGTGTCACTACCTGCCTGCGTTTCCCCGGTCAGCTCAACTCTGATCTCCGCAAGCTGGCTGTCAACATGGTTCCCTTCCCTCGTCTGCACTTCTTCATGGTCGGCTTCGCTCCCCTGACCAGCCGTGGTGCCTACACCTTCCGTGCCG
>M__bambusaeSAUCC_1862_1_
GTCTCCGTAGGTGAACCTGCGGAGGGATCATTACAGAGTTATCTAACT--CCTAAAACCA-TGTGAAC-TTACCAC--TGTTGCCTCGG--TGG---------------------ATGGTG--------------CTGGAAA-----CAG---CACTGGA--------------------------------------------------------------------------------AGCCGGTGGACAT-C-TAAACTC-TTGTTAATT-TTTGGC-ATTCTGAATC-ATAACTAAGA--AATAAGTTAAAACTTTCAACAACGGATCTCTTGGTTCTGGCATCGATGAAGAACGCAGCGAAATGCGATAAGTAATGTGAATTGCAGAATTCAGTGAATCATCGAATCTTTGAACGCACATTGCGCCCATTAGTATTCTAGTGGGCATGCCTGTTCGAGCGTCATTTCAACCCTTAAGC-C---TAGCTTAGTGTTGGGAGACTGC-CTA--ATACGCAGCTCCTCAAAACCAG-TGGCA-AGTT-TTTACGTACTCTGAGCGCAGTAATT-CTAT-TCTCGCTTCTG-AAAAC-GTCTA-GACGATAGCCAAAAACCGCATGCTT--------CGG----CAGCAC----TTTTT-----AATGGTTGACCTCGGATCAGGTAGGAATACCCGCTGATTGCCCTAGTAACGGCG-AGTGAAGCGGCAACAGCTCAAATTTGAAATCTGGCCTTCTGGTCCGAATTGTAATTTGTAGAGGATGACTTTGGTTAGGTACCTTTCGAGTTCCTTGGAACAGGACGCCTTAGAGGGTGAGAGCCCCGTACGATTGGATGCCGAGCCTCTGTAAGTCTCCTTCGACGAGTCGAGTAGTTTGGGAATGCTGCTCTAAATGGGAGGTAAATTTCTTCTAAAGCTAAATACCGGCCAGAGACCGATAGCGCACAAGTAGAGTGATCGAAAGATGAAAAGCACTTTGAAAAGAGGGTTAAATAGTACGTGAAATTGTTGAAAGGGAAGGGCTTATGACCAGACCTTTGCATTGAGGATCATCCGGTGTTCTCACCGGTGCACTTCTCTTTGTTGAGGCCAGCATCAGTTCTAGTTGGGGGATAAAGACTTAAGGAATGTGGTTCCTCCGGGAATGTTATAGCCTTCTGTGTAATACCCTGACCGGGACTGAGGACCGCGCTTCGGCTAGGATGCTGGCATAATGGTCATCAGCCACCCGTCTTGAAACACGGACCAAGGAGTCGAACATTTATGCGAGTGTTTGGGTGTTAAACCCTCACGCGTAATGAAAGTGAACGGAGGTGAGAGCCCTTAC--GGGTGCATCATCGACCGATCCTGATGTCTTCGGATGGATTTGAGTAAGAGCATAACTGTTCGGACCCGAAAGATGGTGAACTATGCGTGGATAGGGTGAAGCCAGAGGAAACTCTGGT-GGAGGCTCGCAGC-GGTTCTGACGTGCAAATCGATCGTCAAATCTGCGCAT-GGGGGCGAAAG--CTA----TCGTTACACATTCG-CGTCGACCCTTTCTCATT-TGCGCAGAA-CCAACACTCCTGTCGGCAGAGATGGCAAGCTTGCCAAGCCTCGCCAGCTGCACAACACGCATTGGGGTCTTGTGTGCCCTGCCGAAACGCCTGAAGGCCAGGCTTGCGGTCTTGTCAAGAACCTTTCTCTCATGTGCTCCATCAGTGTGGGCACTTCTACTGAGCCCATCATCGACTACATGATCACAAGAAACATGGAAGTCCTCGAGGAGTACGAGCCTCTGCGATACCCTAACGCCACGAAGATCTTCTTGAACGGATCTTGGATTGGTGTACACCAGGATCCCAAGACTCTTGTCAGAGATGTGCAACAGCTTCGTCGTAACAACCAGATTCCCGCTGAAGTGTCTCTCATTCGCGATATCAGAGATCGTGAGTTCAAGATCTTCTCCGATGCTGGACGTGTCATGCGACCTTTGTTTGTCGTGGAGCAGGAGGACA-ATCCGGACACTGGAGTCGAGAAAGGTTCCTTGGTCTTGAATAAGGAGCATATTCGCAAACTCGAGAATGAC-CAAGCACTCCCCCC---TGGCAGTGACGAG-------TACTTTGGCTGGCAGGGCCTCGTCAATGAAGGTGTCATCGAGTACCTTGATGCTGAGGAAGAGGAGACCTCTATGATTTGCATGACCGCAGAAGACCTCGAGACTTTCCGTCTTACGAAACAAGGTCACGACATGACAACCGACAAC---AGTGAAGAGCCCAACAAGCGTGTCAAGACGAGGATGAATCCGACAACACACATGTACACCCATTGCGAAATCCACCCTAGAATGTTGCTGGGGATCTGCGCGAGTATCATTCCT----TTCCGGTGGCAAGTACGTCCCCCGTGCTGTCCTCGTCGATCTTGAGCCCGGTACCATGGACGCCGTCCGTGCTGGTCCTTTCGGTCAGCTTTTCCGCCCCGACAACTTCGTCTTCGGTCAGTCCGGTGCCGGCAACAACTGGGCCAAGGGTCACTACACTGAGGGTGCTGAGCTCGTCGACCAGGTCCTTGAGGTCGTCCGTCGTGAGGCTGAAGGCTGCGACTGCCTCCAGGGTTTCCAGATCACCCACTCTCTTGGTGGTGGTACCGGTGCCGGTATGGGTACGCTTCTTATCTCCAAGATTCGTGAGGAGTTCCCCGACCGCATGATGGCCACCTTCTCCGTCGTTCCTTCCCCCAAGGTTTCCGACACCGTTGTCGAGCCTTACAACGCCACCCTCTCCGTCCACCAGCTTGTTGAGAACTCCGACGAGACATTCTGTATTGACAACGAGGCTCTGTACGATATCTGCATGCGTACTCTCAAGCTCTCCAACCCCTCTTACGGTGACTTGAACTACCTCGTCTCCGCCGTCATGTCTGGTGTCACCACCGGTTTCCGTTTCCCTGGTCAGCTTAACTCTGATCTTCGCAAGCTCGCCGTCAACATGGTGCCCTTCCCCCGTCTCCACTTCTTCATGGTCGGCTTCGCTCCCCTGACCAGCCGTGGCGCTCACTCCTTCCGTGCCG
>M__guizhouensisSAUCC_11159_1
GTCTCCGTAGGTGAACCTGCGGAGGGATCATTACAGAGTTATCTAACT--CCTAAAACCA-TGTGAAC-TTACCAC--TGTTGCCTCGG--TGG---------------------AAGGTG--------------CTGGAAA-----CAG---CACTGGA--------------------------------------------------------------------------------AGCCGGTGGACAT-C-TAAACTC-TTGTTAATT-TTTGGC-AATCTGAATC-ATAACTAAGA--AATAAGTTAAAACTTTCAACAACGGATCTCTTGGTTCTGGCATCGATGAAGAACGCAGCGAAATGCGATAAGTAATGTGAATTGCAGAATTCAGTGAATCATCGAATCTTTGAACGCACATTGCGCCCATTAGTATTCTAGTGGGCATGCCTGTTCGAGCGTCATTTCAACCCTTAAGC-C---TAGCTTAGTGTTGGGAGACTGC-CTA--ATACGCAGCTCCTCAAAACCAG-TGGCAGAGTT-TTTACGTACTCTGAGCGCAGTAATT-CTAT-TCTCGCTTCTG-AAAAC-GTCTA-GACAATAGCCAAAAACCGCATGCTT--------CGG----CAGCAC----TTTTT-----AATGGTTGACCTCGGATCAGGTAGGAATACCCGCTGATTGCCCTAGTAACGGCG-AGTGAAGCGGCAACAGCTCAAATTTGAAATCTGGCCTTCTGGTCCGAATTGTAATTTGTAGAGGATGACTTTGGTTAGGTACCTTCCGAGTTCCTTGGAACAGGACGCCTTAGAGGGTGAGAGCCCCGTACGGTTGGATGCCGAGCCTCTGTAAGTCTCCTTCGACGAGTCGAGTAGTTTGGGAATGCTGCTCTAAATGGGAGGTAAATTTCTTCTAAAGCTAAATACCGGCCAGAGACCGATAGCGCACAAGTAGAGTGATCGAAAGATGAAAAGCACTTTGAAAAGAGGGTTAAATAGTACGTGAAATTGTTGAAAGGGAAGGGCTTATGACCAGACCTTTGCATTGAGGATCATCCGGTGTTCTCACCGGTGCACTTCTCTTTGTTGAGGCCAGCATCAGTTTCGGGTGGGGGATAAAGACTTAAGGAATGTGATTCCTCCGGGAATGTTATAGCCTTCTGTGTAATACCCTGCCTGGGACTGAGGACCGCGCTTCGGCTAGGATGCTGGCATAATGGTCATCAGCCACCCGTCTTGAAACACGGACCAAGGAGTCGAACATTTATGCGAGTGTTTGGGTGTTAAACCCTCACGCGTAATGAAAGTGAACGGAGGTGAGAGCCCTTTC--GGGTGCATCATCGACCGATCCTGATGTCTTCGGATGGATTTGAGTAAGAGCATAACTGTTCGGACCCGAAAGATGGTGAACTATGCGTGGATAGGGTGAAGCCAGAGGAAACTCTGGT-GGAGGCTCGCAGC-GGTTCTGACGTGCAAATCGATCGTCAAATCTGCGCAT-GGGGGCGAAAGA-CTAATCGTCGCTACACATTTG-CTTCGACTCTCTCCCATT-TGCGGAGAA-CCAACACCCCTGTCGGCAGAGATGGCAAGCTTGCTAAGCCTCGTCAGCTGCACAATACACACTGGGGTCTTGTATGCCCTGCCGAAACGCCCGAAGGCCAGGCTTGCGGTCTCGTCAAAAATCTTTCTCTCATGTGCTCGATCAGTGTCGGCACTTCTACCGAGCCTATCATCGACTACATGATCACAAGAAACATGGAAGTCCTCGAGGAGTACGAGCCTCTGCGATACCCCAACGCCACCAAAATCTTCTTGAACGGATCTTGGATTGGTGTTCACCAGGACCCAAAGACTCTTGTCAGAGATGTGCAGCAGCTTCGTCGTAACAACCAGATCCCTGCTGAGGTATCTCTCATTCGCGATATCAGAGATCGTGAGTTCAAAATCTTTTCTGACGCCGGACGTGTCATGCGACCTCTGTTTGTCGTGGAACAAGAAGACA-ACCAGGACACTGGAGTGGAGAAGGGTTCCCTTGTACTGAATAAAGAGCACATCCGGAAGCTCGAGAATGAC-CAGGCACTTCCCCC---TGGCAGTGATGAG-------TACTTTGGCTGGCAGGGTTTGGTCAACGAAGGTGTCATTGAGTACCTGGATGCTGAGGAAGAAGAGACTTCCATGATCTGTATGACAGCAGAAGATTTGGAGACTTTCCGCCTTACAAAGCAAGGCCACGACATGTCGACCGACAAT---AGTGAAGAGCCCAACAAGCGGGTGAAGACGAGGATGAATCCGACAACACACATGTACACTCATTGTGAAATCCACCCTAGTATGTTGTTGGGTATTTGCGCGAGTATCATTCCCAGGCTTCCGGTGGCAAGTACGTTCCCCGTGCCGTCCTCGTCGATCTTGAGCCCGGTACCATGGACGCTGTCCGTGCTGGTCCTTTCGGTCAGCTCTTCCGCCCCGACAACTTCGTCTTCGGTCAGTCCGGTGCCGGCAACAACTGGGCCAAGGGTCATTACACTGAGGGTGCCGAGCTTGTCGACCAGGTCCTTGAGGTCGTCCGTCGCGAGGCTGAAGGCTGCGACTGCCTCCAGGGTTTCCAGATCACCCACTCTCTCGGTGGTGGTACCGGTGCCGGTATGGGTACGCTCCTTATCTCCAAGATCCGTGAGGAGTTCCCCGACCGCATGATGGCTACCTTCTCTGTCGTTCCTTCCCCCAAGGTTTCCGACACCGTTGTTGAGCCTTACAACGCCACCCTCTCCGTCCATCAGCTCGTCGAGAACTCCGACGAGACCTTCTGTATCGACAACGAGGCTCTGTACGATATCTGCATGCGTACCCTCAAGCTTTCCAACCCCTCCTACGGCGACTTGAACTACCTCGTCTCCGCCGTCATGTCTGGTGTCACCACCGGTTTCCGTTTCCCTGGTCAGCTTAACTCCGATCTTCGCAAGCTCGCCGTCAACATGGTGCCCTTCCCTCGTCTCCACTTCTTCATGGTCGGCTTCGCTCCCCTGACCAGCCGTGGCGCTCACTCCTTCCGTGCCG
>M__miscanthiSAUCC_13968_2
GTCTCCGTAGGTGAACCTGCGGAGGGATCATTACAGAGTT-TTTAACT--CCCAAAACCA-TGTGAAC-TTACCAC--TGTTGCCTCGG--TGG---------------------AAGGTA--------------CCCGAAA-----GGG---TGCTGGA--------------------------------------------------------------------------------AGCCGGTGGACAT-C-TAAACTC-TTGTTAATT-TCTGTT-ATTCTGAATC-TAAACTAAGA--AATAAGTTAAAACTTTCAACAACGGATCTCTTGGTTCTGGCATCGATGAAGAACGCAGCGAAATGCGATAAGTAATGTGAATTGCAGAATTCAGTGAATCATCGAATCTTTGAACGCACATTGCGCCCATTAGTATTCTAGTGGGCATGCCTGTTCGAGCGTCATTTCAACCCTTAAGC-C---TAGCTTAGTGTTGGGAGACTGC-CTA--ATACGCAGCTCCTCAAAACCAG-TGGCAGAGTT-TTTACGTACTCTGAGCGCAGTAATT-CTAT-TCTCGCTTCTG-AAAAC-GTCTA-GACGATAGCCAGAAACCGCATGCCT--------CGG----CAGCAA----CTTTT-----AATGGTTGACCTCGGATCAGGTAGGAATACCCGCTGGTTGCCCTAGTAACGGCG-AGTGAAGCGGCAACAGCTCAAATTTGAAATCTGGCCTTCTGGTCCGAATTGTAATTTGTAGAGGATGACTTTGGTTAGGTACCTTCCGAGTTCCTTGGAACAGGACGCCTTAGAGGGTGAGAGCCCCGTACGGTTGGATGCCGAGCCTCTGTAAGTCTCCTTCGACGAGTCGAGTAGTTTGGGAATGCTGCTCTAAATGGGAGGTAAATTTCTTCTAAAGCTAAATACCGGCCAGAGACCGATAGCGCACAAGTAGAGTGATCGAAAGATGAAAAGCACTTTGAAAAGAGGGTTAAATAGTACGTGAAATTGTTGAAAGGGAAGGGCTTATGACCAGACCTTTGCATTGAGAATCATCCGGTGTTCTCACCGGTGCACTTCTCTTTGTTGAGGCCAGCATCAGTTTCGGGCGGGGGATAAAGACTTAAGGAATGTGATTCCCCCGGGAATGTTATAGCCTTCTGTGTAATACCCTGCCTGGGACTGAGGACCGCGCTTCGGCTAGGATGCTGGCATAATGGTCATCAGCCACCCGTCTTGAAACACGGACCAAGGAGTCGAACATTTATGCGAGTGTTTGGGTGTTAAACCCTCACGCGTAATGAAAGTGAACGGAGGTGAGAGCCCTTAC--GGGTGCATCATCGACCGATCCTGATGTCTTCGGATGGATTTGAGTAAGAGCATAACTGTTCGGACCCGAAAGATGGTGAACTATGCGTGGATAGGGTGAAGCCAGAGGAAACTCTGGT-GGAGGCTCGCAGC-GGTTCTGACGTGCAAATCGATCGTCAAATCTGCGCAT-GGGGGCGAAAGA-C------CCGTTACACATTCG-CATCCACCCTCTCCCATT-TGCGCAGAA-CTAACACCCCCGTTGGCAGAGATGGCAAGCTTGCCAAACCTCGCCAGCTGCACAACACGCATTGGGGTCTTGTGTGCCCTGCTGAGACGCCTGAAGGTCAGGCTTGTGGTCTTGTCAAGAACCTTTCGCTCATGTGCTCGATTAGTGTGGGAACCTCCACGGAGCCGATCATCGACTACATGATCACGAGAAACATGGAAGTCCTGGAGGAGTACGAACCTCTGCGATATCCCAACGCCACCAAGATCTTCTTGAACGGATCGTGGATCGGTGTCCACCAGGACCCTAAGACTCTCGTCAGAGATGTGCAGCAGCTCCGTCGCAACAACCAGATTCCTGCCGAGGTCTCTCTCATTCGCGATATCAGAGATCGTGAGTTCAAGATCTTCTCTGACGCTGGACGTGTTATGCGACCTTTGCTCGTCGTGGAACAGGAAAACA-ACCCGGATACTGGTGTGGAGAAGGGTTCTTTGGTTCTGAACAAGGAACACATTCGTAAGCTTGAAAATGAT-CAGGCTCTTCCGCC---TGGTAGTGACGAG-------TACTTTGGCTGGCAGGGTCTAGTCAACGAAGGTGTTATTGAGTATCTGGATGCTGAGGAAGAGGAGACTTCCATGATCTGCATGACCGCGGAAGACTTGGAAACTTTCCGCCTAACCAAGCAGGGTCACGACATGACAACCGACAAT---AGTGAAGAGCCCAACAAGCGTGTCAAGACGAGGATGAATCCGACAACACACATGTACACTCATTGCGAAATCCACCCTAGTATGTTGTTGGGTATTTGCGCGAGTATCATTCCGAGGCCTCCGGTGGCAAGTACGTCCCCCGTGCCGTCCTCGTCGATCTCGAGCCCGGTACCATGGACGCTGTCCGTGCTGGTCCTTTCGGTCAGCTCTTCCGCCCTGACAACTTCGTCTTCGGCCAGTCTGGTGCCGGCAACAACTGGGCCAAGGGTCATTACACTGAGGGTGCCGAGCTTGTCGACCAGGTCCTCGAGGTTGTTCGTCGTGAGGCTGAAGGCTGCGACTGCCTCCAGGGTTTCCAGATCACCCACTCTCTCGGTGGTGGTACCGGTGCCGGTATGGGTACGCTCCTTATCTCCAAGATCCGTGAGGAGTTCCCCGACCGCATGATGGCCACCTTCTCCGTTGTTCCTTCACCCAAGGTTTCCGACACCGTTGTTGAGCCTTACAACGCTACCCTATCCGTCCACCAGCTCGTCGAGAACTCTGACGAGACCTTCTGTATCGACAACGAGGCTCTGTACGACATCTGCATGCGTACTCTCAAGCTCTCCAACCCCTCCTACGGTGACTTGAACTACCTTGTCTCCGCCGTCATGTCCGGTGTGACCACTGGTTTCCGTTTCCCTGGTCAGCTTAACTCTGATCTTCGCAAGCTCGCCGTCAACATGGTGCCCTTCCCTCGTCTCCACTTCTTCATGGTCGGCTTCGCTCCCCTTACCAGCCGTGGCGCCCACTCCTTCCGTGCTG
>M__nannuoshanenseSAUCC_13988_3
GTCTCCGTAGGTGAACCTGCGGAGGGATCATTACAGAGTT-TTTAACT--CCTAAAACCA-TGTGAAC-TTACCAC--TGTTGCCTCGG--TGG---------------------AAGGTA--------------TCCGAAA-----GGG---TACTGGA--------------------------------------------------------------------------------AGCCGGTGGACAT-C-TAAACTC-TTGTTAATC-TTTGTT-ATTCTGAATC-TAAACTAAGA--AATAAGTTAAAACTTTCAACAACGGATCTCTTGGTTCTGGCATCGATGAAGAACGCAGCGAAATGCGATAAGTAATGTGAATTGCAGAATTCAGTGAATCATCGAATCTTTGAACGCACATTGCGCCCATTAGTATTCTAGTGGGCATGCCTGTTCGAGCGTCATTTCAACCCTTAAGC-C---TAGCTTAGTGTTGGGAGACTGC-CTA--ATACGCAGCTCCTCAAAACCAG-TGGCAGAGTT-TTTACGTACTCTGAGCGCAGTAATT-CTAT-TCTCGCTTCTG-AAAAC-GTCTA-GACGATAGCCAAAAACCGCATGCTT--------CGG----CAGCAC----TTTTT-----AATGGTTGACCTCGGATCAGGTAGGAATACCCGCTGATTGCCCTAGTAACGGCG-AGTGAAGCGGCAACAGCTCAAATTTGAAATCTGGCCTTCTGGTCCGAATTGTAATTTGTAGAGGATGACTTTGGTTAGGTACCTTCCGAGTTCCTTGGAACAGGACGCCTTAGAGGGTGAGAGCCCCGTACGGTTGGATGCCGAGCCTCTGTAAGTCTCCTTCGACGAGTCGAGTAGTTTGGGAATGCTGCTCTAAATGGGAGGTAAATTTCTTCTAAAGCTAAATACCGGCCAGAGACCGATAGCGCACAAGTAGAGTGATCGAAAGATGAAAAGCACTTTGAAAAGAGGGTTAAATAGTACGTGAAATTGTTGAAAGGGAAGGGCTTATGACCAGACCTTTGCATTGAGAATCATCCGGTGTTCTCACCGGTGCACTTCTCTTTGTTGAGGCCAGCATCAGTTTCGGGCGGGGGATAAAGACTTAAGGAATGTGATTCCTCCGGGAATGTTATAGCCTTTTGTGTAATACCCTGCCTGGGACTGAGGACCGCGCTTCGGCTAGGATGCTGGCATAATGGTCATCAGCCACCCGTCTTGAAACACGGACCAAGGAGTCGAACATTTATGCGAGTGTTTGGGTGTTAAACCCTCACGCGTAATGAAAGTGAACGGAGGTGAGAGCCCTTAC--GGGTGCATCATCGACCGATCCTGATGTCTTCGGATGGATTTGAGTAAGAGCATAACTGTTCGGACCCGAAAGATGGTGAACTATGCGTGGATAGGGTGAAGCCAGAGGAAACTCTGGT-GGAGGCTCGCAGC-GGTTCTGACGTGCAAATCGATCGTCAAATCTGCGCATGGGGGGCGAAAGA-CTAATCGCCGTTACACATTTG-CATCCACCCTTTCCCATT-TACGCAGAA-CCAACACCCCCGTTGGTAGAGATGGCAAGCTTGCCAAACCTCGCCAGCTGCACAACACACATTGGGGTCTTGTGTGCCCTGCCGAGACGCCTGAAGGTCAGGCTTGTGGTCTTGTCAAGAACCTTTCGCTCATGTGCTCGATCAGTGTGGGAACCTCCACGGAGCCGATCATCGACTACATGATCACCAGAAACATGGAAGTCCTGGAGGAGTACGAACCTCTGCGATACCCCAACGCCACCAAGATCTTCTTGAATGGATCCTGGATTGGTGTCCACCAGGACCCCAAGACTCTCGTTAGAGATGTGCAGCAGCTCCGTCGCAACAATCAGATTCCTGCTGAGGTCTCTCTCATTCGCGATATCAGAGATCGTGAGTTCAAGATCTTCTCTGATGCTGGACGTGTTATGCGACCTTTGCTCGTTGTAGAACAGGAAAACA-ACCCGGATACTGGGGTGGAGAAGGGTTCTTTGGTTCTGAACAAGGAACACATTCGGAAGCTCGAAAACGAC-CAAGCTCTTCCGCC---TGGTAGTGACGAG-------TACTTTGGATGGCAGGGTCTAGTCAACGAAGGTGTCATCGAATACCTGGATGCTGAGGAAGAGGAGACTTCCATGATCTGTATGACTGCGGAAGATTTGGAAACTTTCCGCCTTACCAAGCAGGGTCACGACATGACAACCGACAAT---AGTGAAGAGCCGAACAAGCGTGTCAAGACGAGAATGAATCCGACAACACACATGTACACTCATTGCGAAATCCACCCTAGTATGTTGTTGGGTATTTGCGCAAGTATCATTCCGAGGCTTCCGGTGGCAAGTACGTTCCCCGTGCCGTCCTCGTCGATCTTGAGCCCGGTACCATGGACGCTGTCCGTGCTGGTCCTTTCGGTCAGCTCTTCCGCCCCGACAACTTCGTCTTCGGTCAGTCCGGTGCCGGCAACAACTGGGCCAAGGGTCATTACACTGAGGGTGCCGAGCTTGTCGACCAGGTCCTCGAGGTTGTCCGTCGTGAGGCTGAAGGCTGCGACTGCCTCCAGGGTTTCCAGATCACCCACTCTCTCGGTGGTGGTACCGGTGCCGGTATGGGTACGCTCCTTATCTCCAAGATCCGTGAGGAGTTCCCCGACCGCATGATGGCCACCTTCTCCGTCGTTCCTTCCCCCAAGGTTTCCGACACCGTTGTTGAGCCTTACAACGCTACTCTCTCCGTCCATCAGCTCGTCGAGAACTCTGACGAGACCTTCTGTATTGATAACGAGGCTCTGTACGACATCTGCATGCGTACCCTCAAGCTCTCCAACCCCTCCTACGGCGACTTGAACTACCTTGTCTCCGCCGTCATGTCCGGTGTCACCACTGGTTTCCGTTTCCCTGGTCAGCTTAACTCTGATCTTCGCAAGCTCGCCGTCAACATGGTGCCCTTCCCTCGTCTCCACTTCTTCATGGTCGGCTTCGCTCCCCTCACCAGCCGTGGCGCCCACTCCTTCCGTGCCG
>M__miscanthiSAUCC_14090_2
GTCTCCGTAGGTGAACCTGCGGAGGGATCATTACAGAGTT-TTTAACT--CCCAAAACCA-TGTGAAC-TTACCAC--TGTTGCCTCGG--TGG---------------------AAGGTA--------------CCCGAAA-----GGG---TGCTGGA--------------------------------------------------------------------------------AGCCGGTGGACAT-C-TAAACTC-TTGTTAATT-TCTGTT-ATTCTGAATC-TAAACTAAGA--AATAAGTTAAAACTTTCAACAACGGATCTCTTGGTTCTGGCATCGATGAAGAACGCAGCGAAATGCGATAAGTAATGTGAATTGCAGAATTCAGTGAATCATCGAATCTTTGAACGCACATTGCGCCCATTAGTATTCTAGTGGGCATGCCTGTTCGAGCGTCATTTCAACCCTTAAGC-C---TAGCTTAGTGTTGGGAGACTGC-CTA--ATACGCAGCTCCTCAAAACCAG-TGGCAGAGTT-TTTACGTACTCTGAGCGCAGTAATT-CTAT-TCTCGCTTCTG-AAAAC-GTCTA-GACGATAGCCAGAAACCGCATGCCT--------CGG----CAGCAA----CTTTT-----AATGGTTGACCTCGGATCAGGTAGGAATACCCGCTGATTGCCCTAGTAACGGCG-AGTGAAGCGGCAACAGCTCAAATTTGAAATCTGGCCTTCTGGTCCGAATTGTAATTTGTAGAGGATGACTTTGGTTAGGTACCTTCCGAGTTCCTTGGAACAGGACGCCTTAGAGGGTGAGAGCCCCGTACGGTTGGATGCCGAGCCTCTGTAAGTCTCCTTCGACGAGTCGAGTAGTTTGGGAATGCTGCTCTAAATGGGAGGTAAATTTCTTCTAAAGCTAAATACCGGCCAGAGACCGATAGCGCACAAGTAGAGTGATCGAAAGATGAAAAGCACTTTGAAAAGAGGGTTAAATAGTACGTGAAATTGTTGAAAGGGAAGGGCTTATGACCAGACCTTTGCATTGAGAATCATCCGGTGTTCTCACCGGTGCACTTCTCTTTGTTGAGGCCAGCATCAGTTTCGGGCGGGGGATAAAGACTTAAGGAATGTGATTCCCCCGGGAATGTTATAGCCTTCTGTGTAATACCCTGCCTGGGACTGAGGACCGCGCTTCGGCTAGGATGCTGGCATAATGGTCATCAGCCACCCGTCTTGAAACACGGACCAAGGAGTCGAACATTTATGCGAGTGTTTGGGTGTTAAACCCTCACGCGTAATGAAAGTGAACGGAGGTGAGAGCCCTTAC--GGGTGCATCATCGACCGATCCTGATGTCTTCGGATGGATTTGAGTAAGAGCATAACTGTTCGGACCCGAAAGATGGTGAACTATGCGTGGATAGGGTGAAGCCAGAGGAAACTCTGGT-GGAGGCTCGCAGC-GGTTCTGACGTGCAAATCGATCGTCAAATCTGCGCAT-GGGGGCGAAAGA-CTAATCGCCGTTACACATTCG-CATCCACCCTCTCCCATT-TGCGCAGAA-CTAACACCCCCGTTGGCAGAGATGGCAAGCTTGCCAAACCTCGCCAGCTGCACAACACGCATTGGGGTCTTGTGTGCCCTGCTGAGACGCCTGAAGGTCAGGCTTGTGGTCTTGTCAAGAACCTTTCGCTCATGTGCTCGATTAGTGTGGGAACCTCCACGGAGCCGATCATCGACTACATGATCACGAGAAACATGGAAGTCCTGGAGGAGTACGAACCTCTGCGATATCCCAACGCCACCAAGATCTTCTTGAACGGATCGTGGATCGGTGTCCACCAGGACCCTAAGACTCTCGTCAGAGATGTGCAGCAGCTCCGTCGCAACAACCAGATTCCTGCCGAGGTCTCTCTCATTCGCGATATCAGAGATCGTGAGTTCAAGATCTTCTCTGACGCTGGACGTGTTATGCGACCTTTGCTCGTCGTGGAACAGGAAAACA-ACCCGGATACTGGTGTGGAGAAGGGTTCTTTGGTTCTGAACAAGGAACACATTCGTAAGCTTGAAAATGAT-CAGGCTCTTCCGCC---TGGTAGTGACGAG-------TACTTTGGCTGGCAGGGTCTAGTCAACGAAGGTGTTATTGAGTATCTGGATGCTGAGGAAGAGGAGACTTCCATGATCTGCATGACCGCGGAAGACTTGGAAACTTTCCGCCTAACCAAGCAGGGTCACGACATGACAACCGACAAT---AGTGAAGAGCCCAACAAGCGTGTCAAGACGAGGATGAATCCGACAACACACATGTACACTCATTGCGAAATCCACCCTAGTATGTTGTTGGGTATTTGCGCGAGTATCATTCCGAGGCCTCCGGTGGCAAGTACGTCCCCCGTGCCGTCCTCGTCGATCTCGAGCCCGGTACCATGGACGCTGTCCGTGCTGGTCCTTTCGGTCAGCTCTTCCGCCCTGACAACTTCGTCTTCGGCCAGTCTGGTGCCGGCAACAACTGGGCCAAGGGTCATTACACTGAGGGTGCCGAGCTTGTCGACCAGGTCCTCGAGGTTGTTCGTCGTGAGGCTGAAGGCTGCGACTGCCTCCAGGGTTTCCAGATCACCCACTCTCTCGGTGGTGGTACCGGTGCCGGTATGGGTACGCTCCTTATCTCCAAGATCCGTGAGGAGTTCCCCGACCGCATGATGGCCACCTTCTCCGTTGTTCCTTCACCCAAGGTTTCCGACACCGTTGTTGAGCCTTACAACGCTACCCTATCCGTCCACCAGCTCGTCGAGAACTCTGACGAGACCTTCTGTATCGACAACGAGGCTCTGTACGACATCTGCATGCGTACTCTCAAGCTCTCCAACCCCTCCTACGGTGACTTGAACTACCTTGTCTCCGCCGTCATGTCCGGTGTGACCACTGGTTTCCGTTTCCCTGGTCAGCTTAACTCTGATCTTCGCAAGCTCGCCGTCAACATGGTGCCCTTCCCTCGTCTCCACTTCTTCATGGTCGGCTTCGCTCCCCTTACCAGCCGTGGCGCCCACTCCTTCCGTGCTG
>M__microstegiiSAUCC_14103_3
GTCTCCGTAGGTGAACCTGCGGAGGGGACATTACAGAGTTATCTAACT--CCTAAAACCA-TGTGAAC-TTACCAC--TGTTGCCTCGG--TGG---------------------AAGGCG--------------CTGGAAA-----CAG---CGCTAGA--------------------------------------------------------------------------------AGCCGGTGGACAT-C-TAAACTC-TTGTTAATT-TTTGGC-ATTCTGAATC-ATAACTAAGA--AATAAGTTAAAACTTTCAACAACGGATCTCTTGGTTCTGGCATCGATGAAGAACGCAGCGAAATGCGATAAGTAATGTGAATTGCAGAATTCAGTGAATCATCGAATCTTTGAACGCACATTGCGCCCATTAGTATTCTAGTGGGCATGCCTGTTCGAGCGTCATTTCAACCCTTAAGC-C---TAGCTTAGTGTTGGGAGACTGC-CTA--ATACGCAGCTCCTCAAAACCAG-TGGCAGAGTT-TTTACGTACTCTGAGCGCAGTAATT-CTAT-TCTCGCTTCTG-AAAAC-GTCTA-GACGATAGCCAAAAACCGCATGCTT--------CGG----CAGCAC----TTTTT-----AATGGTTGACCTCGGATCAGGTAGGAATACCCGCTGATTGCCCTAGTAACGGCG-AGTGAAGCGGCAACAGCTCAAATTTGAAATCTGGCCTTCTGGTCCGAATTGTAATTTGTAGAGGATGACTTTGGTTAGGTACCTTCCGAGTTCCTTGGAACAGGACGCCTTAGAGGGTGAGAGCCCCGTACGGTTGGATGCCGAGCCTCTGTAAGTCTCCTTCGACGAGTCGAGTAGTTTGGGAATGCTGCTCTAAATGGGAGGTAAATTTCTTCTAAAGCTAAATACCGGCCAGAGACCGATAGCGCACAAGTAGAGTGATCGAAAGATGAAAAGCACTTTGAAAAGAGGGTTAAATAGTACGTGAAATTGTTGAAAGGGAAGGGCTTATGACCAGACCTTTGCATTGAGGATCATCCGGTGTTCTCACCGGTGCACTTCTCTTTGTTGAGGCCAGCATCAGTTTCGGGCGGGGGATAAAGACTTAAGGAATGTGATTCCTCCGGGAATGTTATAGCCTTCTGTGTAATACCCTGCCTGGGACTGAGGACCGCGCTTCGGCTAGGATGCTGGCATAATGGTCATCAGCCACCCGTCTTGAAACACGGACCAAGGAGTCGAACATTTATGCGAGTGTTTGGGTGTTAAACCCTCACGCGTAATGAAAGTGAACGGAGGTGAGAGCCCTTTC--GGGTGCATCATCGACCGATCCTGATGTCTTCGGATGGATTTGAGTAAGAGCATAACTGTTCGGACCCGAAAGATGGTGAACTATGCGTGGATAGGGTGAAGCCAGAGGAAACTCTGGT-GGAGGCTCGCAGC-GGTTCTGACGTGCAAATCGATCGTCAAATCTGCGCATGGGGGGCGAAAGA-CTAATCGTCGTTACACATTCG-CTTCAACTCTCTCCCATT-TGCGGAGAA-CCAACACTCCTGTTGGCAGAGATGGCAAGCTTGCTAAGCCTCGTCAGCTGCACAATACACACTGGGGTCTTGTATGCCCTGCCGAAACGCCCGAAGGCCAAGCTTGCGGTCTCGTCAAGAATCTTTCTCTCATGTGCTCGATCAGTGTCGGCACTTCTACAGAGCCTATCATCGACTACATGATCACAAGAAACATGGAAGTCCTTGAGGAGTACGAGCCTCTGCGATACCCCAACGCCACCAAGATCTTCTTGAACGGATCTTGGATTGGTGTGCATCAGGACCCTAAGACTCTTGTCAGAGATGTGCAGCAGCTTCGTCGTAACAACCAGATCCCTGCTGAGGTGTCTCTCATTCGCGATATCAGAGATCGTGAATTCAAAATCTTTTCTGATGCCGGACGTGTCATGCGACCTCTGTTCGTCGTGGAACAAGAAGACA-ACCAGGATACTGGCGTGGAAAAGGGCTCCCTAGTACTGAACAAAGAGCACATCCGAAAGCTCGAGAATGAC-CAGGCACTCCCCCC---TGGCAGTGATGAG-------TACTTCGGCTGGCAAGGTTTGGTCAACGAAGGTGTCATCGAGTACCTGGATGCCGAGGAAGAAGAGACTTCCATGATCTGTATGACAGCAGAAGATTTGGAGACTTTCCGTCTTACAAAGCAAGGTCACGACATGTCGACCGACAAT---AGTGAGGAGCCCAACAAGCGTGTCAAGACGAGGATGAATCCGACAACACACGTGTACACTCATTGTGAAATCCACCCTAGTATGTTGTTGGGTATTTGCGCGAGTATCATTCCTAGGCTTCCGGTGGCAAGTACGTTCCCCGTGCCGTCCTCGTCGATCTTGAGCCTGGTACCATGGACGCTGTTCGTGCTGGTCCTTTCGGTCAGCTCTTCCGTCCCGACAACTTCGTCTTTGGTCAGTCCGGTGCCGGCAACAACTGGGCCAAGGGTCACTACACTGAGGGTGCTGAGCTTGTCGACCAGGTTCTCGAGGTCGTCCGTCGCGAGGCTGAAGGCTGCGACTGCCTCCAGGGTTTCCAGATCACCCACTCTCTCGGTGGTGGTACCGGTGCCGGTATGGGTACGCTCCTTATCTCCAAGATCCGTGAGGAGTTCCCCGACCGCATGATGGCCACCTTCTCCGTCGTCCCCTCCCCCAAGGTTTCCGACACCGTTGTTGAGCCCTACAACGCCACCCTCTCCGTCCATCAGCTCGTGGAGAACTCCGACGAGACCTTCTGTATCGACAACGAGGCTCTGTATGACATCTGCATGCGTACCCTCAAGCTTTCCAACCCCTCCTACGGCGACTTGAACTACCTCGTCTCCGCCGTCATGTCTGGTGTCACCACTGGTTTCCGTTTCCCTGGTCAGCTTAACTCTGATCTTCGCAAGCTCGCCGTCAACATGGTGCCCTTCCCTCGTCTCCACTTCTTCATGGTCGGCTTCGCTCCCCTGACCAGCCGTGGCGCCCACTCCTTCCGTGCCA
>M__microstegiiSAUCC_14288_1
GTCTCCGTAGGTGAACCTGCGGAGGGATCATTACAGAGTTATCTAACT--CCTAAAACCA-TGTGAAC-TTACCAC--TGTTGCCTCGG--TGG---------------------AAGGCG--------------CTGGAAA-----CAG---CGCTGGA--------------------------------------------------------------------------------AGCCGGTGGACAT-C-TAAACTC-TTGTTAATT-TTTGGC-ATTCTGAATC-ATAACTAAGA--AATAAGTTAAAACTTTCAACAACGGATCTCTTGGTTCTGGCATCGATGAAGAACGCAGCGAAATGCGATAAGTAATGTGAATTGCAGAATTCAGTGAATCATCGAATCTTTGAACGCACATTGCGCCCATTAGTATTCTAGTGGGCATGCCTGTTCGAGCGTCATTTCAACCCTTAAGC-C---TAGCTTAGTGTTGGGAGACTGC-CTA--ATACGCAGCTCCTCAAAACCAG-TGGCAGAGTT-TTTACGTACTCTGAGCGCAGTAATT-CTAT-TCTCGCTTCTG-AAAAC-GTCTA-GACGATAGCCAAAAACCGCATGCTT--------CGG----CAGCAC----TTTTT-----AATGGTTGACCTCGGATCAGGTAGGAATACCCGCTGATTGCCCTAGTAACGGCG-AGTGAAGCGGCAACAGCTCAAATTTGAAATCTGGCCTTCTGGTCCGAATTGTAATTTGTAGAGGATGACTTTGGTTAGGTACCTTCCGAGTTCCTTGGAACAGGACGCCTTAGAGGGTGAGAGCCCCGTACGGTTGGATGCCGAGCCTCTGTAAGTCTCCTTCGACGAGTCGAGTAGTTTGGGAATGCTGCTCTAAATGGGAGGTAAATTTCTTCTAAAGCTAAATACCGGCCAGAGACCGATAGCGCACAAGTAGAGTGATCGAAAGATGAAAAGCACTTTGAAAAGAGGGTTAAATAGTACGTGAAATTGTTGAAAGGGAAGGGCTTATGACCAGACCTTTGCATTGAGGATCATCCGGTGTTCTCACCGGTGCACTTCTCTTTGTTGAGGCCAGCATCAGTTTCGGGCGGGGGATAAAGACTTAAGGAATGTGATTCCTCCGGGAATGTTATAGCCTTCTGTGTAATACCCTGCCTGGGACTGAGGACCGCGCTTCGGCTAGGATGCTGGCATAATGGTCATCAGCCACCCGTCTTGAAACACGGACCAAGGAGTCGAACATTTATGCGAGTGTTTGGGTGTTAAACCCTCACGCGTAATGAAAGTGAACGGAGGTGAGAGCCCTTTC--GGGTGCATCATCGACCGATCCTGATGTCTTCGGATGGATTTGAGTAAGAGCATAACTGTTCGGACCCGAAAGATGGTGAACTATGCGTGGATAGGGTGAAGCCAGAGGAAACTCTGGT-GGAGGCTCGCAGC-GGTTCTGACGTGCAAATCGATCGTCAAATCTGCGCAT-GGGGGCGAAAGA-CTAATCG------CACATTCG-CTTCGACTCTCTCCCATT-TGCGGAGAA-CCAACACCCCTGTTGGCAGAGATGGCAAGCTTGCTAAGCCTCGACAGCTGCACAATACACACTGGGGTCTTGTATGCCCTGCCGAAACGCCCGAAGGCCAAGCTTGCGGTCTCGTCAAGAATCTTTCCCTCATGTGCTCGATCAGTGTCGGCACTTCTACAGAGCCTATCATTGACTACATGATCACAAGAAACATGGAAGTCCTTGAGGAGTACGAGCCTCTGCGATACCCCAACGCCACCAAGATCTTCTTGAACGGATCTTGGATTGGTGTGCACCAGGACCCCAAGACTCTTGTCAGAGATGTGCAGCAGCTTCGTCGTAACAACCAGATTCCTGCTGAGGTGTCTCTTATTCGCGATATCAGAGATCGTGAATTCAAAATCTTTTCTGATGCCGGACGTGTCATGCGACCTCTGTTCGTCGTGGAGCAAGAAGACA-ACCAGGATACTGGCGTGGAAAAGGGCTCCCTGGTACTGAACAAAGAGCACATCCGGAAGCTCGAGAATGAC-CAGGCACTCCCCCC---TGGCAGTGATGAG-------TACTTCGGCTGGCAAGGCTTGGTCAACGAAGGTGTCATCGAGTATCTGGATGCCGAGGAAGAAGAGACTTCCATGATCTGTATGACAGCAGAAGATTTGGAGACTTTCCGTCTTACAAAGCAAGGCCACGATATGTCGACCGACAAT---AGTGAGGAGCCCAACAAGCGTGTCAAGACGAGGATGAATCCGACAACACACGTGTACACTCATTGTGAAATCCACCCTAGTATGTTGTTGGGTATTTGCGCGAGTATCATTCCTAGGCTTCCGGTGGCAAGTACGTTCCCCGTGCCGTCCTCGTCGATCTTGAGCCTGGTACCATGGACGCTGTTCGTGCTGGTCCTTTCGGTCAGCTCTTCCGTCCCGACAACTTCGTCTTTGGTCAGTCCGGTGCTGGCAACAACTGGGCCAAGGGTCACTACACTGAGGGTGCTGAGCTTGTCGACCAGGTTCTCGAGGTCGTCCGTCGCGAGGCTGAAGGCTGCGACTGCCTCCAGGGTTTCCAGATCACCCACTCTCTCGGTGGTGGTACCGGTGCCGGTATGGGTACGCTCCTTATCTCCAAGATCCGTGAGGAGTTCCCCGACCGCATGATGGCCACCTTCTCCGTCGTCCCCTCCCCCAAGGTTTCCGACACCGTTGTTGAGCCCTACAACGCCACCCTCTCCGTCCATCAGCTCGTGGAGAACTCCGACGAGACCTTCTGTATCGACAACGAGGCTCTGTATGACATCTGCATGCGTACCCTCAAGCTTTCCAACCCCTCCTACGGCGACTTGAACTACCTCGTCTCCGCCGTCATGTCTGGTGTCACCACTGGTTTCCGTTTCCCTGGTCAGCTTAACTCTGATCTTCGCAAGCTCGCCGTCAACATGGTGCCCTTCCCTCGTCTCCACTTCTTCATGGTCGGCTTCGCTCCCCTGACCAGCCGTGGCGCCCACTCCTTCCGTGCCG
>M__sinenseSAUCC_14457_1
GTCTCCGTAGGTGAACCTGCGGAGGGATCATTACAGAGTT-TTTAACT--CCTAAAACCA-TGTGAAC-TTACCAC--TGTTGCCTCGG--TGG---------------------AAGGTA--------------TCCGAAA-----GGG---TACTGGA--------------------------------------------------------------------------------AGCCGGTGGACAT-A-TAAACTC-TTGTTAATC-TTTGTT-ATTCTGAATC-TAAACTAAGA--AATAAGTTAAAACTTTCAACAACGGATCTCTTGGTTCTGGCATCGATGAAGAACGCAGCGAAATGCGATAAGTAATGTGAATTGCAGAATTCAGTGAATCATCGAATCTTTGAACGCACATTGCGCCCATTAGTATTCTAGTGGGCATGCCTGTTCGAGCGTCATTTCAACCCTTAAGC-C---TAGCTTAGTGTTGGGAGACTGC-CTA--ATACGCAGCTCCTCAAAACCAG-TGGCAGAGTT-TTTACGTACTCTGAGCGCAGTAATT-CTAT-TCTCGCTTCTG-AAAAC-GTCTA-GACGATAGCCAAAAACCGCATGCTT--------CGG----CAGCAC----TTTTT-----AATGGTTGACCTCGGATCAGGTAGGAATACCCGCTGATTGCCCTAGTAACGGCG-AGTGAAGCGGCAACAGCTCAAATTTGAAATCTGGCCTTCTGGTCCGAATTGTAATTTGTAGAGGATGACTTTGGTTAGGTACCTTCCGAGTTCCTTGGAACAGGACGCCTTAGAGGGTGAGAGCCCCGTACGGTTGGATGCCGAGCCTCTGTAAGTCTCCTTCGACGAGTCGAGTAGTTTGGGAATGCTGCTCTAAATGGGAGGTAAATTTCTTCTAAAGCTAAATACCGGCCAGAGACCGATAGCGCACAAGTAGAGTGATCGAAAGATGAAAAGCACTTTGAAAAGAGGGTTAAATAGTACGTGAAATTGTTGAAAGGGAAGGGCTTATGACCAGACCTTTGCATTGAGAATCATCCGGTGTTCTCACCGGTGCACTTCTCTTTGTTGAGGCCAGCATCAGTTTCGGGCGGGGGATAAAGACTTAAGGAATGTGATTCCTCCGGGAATGTTATAGCCTTTTGTGTAATACCCTGCCTGGGACTGAGGACCGCGCTTCGGCTAGGATGCTGGCATAATGGTCATCAGCCACCCGTCTTGAAACACGGACCAAGGAGTCGAACATTTATGCGAGTGTTTGGGTGTTAAACCCTCACGCGTAATGAAAGTGAACGGAGGTGAGAGCCCTTAC--GGGTGCATCATCGACCGATCCTGATGTCTTCGGATGGATTTGAGTAAGAGCATAACTGTTCGGACCCGAAAGATGGTGAACTATGCGTGGATAGGGTGAAGCCAGAGGAAACTCTGGT-GGAGGCTCGCAGC-GGTTCTGACGTGCAAATCGATCGTCAAATCTGCGCAT-GGGGGCGAAAGA-CTAATCGCCGTTACACATTTG-CATCCACCCTTTCCCATT-TACGCAGAA-CCAACACCCCCGTTGGTAGAGATGGCAAGCTTGCCAAACCTCGCCAGCTGCACAACACACATTGGGGCCTTGTGTGCCCTGCTGAGACGCCTGAAGGTCAGGCTTGTGGTCTTGTCAAGAACCTTTCGCTCATGTGCTCGATCAGTGTGGGAACCTCCACGGAGCCGATCATCGACTACATGATCACCAGAAACATGGAAGTCCTGGAGGAGTACGAACCTCTGCGATACCCCAACGCCACCAAGATCTTCTTGAATGGATCCTGGATTGGTGTCCACCAGGACCCCAAGACTCTCGTTAGAGATGTGCAGCAGCTCCGTCGCAACAATCAGATTCCTGCTGAGGTCTCTCTCATTCGCGATATCAGAGATCGTGAGTTCAAGATCTTCTCTGATGCTGGACGTGTTATGCGACCTTTGCTCGTTGTAGAACAGGAAAACA-ACCCGGATACTGGGGTGGAGAAGGGGTCTTTGGTTCTGAACAAGGAACACATTCGGAAGCTCGAAAATGAC-CAGGCTCTTCCGCC---TGGTAGTGACGAG-------TACTTTGGATGGCAGGGTCTAGTCAACGAAGGCGTCATCGAGTACCTGGATGCTGAGGAAGAGGAGACTTCCATGATCTGTATGACTGCGGAAGATTTGGAAACTTTCCGCCTTACCAAGCAGGGTCACGACATGACAACCGACAAT---AGTGAAGAGCCGAACAAGCGTGTCAAGACGAGAATGAATCCGACAACACACATGTACACTCATTGCGAAATCCACCCTAGTATGTTGTTGGGTATTTGCGCAAGTATCATTCCGAGGCTTCCGGTGGCAAGTACGTTCCCCGTGCCGTCCTCGTCGATCTTGAGCCCGGTACCATGGACGCTGTCCGTGCTGGTCCTTTCGGTCAGCTCTTCCGCCCCGACAACTTCGTCTTCGGTCAGTCCGGTGCCGGCAACAACTGGGCCAAGGGTCATTACACTGAGGGTGCCGAGCTTGTCGACCAGGTCCTCGAGGTTGTCCGTCGTGAGGCTGAAGGCTGCGACTGCCTCCAGGGTTTCCAGATCACCCACTCTCTCGGTGGTGGTACCGGTGCCGGTATGGGTACGCTCCTTATCTCCAAGATCCGTGAGGAGTTCCCCGACCGCATGATGGCCACCTTCTCCGTCGTTCCTTCCCCCAAGGTTTCCGACACCGTTGTTGAGCCTTACAACGCTACTCTCTCCGTCCATCAGCTCGTCGAGAACTCTGACGAGACCTTCTGTATTGATAACGAGGCTCTGTACGACATCTGCATGCGTACCCTCAAGCTCTCCAACCCCTCCTACGGCGACTTGAACTACCTTGTCTCCGCCGTCATGTCCGGTGTCACCACTGGTTTCCGTTTCCCTGGTCAGCTTAACTCTGATCTTCGCAAGCTCGCCGTCAACATGGTGCCCTTCCCTCGTCTCCACTTCTTCATGGTCGGCTTCGCTCCCCTCACCAGCCGTGGCGCCCACTCCTTCCGTGCCG
>M__ledongenseSAUCC_14499_3
-TCTCCGTAGGTGAACCTGCGGAGGGATCATTACAGAGTT-TCTAACT--CCTAAAACCA-TGTGAAC-TTACCAC--TGTTGCCTCGG--TGG---------------------AAGGTA--------------TCCGAAA-----GGG---TACTGGA--------------------------------------------------------------------------------AACCGGTGGACAT-C-TAAACTC-TTGTTAATT-TTTGGC-ATTCTGAATC-ATAACTAAGA--AATAAGTTAAAACTTTCAACAACGGATCTCTTGGTTCTGGCATCGATGAAGAACGCAGCGAAATGCGATAAGTAATGTGAATTGCAGAATTCAGTGAATCATCGAATCTTTGAACGCACATTGCGCCCATTAGTATTCTAGTGGGCATGCCTGTTCGAGCGTCATTTCAACCCTTAAGC-C---TAGCTTAGTGTTGGGAGACTGC-CTA--ATACGCAGCTCCTCAAAACCAG-TGGCAGAGTT-TTTACGTACTCTGAGCGCAGTAATT-CTAT-TCTCGCTTCTG-AAAAC-GTCTA-GACGATAGCCAAAAACCGCATGCTT--------CGG----CAGCAC----TTTTT-----AATGGTTGACCTCGGATCAGGTAGGAATACCCGCTGATTGCCCTAGTAACGGCG-AGTGAAGCGGCAACAGCTCAAATTTGAAATCTGGCCTTCTGGTCCGAATTGTAATTTGTAGAGGATGACTTTGGTTAGGTACCTTTCGAGTTCCTTGGAACAGGACGCCTTAGAGGGTGAGAGCCCCGTACGATTGGATGCCGAGCCTCTGTAAGTCTCCTTCGACGAGTCGAGTAGTTTGGGAATGCTGCTCTAAATGGGAGGTAAATTTCTTCTAAAGCTAAATACCGGCCAGAGACCGATAGCGCACAAGTAGAGTGATCGAAAGATGAAAAGCACTTTGAAAAGAGGGTTAAATAGTACGTGAAATTGTTGAAAGGGAAGGGCTTATGACCAGACCTTTGCATTGAGGATCATCCGGTGTTCTCACCGGTGCACTTCTCTTTGTTGAGGCCAGCATCAGTTCTAGTTGGGGGATAAAGACTTTAGGAATGTGATTCCTCCGGGAATGTTATAGCCTTTTGTGTAATACCCTGACCGGGACTGAGGACCGCGCTTCGGCTAGGATGCTGGCATAATGGTCATCAGCCACCCGTCTTGAAACACGGACCAAGGAGTCGAACATTTATGCGAGTGTTTGGGTGTTAAACCCTCACGCGTAATGAAAGTGAACGGAGGTGAGAGCCCTTAC--GGGTGCATCATCGACCGATCCTGATGTCTTCGGATGGATTTGAGTAAGAGCATAACTGTTCGGACCCGAAAGATGGTGAACTATGCGTGGATAGGGTGAAGCCAGAGGAAACTCTGGT-GGAGGCTCGCAGC-GGTTCTGACGTGCAAATCGATCGTCAAATCTGCGCATGGGGGGCGAAAGA-CTAATCGCCGTTACACATTCG-CGTCGACTCTTTCCCATT-TGCGCAGAA-CCAACACTCCCGTCGGCAGAGACGGCAAACTTGCCAAGCCTCGACAGCTGCACAACACACATTGGGGTCTTGTGTGCCCTGCCGAAACGCCTGAAGGCCAAGCTTGCGGTCTTGTCAAGAACCTTTCTCTCATGTGCTCGATCAGTGTGGGTACTTCTACAGAGCCCATCATTGACTACATGATCACAAGAAACATGGAAGTTCTTGAGGAATACGAGCCTCTGCGGTACCCCAACGCCACCAAGATCTTCTTGAACGGATCTTGGATTGGTGTGCACCAAGATCCCAAGACTCTGGTCAGAGATGTACAGCAGCTTCGTCGTAACAACCAGATTCCCGCCGAAGTGTCTCTCATTCGCGATATCAGAGACCGTGAGTTCAAGATCTTCTCTGATGCGGGACGTGTCATGCGACCTCTGTTTGTCGTAGAACAGGAAGACA-ACCCGGACAGTGGTGCGGAGAAGGGTTCCTTAACCTTGAACAAGGAGCACATTCGCAAGCTCGAGAACGAC-CAAGCACTTCCCCC---TGGCAGTGACGAG-------TACTTCGGCTGGCAGGGTCTCGTCAACGAAGGTGTCATTGAGTACCTTGATGCGGAGGAAGAGGAAACTTCCATGATCTGCATGACTGCTGAAGATCTGGAGACTTTCCGTCTTACAAAGCAAGGTCACGACATGACAACTGATAAC---AGTGAAGAGCCGAACAAACGTGTCAAGACAAGGATGAATCCGACAACACATATGTACACTCATTGCGAAATCCATCCTAGTATGTTGTTGGGTATTTGCGCGAGTATCATTCCTAGGCTTCCGGTGGCAAGTACGTCCCCCGTGCTGTCCTCGTCGATCTTGAGCCCGGTACCATGGACGCTGTCCGTGCTGGTCCTTTCGGTCAGCTCTTCCGCCCCGACAACTTTGTCTTCGGTCAGTCCGGTGCCGGCAACAACTGGGCCAAGGGTCACTACACTGAGGGTGCTGAGCTTGTCGACCAGGTCCTCGAGGTCGTCCGTCGCGAGGCTGAAGGCTGCGACTGCCTCCAGGGTTTCCAGATCACCCACTCTCTCGGTGGTGGTACCGGTGCCGGTATGGGTACGCTCCTTATCTCCAAGATTCGTGAGGAGTTCCCCGACCGCATGATGGCCACCTTCTCCGTCGTTCCTTCCCCCAAGGTTTCCGACACCGTCGTTGAGCCTTACAACGCCACCCTGTCCGTCCACCAGCTCGTTGAGAACTCCGACGAGACCTTCTGTATCGACAACGAGGCGCTGTACGATATCTGCATGCGTACCCTCAAGCTCTCCAACCCCTCTTACGGCGACTTGAACTACCTCGTCTCTGCCGTCATGTCTGGTGTCACCACCGGTTTCCGTTTCCCTGGTCAGCTTAACTCTGATCTTCGCAAGCTCGCCGTCAACATGGTGCCCTTCCCCCGTCTCCACTTCTTCATGGTCGGCTTCGCTCCCCTGACCAGCCGTGGCGCCCACTCCTTCCGTGCCG
>M__ledongenseSAUCC_16723_1
GTCTCCGTAGGTGAACCTGCGGAGGGATCATTACAGAGTT-TCTAACT--CCTAAAACCA-TGTGAAC-TTACCAC--TGTTGCCTCGG--TGG---------------------AAGGTA--------------TCCGAAA-----GGG---TACCGGA--------------------------------------------------------------------------------AACCGGTGGACAT-C-TAAACTC-TTGTTAATT-TTTGGC-ATTCTGAATC-ATAACTAAGA--AATAAGTTAAAACTTTCAACAACGGATCTCTTGGTTCTGGCATCGATGAAGAACGCAGCGAAATGCGATAAGTAATGTGAATTGCAGAATTCAGTGAATCATCGAATCTTTGAACGCACATTGCGCCCATTAGTATTCTAGTGGGCATGCCTGTTCGAGCGTCATTTCAACCCTTAAGC-C---TAGCTTAGTGTTGGGAGACTGC-CTA--ATACGCAGCTCCTCAAAACCAG-TGGCAGAGTT-TTTACGTACTCTGAGCGCAGTAATT-CTAT-TCTCGCTTCTG-AAAAC-GTCTA-GACGATAGCCAAAAACCGCATGCTT--------CGG----CAGCAC----TTTTT-----AATGGTTGACCTCGGATCAGGTAGGAATACCCGCTGATTGCCCTAGTAACGGCG-AGTGAAGCGGCAACAGCTCAAATTTGAAATCTGGCCTTCTGGTCCGAATTGTAATTTGTAGAGGATGACTTTGGTTAGGTACCTTTCGAGTTCCTTGGAACAGGACGCCTTAGAGGGTGAGAGCCCCGTACGATTGGATGCCGAGCCTCTGTAAGTCTCCTTCGACGAGTCGAGTAGTTTGGGAATGCTGCTCTAAATGGGAGGTAAATTTCTTCTAAAGCTAAATACCGGCCAGAGACCGATAGCGCACAAGTAGAGTGATCGAAAGATGAAAAGCACTTTGAAAAGAGGGTTAAATAGTACGTGAAATTGTTGAAAGGGAAGGGCTTATGACCAGACCTTTGCATTGAGGATCATCCGGTGTTCTCACCGGTGCACTTCTCTTTGTTGAGGCCAGCATCAGTTCTAGTTGGGGGATAAAGACTTTAGGAATGTGATTCCTCCGGGAATGTTATAGCCTTTTGTGTAATACCCTGACCGGGACTGAGGACCGCGCTTCGGCTAGGATGCTGGCATAATGGTCATCAGCCACCCGTCTTGAAACACGGACCAAGGAGTCGAACATTTATGCGAGTGTTTGGGTGTTAAACCCTCACGCGTAATGAAAGTGAACGGAGGTGAGAGCCCTTAC--GGGTGCATCATCGACCGATCCTGATGTCTTCGGATGGATTTGAGTAAGAGCATAACTGTTCGGACCCGAAAGATGGTGAACTATGCGTGGATAGGGTGAAGCCAGAGGAAACTCTGGT-GGAGGCTCGCAGC-GGTTCTGACGTGCAAATCGATCGTCAAATCTGCGCATGGGGGGCGAAAGA-CTAATCG-CGTTACACATTCG-CGTCGACTCTTTCCCATT-TGCGCAGAA-CCAACACTCCCGTCGGCAGAGACGGCAAACTTGCCAAGCCTCGACAGCTGCACAACACACATTGGGGTCTTGTGTGCCCTGCTGAAACGCCTGAAGGCCAAGCTTGCGGTCTTGTCAAGAACCTTTCTCTCATGTGCTCGATCAGTGTGGGTACTTCTACAGAGCCCATCATTGACTACATGATCACAAGAAACATGGAAGTTCTTGAGGAATACGAGCCTCTGCGGTACCCCAACGCCACCAAGATCTTCTTGAACGGATCTTGGATTGGTGTGCACCAAGATCCCAAGACTCTGGTCAGAGATGTACAGCAGCTTCGTCGTAACAACCAGATTCCCGCCGAAGTGTCTCTCATTCGCGATATCAGAGACCGTGAGTTCAAGATCTTCTCTGATGCGGGACGTGTCATGCGACCTCTGTTTGTCGTAGAACAGGAAGACA-ACCCTGACAGTGGTGCGGAGAAGGGTTCCTTAACCTTGAACAAGGAGCACATTCGCAAGCTCGAGAACGAC-CAAGCACTTCCCCC---TGGCAGTGACGAG-------TACTTCGGCTGGCAGGGTCTCGTCAACGAAGGTGTCATTGAGTACCTTGATGCGGAGGAAGAGGAAACTTCCATGATCTGCATGACTGCTGAAGATCTGGAGACTTTCCGTCTTACAAAGCAAGGTCACGACATGACAACTGATAAC---AGTGAAGAGCCGAACAAACGTGTCAAGACAAGGATGAATCCGACAACACATATGTACACTCATTGCGAAATCCATCCTAGTATGTTGTTGGGTATTTGCGCGAGTATCATTCCTAGGCTTCCGGTGGCAAGTACGTCCCCCGTGCTGTCCTCGTCGATCTTGAGCCCGGTACCATGGACGCTGTCCGTGCTGGTCCTTTCGGTCAGCTCTTCCGCCCCGACAACTTTGTCTTCGGTCAGTCCGGTGCCGGCAACAACTGGGCCAAGGGTCACTACACTGAGGGTGCTGAGCTTGTCGACCAGGTCCTCGAGGTCGTCCGTCGCGAGGCTGAAGGCTGCGACTGCCTCCAGGGTTTCCAGATCACCCACTCTCTCGGTGGTGGTACCGGTGCCGGTATGGGTACGCTCCTTATCTCCAAGATTCGTGAGGAGTTCCCCGACCGCATGATGGCCACCTTCTCCGTCGTTCCTTCCCCCAAGGTTTCCGACACCGTCGTTGAGCCTTACAACGCCACCCTGTCCGTCCACCAGCTCGTTGAGAACTCCGACGAGACCTTCTGTATCGACAACGAGGCGCTGTACGATATCTGCATGCGTACCCTCAAGCTCTCCAACCCCTCTTACGGCGACTTGAACTACCTCGTCTCTGCCGTCATGTCTGGTGTCACCACCGGTTTCCGTTTCCCTGGTCAGCTTAACTCTGATCTTCGCAAGCTCGCCGTCAACATGGTGCCCTTCCCCCGTCTCCACTTCTTCATGGTCGGCTTCGCTCCCCTGACCAGCCGTGGCGCCCACTCCTTCCGTGCCG
>M__ledongenseSAUCC_16889_1
GTCTCCGTAGGTGAACCTGCGGAGGGATCATTACAGAGTT-TCTAACT--CCTAAAACCA-TGTGAAC-TTACCAC--TGTTGCCTCGG--TGG---------------------AAGGTA--------------TCCGAAA-----GGG---TACTGGA--------------------------------------------------------------------------------AACCGGTGGACAT-C-TAAACTC-TTGTTAATT-TTTGGC-ATTCTGAATC-ATAACTAAGA--AATAAGTTAAAACTTTCAACAACGGATCTCTTGGTTCTGGCATCGATGAAGAACGCAGCGAAATGCGATAAGTAATGTGAATTGCAGAATTCAGTGAATCATCGAATCTTTGAACGCACATTGCGCCCATTAGTATTCTAGTGGGCATGCCTGTTCGAGCGTCATTTCAACCCTTAAGC-C---TAGCTTAGTGTTGGGAGACTGC-CTA--ATACGCAGCTCCTCAAAACCAG-TGGCAGAGTT-TTTACGTACTCTGAGCGCAGTAATT-CTAT-TCTCGCTTCTG-AAAAC-GTCTA-GACGATAGCCAAAAACCGCATGCTT--------CGG----CAGCAC----TTTTT-----AATGGTTGACCTCGGATCAGGTAGGAATACCCGCTGATTGCCCTAGTAACGGCG-AGTGAAGCGGCAACAGCTCAAATTTGAAATCTGGCCTTCTGGTCCGAATTGTAATTTGTAGAGGATGACTTTGGTTAGGTACCTTTCGAGTTCCTTGGAACAGGACGCCTTAGAGGGTGAGAGCCCCGTACGATTGGATGCCGAGCCTCTGTAAGTCTCCTTCGACGAGTCGAGTAGTTTGGGAATGCTGCTCTAAATGGGAGGTAAATTTCTTCTAAAGCTAAATACCGGCCAGAGACCGATAGCGCACAAGTAGAGTGATCGAAAGATGAAAAGCACTTTGAAAAGAGGGTTAAATAGTACGTGAAATTGTTGAAAGGGAAGGGCTTATGACCAGACCTTTGCATTGAGGATCATCCGGTGTTCTCACCGGTGCACTTCTCTTTGTTGAGGCCAGCATCAGTTCTAGTTGGGGGATAAAGACTTTAGGAATGTGATTCCTCCGGGAATGTTATAGCCTTTTGTGTAATACCCTGACCGGGACTGAGGACCGCGCTTCGGCTAGGATGCTGGCATAATGGTCATCAGCCACCCGTCTTGAAACACGGACCAAGGAGTCGAACATTTATGCGAGTGTTTGGGTGTTAAACCCTCACGCGTAATGAAAGTGAACGGAGGTGAGAGCCCTTAC--GGGTGCATCATCGACCGATCCTGATGTCTTCGGATGGATTTGAGTAAGAGCATAACTGTTCGGACCCGAAAGATGGTGAACTATGCGTGGATAGGGTGAAGCCAGAGGAAACTCTGGT-GGAGGCTCGCAGCGGGTTCTGACGTGCAAATCGATCGTCAAATCTGCGCAT-GGGGGCGAAAGA-CTAATCGCCGTTACACATTCG-CGTCGACTCTTTCCCATT-TGCGCAGAA-CCAACACTCCCGTCGGCAGAGACGGCAAACTTGCCAAGCCTCGACAGCTGCACAACACACATTGGGGTCTTGTGTGCCCTGCCGAAACGCCTGAAGGCCAAGCTTGCGGTCTTGTCAAGAACCTTTCTCTCATGTGCTCGATCAGTGTGGGTACTTCTACAGAGCCCATCATTGACTACATGATCACAAGAAACATGGAAGTTCTTGAGGAATACGAGCCTCTGCGGTACCCCAACGCCACCAAGATCTTCTTGAACGGATCTTGGATTGGTGTGCACCAAGATCCCAAGACTCTGGTCAGAGATGTACAGCAGCTTCGTCGTAACAACCAGATTCCCGCCGAAGTGTCTCTCATTCGCGATATCAGAGACCGTGAGTTCAAGATCTTCTCTGATGCGGGACGTGTCATGCGACCTCTGTTTGTCGTAGAACAGGAAGACA-ACCCGGACAGTGGTGCGGAGAAGGGTTCCTTAACCTTGAACAAGGAGCACATTCGCAAGCTCGAGAACGAC-CAAGCACTTCCCCC---TGGCAGTGACGAG-------TACTTCGGCTGGCAGGGTCTCGTCAACGAAGGTGTCATTGAGTACCTTGATGCGGAGGAAGAGGAAACTTCCATGATCTGCATGACTGCTGAAGATCTGGAGACTTTCCGTCTTACAAAGCAAGGTCACGACATGACAACTGATAAC---AGTGAAGAGCCGAACAAACGTGTCAAGACAAGGATGAATCCGACAACACATATGTACACTCATTGCGAAATCCATCCTAGTATGTTGTTGGGTATTTGCGCGAGTATCATTCCTAGGCTTCCGGTGGCAAGTACGTCCCCCGTGCTGTCCTCGTCGATCTTGAGCCCGGTACCATGGACGCTGTCCGTGCTGGTCCTTTCGGTCAGCTCTTCCGCCCCGACAACTTCGTCTTCGGTCAGTCCGGTGCCGGCAACAACTGGGCCAAGGGTCACTACACTGAGGGTGCTGAGCTTGTCGACCAGGTCCTCGAGGTCGTCCGTCGCGAGGCTGAAGGCTGCGACTGCCTCCAGGGTTTCCAGATCACCCACTCTCTCGGTGGTGGTACCGGTGCCGGTATGGGTACGCTCCTTATCTCCAAGATTCGTGAGGAGTTCCCCGACCGCATGATGGCCACCTTCTCCGTCGTTCCTTCCCCCAAGGTTTCCGACACCGTCGTTGAGCCTTACAACGCCACCCTGTCCGTCCACCAGCTCGTTGAGAACTCCGACGAGACCTTCTGTATCGACAACGAGGCGCTGTACGATATCTGCATGCGTACCCTCAAGCTCTCCAACCCCTCTTACGGCGACTTGAACTACCTCGTCTCTGCCGTCATGTCTGGTGTCACCACCGGTTTCCGTTTCCCTGGTCAGCTTAACTCTGATCTTCGCAAGCTCGCCGTCAACATGGTGCCCTTCCCCCGTCTCCACTTCTTCATGGTCGGCTTCGCTCCCCTGACCAGCCGTGGCGCCCACTCCTTCCGTGCTG
>M__ledongenseSAUCC_16889_3
GTCTCCGTAGGTGAACCTGCGGAGGGATCATTACAGAGTT-TCTAACT--CCTAAAACCA-TGTGAAC-TTACCAC--TGTTGCCTCGG--TGG---------------------AAGGTA--------------TCCGAAA-----GGG---TACTGGA--------------------------------------------------------------------------------AACCGGTGGACAT-C-TAAACTC-TTGTTAATT-TTTGGC-ATTCTGAATC-ATAACTAAGA--AATAAGTTAAAACTTTCAACAACGGATCTCTTGGTTCTGGCATCGATGAAGAACGCAGCGAAATGCGATAAGTAATGTGAATTGCAGAATTCAGTGAATCATCGAATCTTTGAACGCACATTGCGCCCATTAGTATTCTAGTGGGCATGCCTGTTCGAGCGTCATTTCAACCCTTAAGC-C---TAGCTTAGTGTTGGGAGACTGC-CTA--ATACGCAGCTCCTCAAAACCAG-TGGCAGAGTT-TTTACGTACTCTGAGCGCAGTAATT-CTAT-TCTCGCTTCTG-AAAAC-GTCTA-GACGATAGCCAAAAACCGCATGCTT--------CGG----CAGCAC----TTTTT-----AATGGTTGACCTCGGATCAGGTAGGAATACCCGCTGATTGCCCTAGTAACGGCG-AGTGAAGCGGCAACAGCTCAAATTTGAAATCTGGCCTTCTGGTCCGAATTGTAATTTGTAGAGGATGACTTTGGTTAGGTACCTTTCGAGTTCCTTGGAACAGGACGCCTTAGAGGGTGAGAGCCCCGTACGATTGGATGCCGAGCCTCTGTAAGTCTCCTTCGACGAGTCGAGTAGTTTGGGAATGCTGCTCTAAATGGGAGGTAAATTTCTTCTAAAGCTAAATACCGGCCAGAGACCGATAGCGCACAAGTAGAGTGATCGAAAGATGAAAAGCACTTTGAAAAGAGGGTTAAATAGTACGTGAAATTGTTGAAAGGGAAGGGCTTATGACCAGACCTTTGCATTGAGGATCATCCGGTGTTCTCACCGGTGCACTTCTCTTTGTTGAGGCCAGCATCAGTTCTAGTTGGGGGATAAAGACTTTAGGAATGTGATTCCTCCGGGAATGTTATAGCCTTTTGTGTAATACCCTGACCGGGACTGAGGACCGCGCTTCGGCTAGGATGCTGGCATAATGGTCATCAGCCACCCGTCTTGAAACACGGACCAAGGAGTCGAACATTTATGCGAGTGTTTGGGTGTTAAACCCTCACGCGTAATGAAAGTGAACGGAGGTGAGAGCCCTTAC--GGGTGCATCATCGACCGATCCTGATGTCTTCGGATGGATTTGAGTAAGAGCATAACTGTTCGGACCCGAAAGATGGTGAACTATGCGTGGATAGGGTGAAGCCAGAGGAAACTCTGGT-GGAGGCTCGCAGC-GGTTCTGACGTGCAAATCGATCGTCAAATCTGCGCAT--GGGGCGAAAGA--------------------------------------ATT-TGCGCAGAA-CCAACACTCCCGTCGGCAGAGACGGCAAACTTGCCAAGCCTCGCCAGCTGCACAACACACATTGGGGTCTTGTGTGCCCTGCCGAAACGCCTGAAGGCCAAGCTTGCGGTCTTGTCAAGAACCTTTCTCTCATGTGCTCGATCAGTGTGGGTACTTCTACAGAGCCCATCATTGACTACATGATCACAAGAAACATGGAAGTTCTTGAGGAATACGAGCCTCTGCGGTACCCCAACGCCACCAAGATCTTCTTGAACGGATCTTGGATTGGTGTGCACCAAGATCCCAAGACTCTGGTCAGAGATGTACAGCAGCTTCGTCGTAACAACCAGATTCCCGCCGAAGTGTCTCTCATTCGCGATATCAGAGACCGTGAGTTCAAGATCTTCTCTGATGCGGGACGTGTCATGCGACCTCTGTTTGTCGTAGAACAGGAAGACA-ACCCGGACAGTGGTGCGGAGAAGGGTTCCTTAACCTTGAACAAGGAGCACATTCGCAAGCTCGAGAACGAC-CAAGCACTTCCCCC---TGGCAGTGACGAG-------TACTTCGGCTGGCAGGGTCTCGTCAACGAAGGTGTCATTGAGTACCTTGATGCGGAGGAAGAGGAAACTTCCATGATCTGCATGACTGCTGAAGATCTGGAGACTTTCCGTCTTACAAAGCAAGGTCACGACATGACAACTGATAAC---AGTGAAGAGCCGAACAAACGTGTCAAGACAAGGATGAATCCGACAACACATATGTACACTCATTGCGAAATCCATCCTAGTATGTTGTTGGGTATTTGCGCGAGTATCATTCCTAGGCTTCCGGTGGCAAGTACGTCCCCCGTGCTGTCCTCGTCGATCTTGAGCCCGGTACCATGGACGCTGTCCGTGCTGGTCCTTTCGGTCAGCTCTTCCGCCCCGACAACTTCGTCTTCGGTCAGTCCGGTGCCGGCAACAACTGGGCCAAGGGTCACTACACTGAGGGTGCTGAGCTTGTCGACCAGGTCCTCGAGGTCGTCCGTCGCGAGGCTGAAGGCTGCGACTGCCTCCAGGGTTTCCAGATCACCCACTCTCTCGGTGGTGGTACCGGTGCCGGTATGGGTACGCTCCTTATCTCCAAGATTCGTGAGGAGTTCCCCGACCGCATGATGGCCACCTTCTCCGTCGTTCCTTCCCCCAAGGTTTCCGACACCGTCGTTGAGCCTTACAACGCCACCCTGTCCGTCCACCAGCTCGTTGAGAACTCCGACGAGACCTTCTGTATCGACAACGAGGCGCTGTACGATATCTGCATGCGTACCCTCAAGCTCTCCAACCCCTCTTACGGCGACTTGAACTACCTCGTCTCTGCCGTCATGTCTGGTGTCACCACCGGTTTCCGTTTCCCTGGTCAGCTTAACTCTGATCTTCGCAAGCTCGCCGTCAACATGGTGCCCTTCCCCCGTCTCCACTTCTTCATGGTCGGCTTCGCTCCCCTGACCAGCCGTGGCGCCCACTCCTTCCGTGCTG
>M__ledongenseSAUCC_16957_1
-----CGTAGGTGAACCTGCGGAGGGATCATTACAGAGTT-TCTAACT--CCTAAAACCA-TGTGAAC-TTACCAC--TGTTGCCTCGG--TGG---------------------AAGGTA--------------TCCGAAA-----GGG---TACTGGA--------------------------------------------------------------------------------AACCGGTGGACAT-C-TAAACTC-TTGCTAATT-TTTGTC-ATTCTGAATC-ATAACTAAGA--AATAAGTTAAAACTTTCAACAACGGATCTCTTGGTTCTGGCATCGATGAAGAACGCAGCGAAATGCGATAAGTAATGTGAATTGCAGAATTCAGTGAATCATCGAATCTTTGAACGCACATTGCGCCCATTAGTATTCTAGTGGGCATGCCTGTTCGAGCGTCATTTCAACCCTTAAGC-C---TAGCTTAGTGTTGGGAGACTGC-CTA--ATACGCAGCTCCTCAAAACCAG-TGGCAGAGTT-TTTACGTACTCTGAGCGCAGTAATT-CTAT-TCTCGCTTCTG-AAAAC-GTCTA-GACGATAGCCAAAAACCGCATGCTT--------CGG----CAGCAC----TTTTT-----AATGGTTGACCTCGGATCAGGTAAGAATACCCGCTGATTGCCCTAGTAACGGCG-AGTGAAGCGGCAACAGCTCAAATTTGAAATCTGGCCTTCTGGTCCGAATTGTAATTTGTAGAGGATGACTTTGGTTAGGTACCTTTCGAGTTCCTTGGAACAGGACGCCTTAGAGGGTGAGAGCCCCGTACGATTGGATGCCGAGCCTCTGTAAGTCTCCTTCGACGAGTCGAGTAGTTTGGGAATGCTGCTCTAAATGGGAGGTAAATTTCTTCTAAAGCTAAATACCGGCCAGAGACCGATAGCGCACAAGTAGAGTGATCGAAAGATGAAAAGCACTTTGAAAAGAGGGTTAAATAGTACGTGAAATTGTTGAAAGGGAAGGGCTTATGACCAGACCTTTGCATTGAGGATCATCCGGTGTTCTCACCGGTGCACTTCTCTTTGTTGAGGCCAGCATCAGTTCTAGTTGGGGGATAAAGACTTTAGGAATGTGATTCCTCCGGGAATGTTATAGCCTTTTGTGTAATACCCTGACCGGGACTGAGGACCGCGCTTCGGCTAGGATGCTGGCATAATGGTCATCAGCCACCCGTCTTGAAACACGGACCAAGGAGTCGAACATTTATGCGAGTGTTTGGGTGTTAAACCCTCACGCGTAATGAAAGTGAACGGAGGTGAGAGCCCTTAC--GGGTGCATCATCGACCGATCCTGATGTCTTCGGATGGATTTGAGTAAGAGCATAACTGTTCGGACCCGAAAGATGGTGAACTATGCGTGGATAGGGTGAAGCCAGAGGAAACTCTGGT-GGAGGCTCGCAGC-GGTTCTGACGTGCAAATCGATCGTCAAATCTGCGCAT-GGGGGCGAAAGA-CTAATCG---------------------------CCCATT-TGCGCAGAA-CCAACACTCCCGTCGGCAGAGACGGCAAACTTGCCAAGCCTCGACAGCTGCACAACACACATTGGGGTCTTGTGTGCCCTGCCGAAACGCCTGAAGGCCAAGCTTGCGGTCTTGTCAAGAACCTTTCTCTCATGTGCTCGATCAGTGTGGGTACTTCTACAGAGCCCATCATTGACTACATGATCACAAGAAACATGGAAGTTCTTGAGGAATACGAGCCTCTGCGGTACCCCAACGCCACCAAGATCTTCTTGAACGGATCTTGGATTGGTGTGCACCAAGATCCCAAGACTCTGGTCAGAGATGTACAGCAGCTTCGTCGTAACAACCAGATTCCCGCCGAAGTGTCTCTCATTCGCGATATCAGAGACCGTGAGTTCAAGATCTTCTCTGATGCGGGACGTGTCATGCGACCTCTGTTTGTCGTAGAACAGGAAGACA-ACCCGGACAGTGGTGCGGAGAAGGGTTCCTTAACCTTGAACAAGGAGCACATTCGCAAGCTCGAGAACGAC-CAAGCACTTCCCCC---TGGCAGTGACGAG-------TACTTCGGCTGGCAGGGTCTCGTCAACGAAGGTGTCATTGAGTACCTTGATGCGGAGGAAGAGGAAACTTCCATGATCTGCATGACTGCTGAAGATCTGGAGACTTTCCGTCTTACAAAGCAAGGTCACGACATGACAACTGATAAC---AGTGAAGAGCCGAACAAACGTGTCAAGACAAGGATGAATCCGACAACACATATGTACACTCATTGCGAAATCCATCCTAGTATGTTGTTGGGTATTTGCGCGAGTATCATTCCTAGGCTTCCGGTGGCAAGTACGTCCCCCGTGCTGTCCTCGTCGATCTTGAGCCCGGTACCATGGACGCTGTCCGTGCTGGTCCTTTCGGTCAGCTCTTCCGCCCCGACAACTTCGTCTTCGGTCAGTCCGGTGCCGGCAACAACTGGGCCAAGGGTCACTACACTGAGGGTGCTGAGCTTGTCGACCAGGTCCTCGAGGTCGTCCGTCGCGAGGCTGAAGGCTGCGACTGCCTCCAGGGTTTCCAGATCACCCACTCTCTCGGTGGTGGTACCGGTGCCGGTATGGGTACGCTCCTTATCTCCAAGATTCGTGAGGAGTTCCCCGACCGCATGATGGCCACCTTCTCCGTCGTTCCTTCCCCCAAGGTTTCCGACACCGTCGTTGAGCCTTACAACGCCACCCTGTCCGTCCACCAGCTCGTTGAGAACTCCGACGAGACCTTCTGTATCGACAACGAGGCGCTGTACGATATCTGCATGCGTACCCTCAAGCTCTCCAACCCCTCTTACGGCGACTTGAACTACCTCGTCTCTGCCGTCATGTCTGGTGTCACCACCGGTTTCCGTTTCCCTGGTCAGCTTAACTCTGATCTTCGCAAGCTCGCCGTCAACATGGTGCCCTTCCCCCGTCTCCACTTCTTCATGGTCGGCTTCGCTCCCCTGACCAGCCGTGGCGCCCACTCCTTCCGTGCTG
>M__setariaeSAUCC_17215_3
GTCTCCGTAGGTGAACCTGCGGAGGGATCATTACTGAGTT-TTTAACT--CTCCAAACCA-TGTGAAC-TTACCAC--TGTTGCCTCGG--TGG--------------------GATGGTG---------CTGCTCCGGCGG-----------TGCCAGA-------------------------------------------------------------------------------CCACCGGTGGAC-TAC-TAAACTC-TTGTTAATT-TTTGTCAAATCTGAATC-ATAACTAAGA--AATAAGTTAAAACTTTCAACAACGGATCTCTTGGTTCTGGCATCGATGAAGAACGCAGCGAAATGCGATAAGTAATGTGAATTGCAGAATTCAGTGAATCATCGAATCTTTGAACGCACATTGCGCCCATTAGTATTCTAGTGGGCATGCCTGTTCGAGCGTCATTTCAACCCTTAAGC-C---TAGCTTAGTGTTGGGAGACTGC-CTA--ATACGCAGCTCCTCAAAACCAG-TGGCGGAGTC-TGTTCGTACTCTGAGCGTAGTAATT-TTTTATCTCGCTTCTGCAAGTC-GATCA-GTCAACAGCCAAAAACCGCACCCTC------TCGGG----GGGCAC----TTTTT-----AATGGTTGACCTCGGATCAGGTAGGAATACCCGCTG-TGGCCCTAGTAACGGCG-AGTGAAGCGGCAACAGCTCAAATTTGAAATCTGGCCTTCTGGTCCGAATTGTAATTTGTAGAGGATGATTTTGGTTAGGTACCTTCCGAGTTCCTTGGAACAGGACGCCTTAGAGGGTGAGAGCCCCGTACGGTTGGATGCCGAGCCTCTGTAAATCTCCTTCGACGAGTCGAGTAGTTTGGGAATGCTGCTCTAAATGGGAGGTAAATTTCTTCTAAAGCTAAATACCGGCCAGAGACCGATAGCGCACAAGTAGAGTGATCGAAAGATGAAAAGCACTTTGAAAAGAGGGTTAAATAGTACGTGAAATTGTTGAAAGGGAAGGGCTTATGACCAGACCTTTGCCTTGCGGATCATCCGGTGTTCTCACCGGTGCACTCCGCTTGGTTGAGGCCAGCATCAGTTTTGGCGGCGGGATAAAGACTTTAGGAATGTGACTCCCCCGGGAGTGTTATAGCCTACTGTGTAATACCGCCACCGGGACTGAGGACCGCGCTTCGGCTAGGATGCTGGCATAATGGTCATCAGCCACCCGTCTTGAAACACGGACCAAGGAGTCGAACATTTATGCGAGTTTTTGGGTGTTAAACCCTTAAGCGTAATGAAAGTGAACGGAGGTGAGAGCCCTTAC--GGGTGCATCATCGACCGATCCTGATGTCTTCGGATGGATTTGAGTAAGAGCATAACTGTTCGGACCCGAAAGATGGTGAACTATGCGTGGATAGGGTGAAGCCAGAGGAAACTCTGGT-GGAGGCTCGCAGC-GGTTCTGACGTGCAAATCGATCGTCAAATCTGCGCAT-GGGGGCGAAAGA-CTAATCGACGCTACACTTTTG-CATCGACCTTGTCCCATT-TGCGACGAA-CAAACACGCCTGTCGGCAGAGATGGAAAGCTCGCCAAGCCTCGCCAGCTTCACAACACCCATTGGGGTCTTGTCTGCCCCGCAGAAACGCCCGAGGGTCAGGCTTGTGGCTTGGTCAAGAATCTGTCTCTCATGTGCTCAATCAGTGTGGGCACATCAACGGAACCTATCATCGACTATATGATCACGAGAAACATGGAAGTGCTGGAGGAGTACGAACCATTGCGATACCCCAATGCCACAAAGATTTTCCTCAACGGATCTTGGATCGGCGTGCACCAGGATCCCAAGACACTGGTGCGGGATGTCCAACAGCTTCGCCGAAACAACCAGATCCCCGCAGAAGTTTCTCTGATCCGTGATATCAGAGATCGCGAGTTCAAGATCTTCTCTGACGCTGGTCGGGTCATGCGTCCCCTGTTTGTTGTGGAGCAGGAAGACA-ACCAGGATACAGGAGTCGAGAAAGGCTCGCTGGTCCTCAACAAGGAACACATCAGGAAGCTTGAAAACGAT-CAGGCTCTACCCCC---TGGTAGTGATGAG-------TACTTTGGCTGGCAAGGCCTTGTCAACGAAGGTGTCATCGAGTATCTTGATGCTGAAGAAGAGGAGACATCCATGATCTGCATGACACCGGAGGACCTCGAGACCTTCCGTCTGGCAAAGCAAGGTCACGACATGACAACAGACAAC---AGCGAAGAGCCCAACAAGCGTGTCAAGACGCGGATGAACCCAACGACACACATGTACACCCACTGCGAAATCCACCCTAGCATGCTTCTGGGTATCTGCGCCAGTATCATTCCGAGGCCTCCGGCAACAAGTACGTCCCTCGCGCCGTCCTCGTCGATCTCGAGCCCGGTACCATGGACGCCGTCCGTGCTGGTCCCTTCGGCCAGCTCTTCCGCCCCGACAACTTCGTCTTCGGTCAGTCCGGTGCCGGCAACAACTGGGCCAAGGGTCACTACACCGAGGGTGCTGAGCTCGTCGACCAGGTCCTCGAGGTCGTTCGTCGCGAGGCCGAGGGCTGTGACTGCCTCCAGGGCTTCCAGATCACCCACTCTCTCGGTGGTGGTACCGGTGCCGGTATGGGTACGCTCCTCATCTCCAAGATCCGCGAGGAGTTCCCCGACCGCATGATGGCCACCTTCTCGGTCGTCCCCTCGCCCAAGGTCTCCGACACCGTCGTCGAGCCTTACAACGCCACCCTGTCCGTCCACCAGCTTGTTGAGAACTCGGACGAGACCTTCTGCATTGACAACGAGGCTCTGTACGACATCTGCATGCGCACCCTGAAGCTCTCCAACCCCTCGTACGGCGACCTGAACTACCTCGTCTCCGCCGTCATGTCTGGTGTCACCACCTGCCTGCGTTTCCCTGGTCAGCTCAACTCTGACCTGCGCAAGCTCGCCGTCAACATGGTGCCCTTCCCTCGTCTCCACTTCTTCATGGTCGGATTCGCTCCCCTGACCAGCCGTGGCGCCCACTCCTTCCGTGCCG
>M__vulgarisSAUCC_17227_1
GTCTCCGTAGGTGAACCTGCGGAGGGATCATTACAGAGTTATCTAACT--CCTAAAACCA-TGTGAAC-TTACCAC--TGTTGCCTCGG--TGG---------------------AAGGTG--------------CTGGAAA-----CAG---CACTGGA--------------------------------------------------------------------------------AGCCGGTGGACAT-C-TAAACTC-TTGTTAATT-TTTGGC-ATTCTGAATC-ATAACTAAGA--AATAAGTTAAAACTTTCAACAACGGATCTCTTGGTTCTGGCATCGATGAAGAACGCAGCGAAATGCGATAAGTAATGTGAATTGCAGAATTCAGTGAATCATCGAATCTTTGAACGCACATTGCGCCCATTAGTATTCTAGTGGGCATGCCTGTTCGAGCGTCATTTCAACCCTTAAGC-C---TAGCTTAGTGTTGGGAGACTGC-CTA--ATACGCAGCTCCTCAAAACCAG-TGGCAGAGTT-TTTACGTACTCTGAGCGCAGTAATT-CTAT-TCTCGCTTCTG-AAAAC-GTCTA-GACGATAGCCAAAAACCGCATGCTT--------CGG----CAGCAC----TTTTT-----AATGGTTGACCTCGGATCAGGTAGGAATACCCGCTGATTGCCCTAGTAACGGCG-AGTGAAGCGGCAACAGCTCAAATTTGAAATCTGGCCTTCTGGTCCGAATTGTAATTTGTAGAGGATGACTTTGGTTAGGTACCTTTCGAGTTCCTTGGAACAGGACGCCTTAGAGGGTGAGAGCCCCGTACGATTGGATGCCGAGCCTCTGTAAGTCTCCTTCGACGAGTCGAGTAGTTTGGGAATGCTGCTCTAAATGGGAGGTAAATTTCTTCTAAAGCTAAATACCGGCCAGAGACCGATAGCGCACAAGTAGAGTGATCGAAAGATGAAAAGCACTTTGAAAAGAGGGTTAAATAGTACGTGAAATTGTTGAAAGGGAAGGGCTTATGACCAGACCTTTGCATTGAGGATCATCCGGTGTTCTCACCGGTGCACTTCTCTTTGTTGAGGCCAGCATCAGTTCTAGTTGGGGGATAAAGACTTAAGGAATGTGATTCCTCCGGGAATGTTATAGCCTTCTGTGTAATACCCTGACCGGGACTGAGGACCGCGCTTCGGCTAGGATGCTGGCATAATGGTCATCAGCCACCCGTCTTGAAACACGGACCAAGGAGTCGAACATTTATGCGAGTGTTTGGGTGTTAAACCCTCACGCGTAATGAAAGTGAACGGAGGTGAGAGCCCTTAC--GGGTGCATCATCGACCGATCCTGATGTCTTCGGATGGATTTGAGTAAGAGCATAACTGTTCGGACCCGAAAGATGGTGAACTATGCGTGGATAGGGTGAAGCCAGAGGAAACTCTGGT-GGAGGCTCGCAGC-GGTTCTGACGTGCAAATCGATCGTCAAATCTGCGCATGGGGGGCGAAAGA-CTAATCGTCGTTACACATTCG-CATCGACACTTTCTCATT-TACGGAGAA-CCAACACCCCAGTCGGCAGAGATGGCAAGCTTGCCAAGCCTCGCCAGCTGCACAACACGCATTGGGGTCTTGTGTGCCCTGCCGAAACGCCTGAAGGCCAGGCTTGCGGTCTTGTCAAGAACCTTTCTCTCATGTGCTCAATCAGTGTGGGTACTTCTACGGAGCCCATCATCGACTACATGATCACAAGAAACATGGAAGTCCTCGAGGAGTACGAGCCTCTGCGATACCCCAACGCCACCAAGATCTTCTTGAACGGATCTTGGATTGGTGTACACCAGGATCCCAAGACTCTTGTCAGAGATGTGCAACAGCTTCGTCGTAATAACCAGATTCCCGCTGAAGTGTCTCTCATTCGCGATATCAGAGATCGTGAGTTCAAGATTTTCTCTGATGCTGGACGTGTCATGCGACCTTTGTTTGTCGTGGAGCAGGAGGACA-ACCCGGACACTGGTGTCGAGAAGGGTTCCTTGACCTTGAATAAGGAGCACATTCGCAAGCTCGAGAATGAC-CAAGCACTCCCCCC---TGGCAGTGACGAA-------TACTTTGGCTGGCAGGGTCTTGTCAATGAAGGTGTCATCGAGTACCTTGATGCTGAGGAAGAGGAAACCTCCATGATTTGCATGACAGCAGAAGACCTGGAGACTTTCCGTCTTACGAAGCAAGGTCACGACATGACAACCGACAAC---AGTGAAGAGCCCAACAAGCGTGTCAAGACAAGGATGAATCCGACAACACACATGTACACTCACTGCGAAATCCATCCTAGTATGTTGCTGGGTATCTGCGCGAGTATCATTCCTAGGCTTCCGGTGGCAAGTATGTCCCCCGTGCCGTCCTCGTCGATCTTGAGCCCGGTACCATGGACGCCGTCCGTGCTGGTCCTTTCGGTCAGCTTTTCCGCCCCGACAACTTCGTCTTCGGTCAGTCCGGTGCCGGCAACAACTGGGCCAAGGGTCACTACACTGAGGGTGCTGAGCTCGTCGACCAGGTCCTCGAGGTCGTTCGTCGCGAGGCTGAAGGCTGCGACTGCCTCCAGGGTTTCCAGATCACCCACTCTCTCGGTGGTGGTACCGGTGCCGGTATGGGTACGCTCCTTATCTCCAAGATTCGCGAGGAGTTCCCCGACCGCATGATGGCCACCTTCTCCGTCGTTCCTTCCCCCAAGGTTTCCGACACCGTTGTTGAGCCTTACAACGCCACCCTCTCCGTCCATCAGCTCGTTGAGAACTCCGATGAGACATTCTGTATCGACAACGAGGCTCTGTACGACATCTGCATGCGTACCCTTAAGCTCTCCAACCCCTCTTACGGCGACTTGAACTACCTCGTCTCCGCCGTCATGTCTGGTGTCACCACCGGTTTCCGTTTCCCTGGCCAGCTTAACTCTGATCTTCGCAAGCTCGCCGTCAACATGGTGCCCTTCCCCCGTCTCCACTTCTTCATGGTCGGCTTCGCTCCCCTGACCAGCCGTGGCGCTCACTCCTTCCGTGCCG
>M__vulgarisSAUCC_17227_1A
GTCTCCGTAGGTGAACCTGCGGAGGGATCATTACAGAGTTATCTAACT--CCTAAAACCA-TGTGAAC-TTACCAC--TGTTGCCTCGG--TGG---------------------AAGGTG--------------CTGGAAA-----CAG---CACTGGA--------------------------------------------------------------------------------AGCCGGTGGACAT-C-TAAACTC-TTGTTAATT-TTTGGC-ATTCTGAATC-ATAACTAAGA--AATAAGTTAAAACTTTCAACAACGGATCTCTTGGTTCTGGCATCGATGAAGAACGCAGCGAAATGCGATAAGTAATGTGAATTGCAGAATTCAGTGAATCATCGAATCTTTGAACGCACATTGCGCCCATTAGTATTCTAGTGGGCATGCCTGTTCGAGCGTCATTTCAACCCTTAAGC-C---TAGCTTAGTGTTGGGAGACTGC-CTA--ATACGCAGCTCCTCAAAACCAG-TGGCAGAGTT-TTTACGTACTCTGAGCGCAGTAATT-CTAT-TCTCGCTTCTG-AAAAC-GTCTA-GACGATAGCCAAAAACCGCATGCTT--------CGG----CAGCAC----TTTTT-----AATGGTTGACCTCGGATCAGGTAGGAATACCCGCTGATTGCCCTAGTAACGGCG-AGTGAAGCGGCAACAGCTCAAATTTGAAATCTGGCCTTCTGGTCCGAATTGTAATTTGTAGAGGATGACTTTGGTTAGGTACCTTTCGAGTTCCTTGGAACAGGACGCCTTAGAGGGTGAGAGCCCCGTACGATTGGATGCCGAGCCTCTGTAAGTCTCCTTCGACGAGTCGAGTAGTTTGGGAATGCTGCTCTAAATGGGAGGTAAATTTCTTCTAAAGCTAAATACCGGCCAGAGACCGATAGCGCACAAGTAGAGTGATCGAAAGATGAAAAGCACTTTGAAAAGAGGGTTAAATAGTACGTGAAATTGTTGAAAGGGAAGGGCTTATGACCAGACCTTTGCATTGAGGATCATCCGGTGTTCTCACCGGTGCACTTCTCTTTGTTGAGGCCAGCATCAGTTCTAGTTGGGGGATAAAGACTTAAGGAATGTGATTCCTCCGGGAATGTTATAGCCTTCTGTGTAATACCCTGACCGGGACTGAGGACCGCGCTTCGGCTAGGATGCTGGCATAATGGTCATCAGCCACCCGTCTTGAAACACGGACCAAGGAGTCGAACATTTATGCGAGTGTTTGGGTGTTAAACCCTCACGCGTAATGAAAGTGAACGGAGGTGAGAGCCCTTAC--GGGTGCATCATCGACCGATCCTGATGTCTTCGGATGGATTTGAGTAAGAGCATAACTGTTCGGACCCGAAAGATGGTGAACTATGCGTGGATAGGGTGAAGCCAGAGGAAACTCTGGT-GGAGGCTCGCAGC-GGTTCTGACGTGCAAATCGATCGTCAAATCTGCGCATGGGGGGCGAAAGA-CTAATCGTCGTTACACATTCG-CATCGACACTTTCTCATT-TACGGAGAA-CCAACACCCCAGTCGGCAGAGATGGCAAGCTTGCCAAGCCTCGCCAGCTGCACAACACGCATTGGGGTCTTGTGTGCCCTGCCGAAACGCCTGAAGGCCAGGCTTGCGGTCTTGTCAAGAACCTTTCTCTCATGTGCTCAATCAGTGTGGGTACTTCTACGGAGCCCATCATCGACTACATGATCACAAGAAACATGGAAGTCCTCGAGGAGTACGAGCCTCTGCGATACCCCAACGCCACCAAGATCTTCTTGAACGGATCTTGGATTGGTGTACACCAGGATCCCAAGACTCTTGTCAGAGATGTGCAACAGCTTCGTCGTAATAACCAGATTCCCGCTGAAGTGTCTCTCATTCGCGATATCAGAGATCGTGAGTTCAAGATTTTCTCTGATGCTGGACGTGTCATGCGACCTTTGTTTGTCGTGGAGCAGGAGGACA-ACCCGGACACTGGTGTCGAGAAGGGTTCCTTGACCTTGAATAAGGAGCACATTCGCAAGCTCGAGAATGAC-CAAGCACTCCCCCC---TGGCAGTGACGAA-------TACTTTGGCTGGCAGGGTCTTGTCAATGAAGGTGTCATCGAGTACCTTGATGCTGAGGAAGAGGAAACCTCCATGATTTGCATGACAGCAGAAGACCTGGAGACTTTCCGTCTTACGAAGCAAGGTCACGACATGACAACCGACAAC---AGTGAAGAGCCCAACAAGCGTGTCAAGACAAGGATGAATCCGACAACACACATGTACACTCACTGCGAAATCCATCCTAGTATGTTGCTGGGTATCTGCGCGAGTATCATTCCTAGGCTTCCGGTGGCAAGTATGTCCCCCGTGCCGTCCTCGTCGATCTTGAGCCCGGTACCATGGACGCCGTCCGTGCTGGTCCTTTCGGTCAGCTTTTCCGCCCCGACAACTTCGTCTTCGGTCAGTCCGGTGCCGGCAACAACTGGGCCAAGGGTCACTACACTGAGGGTGCTGAGCTCGTCGACCAGGTCCTCGAGGTCGTTCGTCGCGAGGCTGAAGGCTGCGACTGCCTCCAGGGTTTCCAGATCACCCACTCTCTCGGTGGTGGTACCGGTGCCGGTATGGGTACGCTCCTTATCTCCAAGATTCGCGAGGAGTTCCCCGACCGCATGATGGCCACCTTCTCCGTCGTTCCTTCCCCCAAGGTTTCCGACACCGTTGTTGAGCCTTACAACGCCACCCTCTCCGTCCATCAGCTCGTTGAGAACTCCGATGAGACATTCTGTATCGACAACGAGGCTCTGTACGACATCTGCATGCGTACCCTTAAGCTCTCCAACCCCTCTTACGGCGACTTGAACTACCTCGTCTCCGCCGTCATGTCTGGTGTCACCACCGGTTTCCGTTTCCCTGGCCAGCTTAACTCTGATCTTCGCAAGCTCGCCGTCAACATGGTGCCCTTCCCCCGTCTCCACTTCTTCATGGTCGGCTTCGCTCCCCTGACCAGCCGTGGCGCTCACTCCTTCCGTGCCG
>M__guangdongenseSAUCC_17239_1
GTCTCCGTAGGTGAACCTGCGGAGGGATCATTACAGAGTTATCTAACT--CCTAAAACCA-TGTGAAC-TTACCAC--TGTTGCCTCGG--TGG---------------------AAGGTG--------------CTGGAGA-----CAG---CACTGGA--------------------------------------------------------------------------------AGCCGGTGGACAT-A-TAAACTC-TTGTTAATT-TTTGAC-ATTCTGAATC-ATAACTAAGA--AATAAGTTAAAACTTTCAACAACGGATCTCTTGGTTCTGGCATCGATGAAGAACGCAGCGAAATGCGATAAGTAATGTGAATTGCAGAATTCAGTGAATCATCGAATCTTTGAACGCACATTGCGCCCATTAGTATTCTAGTGGGCATGCCTGTTCGAGCGTCATTTCAACCCTTAAGC-C---TAGCTTAGTGTTGGGAGACTGC-CTA--ATACGCAGCTCCTCAAAACCAG-TGGCAGAGTT-TTTACGTACTCTGAGCGCAGTAATC-CTAT-TCTCGCTTCTG-AAAAC-GTCTA-GACAATAGCCAAAAACCGCATGCTT--------CGG----CAGCAC----TTTTT-----AATGGTTGACCTCGGATCAGGTAGGAATACCCGCTGATTGCCCTAGTAACGGCG-AGTGAAGCGGCAACAGCTCAAATTTGAAATCTGGCCTTCTGGTCCGAATTGTAATTTGTAGAGGATGACTTTGGTTAGGTACCTTCCGAGTTCCTTGGAACAGGACGCCTTAGAGGGTGAGAGCCCCGTACGGTTGGATGCCGAGCCTCTGTAAGTCTCCTTCGACGAGTCGAGTAGTTTGGGAATGCTGCTCTAAATGGGAGGTAAATTTCTTCTAAAGCTAAATACCGGCCAGAGACCGATAGCGCACAAGTAGAGTGATCGAAAGATGAAAAGCACTTTGAAAAGAGGGTTAAATAGTACGTGAAATTGTTGAAAGGGAAGGGCTTATGACCAGACCTTTGCATTGAGAATCATCCGGTGTTCTCACCGGTGCACTTCTCTTTGTTGAGGCCAGCATCAGTTTTGGGCGGGGGATAAAGACTTAAGGAATGTGATTCCTCCGGGAATGTTATAGCCTTTTGTGTAATACCCTGCCTGGGACTGAGGACCGCGCTTCGGCTAGGATGCTGGCATAATGGTCATCAGCCACCCGTCTTGAAACACGGACCAAGGAGTCGAACATTTATGCGAGTGTTTGGGTGTTAAACCCTCACGCGTAATGAAAGTGAACGGAGGTGAGAGCCCTTAC--GGGTGCATCATCGACCGATCCTGATGTCTTCGGATGGATTTGAGTAAGAGCATAACTGTTCGGACCCGAAAGATGGTGAACTATGCGTGGATAGGGTGAAGCCAGAGGAAACTCTGGT-GGAGGCTCGCAGC-GGTTCTGACGTGCAAATCGATCGTCAAATCTGCGCAT-GGGGGCGAAAGA-CTAATCGCCGTTACACATTTG-CGTCCACCCTTTCCCATT-TGCGCAGAA-CCAATACCCCTGTTGGTAGAGACGGCAAGCTGGCTAAGCCTCGCCAGCTGCACAACACACATTGGGGTCTTGTGTGCCCTGCTGAGACGCCTGAAGGCCAGGCTTGCGGTCTTGTCAAGAACCTTTCGCTCATGTGCTCGATTAGTGTGGGTACTTCCACAGAGCCGATTATCGATTACATGATTACAAGAAACATGGAAGTCCTGGAGGAGTACGAACCTCTGCGGTACCCTAACGCCACTAAGATCTTTTTGAACGGATCCTGGATCGGTGTGCATCAGGACCCCAAGACTCTTGTCAGAGATGTGCAGCAGCTCCGTCGTAACAACCAGATTCCTGCTGAAGTCTCTCTTATTCGTGATATCAGAGATCGTGAGTTCAAGATCTTTTCTGACGCTGGACGTGTCATGCGACCTCTGTTCGTCGTGGAGCAGGAAGACA-ACCCGGACACGGGTGTGGAGAAGGGTTCCCTGGTTCTGAACAAGGAGCACATTCGGAAGCTTGAGAACGAC-CAGGCTCTTCCGCC---TGGCAGTGATGAG-------TACTTTGGCTGGCAAGGTCTGGTCAATGAAGGTGTCATCGAGTACCTGGATGCTGAGGAAGAGGAAACTTCCATGATCTGTATGACTGCAGAAGATCTGGAGACTTTCCGCCTCACCAAGCAGGGTCACGACATGACAACTGACAAC---AGTGAAGAGCCCAATAAGCGTGTCAAGACAAGGATGAACCCGACAACACACATGTATACTCATTGCGAAATCCACCCCAGTATGTTGTTGGGTATTTGCGCGAGTATCATTCCT---------GTGGCAAGTACGTTCCCCGTGCCGTCCTCGTCGATCTTGAGCCCGGTACCATGGACGCGGTCCGTGCTGGTCCTTTCGGTCAGCTCTTCCGCCCCGACAACTTCGTCTTCGGTCAGTCCGGTGCCGGCAACAACTGGGCCAAGGGCCACTACACTGAGGGTGCCGAACTAGTCGACCAGGTCCTTGAGGTCGTCCGTCGCGAGGCTGAAGGCTGCGACTGCCTTCAGGGTTTCCAGATCACCCACTCTCTGGGTGGTGGTACTGGTGCCGGTATGGGTACACTCCTTATCTCCAAGATCCGTGAGGAGTTCCCCGACCGCATGATGGCCACCTTCTCCGTCGTTCCTTCCCCCAAGGTCTCCGACACCGTTGTTGAGCCCTACAACGCCACCCTCTCTGTCCACCAGCTTGTCGAGAACTCCGACGAGACCTTCTGTATCGATAACGAGGCTCTGTACGACATCTGCATGCGTACCCTCAAACTCTCTAACCCCTCATACGGCGATCTAAACTACCTCGTCTCCGCCGTCATGTCTGGTGTCACCACCGGTTTCCGTTTCCCTGGTCAGCTTAACTCTGATCTTCGCAAGCTCGCCGTCAACATGGTGCCCTTCCCCCGTCTCCACTTCTTCATGGTCGGCTTCGCTCCTCTGACCAGCCGTGGCGCTCACTCCTTCCGTGCCG
>M__guangdongenseSAUCC_17239_1A
GTCTCCGTAGGTGAACCTGCGGAGGGATCATTACAGAGTTATCTAACT--CCTAAAACCA-TGTGAAC-TTACCAC--TGTTGCCTCGG--TGG---------------------AAGGTG--------------CTGGAGA-----CAG---CACTGGA--------------------------------------------------------------------------------AGCCGGTGGACAT-A-TAAACTC-TTGTTAATT-TTTGAC-ATTCTGAATC-ATAACTAAGA--AATAAGTTAAAACTTTCAACAACGGATCTCTTGGTTCTGGCATCGATGAAGAACGCAGCGAAATGCGATAAGTAATGTGAATTGCAGAATTCAGTGAATCATCGAATCTTTGAACGCACATTGCGCCCATTAGTATTCTAGTGGGCATGCCTGTTCGAGCGTCATTTCAACCCTTAAGC-C---TAGCTTAGTGTTGGGAGACTGC-CTA--ATACGCAGCTCCTCAAAACCAG-TGGCAGAGTT-TTTACGTACTCTGAGCGCAGTAATC-CTAT-TCTCGCTTCTG-AAAAC-GTCTA-GACAATAGCCAAAAACCGCATGCTT--------CGG----CAGCAC----TTTTT-----AATGGTTGACCTCGGATCAGGTAGGAATACCCGCTGATTGCCCTAGTAACGGCG-AGTGAAGCGGCAACAGCTCAAATTTGAAATCTGGCCTTCTGGTCCGAATTGTAATTTGTAGAGGATGACTTTGGTTAGGTACCTTCCGAGTTCCTTGGAACAGGACGCCTTAGAGGGTGAGAGCCCCGTACGGTTGGATGCCGAGCCTCTGTAAGTCTCCTTCGACGAGTCGAGTAGTTTGGGAATGCTGCTCTAAATGGGAGGTAAATTTCTTCTAAAGCTAAATACCGGCCAGAGACCGATAGCGCACAAGTAGAGTGATCGAAAGATGAAAAGCACTTTGAAAAGAGGGTTAAATAGTACGTGAAATTGTTGAAAGGGAAGGGCTTATGACCAGACCTTTGCATTGAGAATCATCCGGTGTTCTCACCGGTGCACTTCTCTTTGTTGAGGCCAGCATCAGTTTTGGGCGGGGGATAAAGACTTAAGGAATGTGATTCCTCCGGGAATGTTATAGCCTTTTGTGTAATACCCTGCCTGGGACTGAGGACCGCGCTTCGGCTAGGATGCTGGCATAATGGTCATCAGCCACCCGTCTTGAAACACGGACCAAGGAGTCGAACATTTATGCGAGTGTTTGGGTGTTAAACCCTCACGCGTAATGAAAGTGAACGGAGGTGAGAGCCCTTAC--GGGTGCATCATCGACCGATCCTGATGTCTTCGGATGGATTTGAGTAAGAGCATAACTGTTCGGACCCGAAAGATGGTGAACTATGCGTGGATAGGGTGAAGCCAGAGGAAACTCTGGT-GGAGGCTCGCAGC-GGTTCTGACGTGCAAATCGATCGTCAAATCTGCGCAT-GGGGGCGAAAGA-CTAATCGCCGTTACACATTTG-CGTCCACCCTTTCCCATT-TGCGCAGAA-CCAATACCCCTGTTGGTAGAGACGGCAAGCTGGCTAAGCCTCGCCAGCTGCACAACACACATTGGGGTCTTGTGTGCCCTGCTGAGACGCCTGAAGGCCAGGCTTGCGGTCTTGTCAAGAACCTTTCGCTCATGTGCTCGATTAGTGTGGGTACTTCCACAGAGCCGATTATCGATTACATGATTACAAGAAACATGGAAGTCCTGGAGGAGTACGAACCTCTGCGGTACCCTAACGCCACTAAGATCTTTTTGAACGGATCCTGGATCGGTGTGCATCAGGACCCCAAGACTCTTGTCAGAGATGTGCAGCAGCTCCGTCGTAACAACCAGATTCCTGCTGAAGTCTCTCTTATTCGTGATATCAGAGATCGTGAGTTCAAGATCTTTTCTGACGCTGGACGTGTCATGCGACCTCTGTTCGTCGTGGAGCAGGAAGACA-ACCCGGACACGGGTGTGGAGAAGGGTTCCCTGGTTCTGAACAAGGAGCACATTCGGAAGCTTGAGAACGAC-CAGGCTCTTCCGCC---TGGCAGTGATGAG-------TACTTTGGCTGGCAAGGTCTGGTCAATGAAGGTGTCATCGAGTACCTGGATGCTGAGGAAGAGGAAACTTCCATGATCTGTATGACTGCAGAAGATCTGGAGACTTTCCGCCTCACCAAGCAGGGTCACGACATGACAACTGACAAC---AGTGAAGAGCCCAATAAGCGTGTCAAGACAAGGATGAACCCGACAACACACATGTATACTCATTGCGAAATCCACCCCAGTATGTTGTTGGGTATTTGCGCGAGTATCATTCCT---------GTGGCAAGTACGTTCCCCGTGCCGTCCTCGTCGATCTTGAGCCCGGTACCATGGACGCGGTCCGTGCTGGTCCTTTCGGTCAGCTCTTCCGCCCCGACAACTTCGTCTTCGGTCAGTCCGGTGCCGGCAACAACTGGGCCAAGGGCCACTACACTGAGGGTGCCGAACTAGTCGACCAGGTCCTTGAGGTCGTCCGTCGCGAGGCTGAAGGCTGCGACTGCCTTCAGGGTTTCCAGATCACCCACTCTCTGGGTGGTGGTACTGGTGCCGGTATGGGTACACTCCTTATCTCCAAGATCCGTGAGGAGTTCCCCGACCGCATGATGGCCACCTTCTCCGTCGTTCCTTCCCCCAAGGTCTCCGACACCGTTGTTGAGCCCTACAACGCCACCCTCTCTGTCCACCAGCTTGTCGAGAACTCCGACGAGACCTTCTGTATCGATAACGAGGCTCTGTACGACATCTGCATGCGTACCCTCAAACTCTCTAACCCCTCATACGGCGATCTAAACTACCTCGTCTCCGCCGTCATGTCTGGTGTCACCACCGGTTTCCGTTTCCCTGGTCAGCTTAACTCTGATCTTCGCAAGCTCGCCGTCAACATGGTGCCCTTCCCCCGTCTCCACTTCTTCATGGTCGGCTTCGCTCCTCTGACCAGCCGTGGCGCTCACTCCTTCCGTGCCG
>M__nigrumSAUCC_17349_2
GTCTCCGTAGGTGAACCTGCGGAGGGATCATTATAGAGTT-TCTAACT--CCTTAAACCA-TGTGAATCTTACCAC--TGTTGCCTCGG--TGG---------------------TGGGCG-----------CGTCTCACGA-----------TGCGCTG-------------------------------------------------------------------------------CCACCGGTGGACATAC--AAACTC-TTGTTAATT-TTTGTCAATTCTGAATC-ATAACTAAGA--AATAAGTTAAAACTTTCAACAACGGATCTCTTGGTTCTGGCATCGATGAAGAACGCAGCGAAATGCGATAAGTAATGTGAATTGCAGAATTCAGTGAATCATCGAATCTTTGAACGCACATTGCGCCCATTAGTATTCTAGTGGGCATGCCTGTTCGAGCGTCATTTCAACCCTTAAGC-C---TAGCTTAGTGTTGGGAGACTGC-CTA--ATACGCAGCTCCTCAAAACCAG-TGGCAGAGTT-TATTCGTACTCTGAGCGCAGTAATC-TTTTATCTCGCTTCTGTAAGTC-GATTA-GACGATAGCCATAAACCGCACTCCT------TCGGG----GGGCACT---TTTTT-----AATGGTTGACCTCGGATCAGGTAGGAATACCCGCTGATTGCCCTAGTAACGGCG-AGTGAAGCGGCAACAGCTCAAATTTGAAATCTGGCCTTCTGGTCCGAATTGTAATTTGTAGAGGATGCATTTGGTTAGGTACCTTCCGAGTTCCTTGGAACAGGACGCCTTAGAGGGTGAGAGCCCCGTACGGTTGGATGCCGAGCCTCTGTAATGCTCCTTCGACGAGTCGAGTAGTTTGGGAATGCTGCTCTAAATGGGAGGTAAATTTCTTCTAAAGCTAAATACCGGCCAGAGACCGATAGCGCACAAGTAGAGTGATCGAAAGATGAAAAGCACTTTGAAAAGAGGGTTAAATAGTACGTGAAATTGTTGAAAGGGAAGGGCTTATGACCAGACCTTTGCCTTGCGAATCATCCGGTGTTCTCACCGGTGCACTTCGCTTGGTTGAGGCCAGCATCAGTTTCGGAAGAGGGATAAAGACTTAAGGAATGTGGTTCCTCCGGGAATGTTATAGCCTTCTGTGTAATACCTTTACCGGGACTGAGGACCGCGCTTCGGCTAGGATGCTGGCATAATGGTCATCAGCCACCCGTCTTGAAACACGGACCAAGGAGTCGAACATTTATGCGAGTGTTTGGGTGTTAAACCCTCACGCGTAATGAAAGTGAACGGAGGTGAGAGCCCTTAC--GGGTGCATCATCGACCGATCCTGATGTCTTCGGATGGATTTGAGTAAGAGCATAACTGTTCGGACCCGAAAGATGGTGAACTATGCGTGGATAGGGTGAAGCCAGAGGAAACTCTGGT-GGAGGCTCGCAGC-GGTTCTGACGTGCAAATCGATCGTCAAATCTGCGCAT-GGGGGCGAAAGA-CTAATCGCCGTTATACCTTCG-CGTCCACCTTGTCACATT-TGCGGAGAA-CCAACACACCTGTTGGTAGAGATGGCAAGCTCGCGAAACCGCGTCAGCTGCACAACACCCACTGGGGTCTCGTCTGCCCTGCGGAAACACCTGAGGGTCAAGCTTGCGGTCTCGTCAAGAATCTTTCACTCATGTGCTCGATCAGTGTCGGCACATCCACGGAGCCCATTATTGATTACATGATTACCAGAAACATGGAAGTCCTGGAAGAGTATGAGCCGCTCCGGTACCCCAACGCAACCAAAATCTTCTTGAACGGTTCTTGGATTGGTGTGCATCAAGATCCCAAGACACTGGTCCGAGATGTTCAGCAGCTCCGTCGCAACAATCAAATCCCAGCCGAAGTGTCGCTCATTCGTGATATCAGAGACCGTGAATTCAAGATCTTCTCAGATGCTGGTCGTGTCATGCGCCCATTGTTCGTTGTCGAACAAGAGGACA-ATGCCGATACTGGCGCGGAGAAGGGTGCGTTAGTTCTCAACAAGGAGCACATCAGGAAACTTGAAAACGAC-CAAAGTCTACCCAA---CGATAGTGACGAG-------TACTTTGGCTGGCAAGGTCTAGTCAACGAGGGTGTCATAGAGTATCTGGATGCTGAAGAGGAGGAGACATCCATGATCTGCATGACTGCCGAGGACCTGGAGACGTTCCGTCTAACAAAACAGGGTATCGACATGACCCAGGACAAC---AGCGAGGAGCCAAACAAGCGCATCAACACTCGCATGAACCCAACAACACACGCTTATACTCACTGTGAAATTCACCCCAGTATGCTTCTTGGTATTTGCGCAAGCATCATCCCGAGGCTTCCGGCAACAAGTACGTTCCCCGTGCCGTCCTCGTCGATCTTGAGCCCGGTACCATGGACGCCGTCCGTGCCGGTCCTTTCGGTCAGCTCTTCCGCCCCGACAACTTCGTCTTCGGTCAGTCCGGTGCCGGAAACAACTGGGCCAAGGGTCACTACACTGAGGGTGCCGAGCTTGTCGACCAGGTCCTTGAGGTTGTCCGTCGCGAGGCCGAGGGCTGCGACTGCCTCCAGGGTTTCCAGATCACCCACTCTCTCGGTGGTGGTACCGGTGCCGGTATGGGTACGCTCCTGATCTCCAAGATCCGTGAGGAGTTCCCCGACCGTATGATGGCCACTTTCTCCGTCGTTCCTTCGCCCAAGGTTTCCGACACCGTTGTTGAGCCTTACAACGCCACTCTGTCCGTTCACCAGCTTGTCGAGAACTCCGACGAGACCTTCTGTATTGATAACGAGGCTCTGTACGATATCTGCATGCGTACCCTCAAGCTCTCCAACCCCTCTTACGGCGACCTGAACTACCTCGTCTCCGCCGTCATGTCCGGTGTCACCACCTGCTTGCGTTTCCCTGGTCAGCTCAACTCTGATCTCCGCAAGCTCGCCGTCAACATGGTGCCCTTCCCTCGTCTCCACTTCTTCATGGTCGGTTTCGCTCCTCTGACCAGCCGTGGCGCTCACTCTTTCCGTGCCG
>M__nigrumSAUCC_17349_2A
GTCTCCGTAGGTGAACCTGCGGAGGGATCATTATAGAGTT-TCTAACT--CCTTAAACCA-TGTGAATCTTACCAC--TGTTGCCTCGG--TGG---------------------TGGGCG-----------CGTCTCACGA-----------TGCGCTG-------------------------------------------------------------------------------CCACCGGTGGACATAC--AAACTC-TTGTTAATT-TTTGTCAATTCTGAATC-ATAACTAAGA--AATAAGTTAAAACTTTCAACAACGGATCTCTTGGTTCTGGCATCGATGAAGAACGCAGCGAAATGCGATAAGTAATGTGAATTGCAGAATTCAGTGAATCATCGAATCTTTGAACGCACATTGCGCCCATTAGTATTCTAGTGGGCATGCCTGTTCGAGCGTCATTTCAACCCTTAAGC-C---TAGCTTAGTGTTGGGAGACTGC-CTA--ATACGCAGCTCCTCAAAACCAG-TGGCAGAGTT-TATTCGTACTCTGAGCGCAGTAATC-TTTTATCTCGCTTCTGTAAGTC-GATTA-GACGATAGCCATAAACCGCACTCCT------TCGGG----GGGCACT---TTTTT-----AATGGTTGACCTCGGATCAGGTAGGAATACCCGCTGATTGCCCTAGTAACGGCG-AGTGAAGCGGCAACAGCTCAAATTTGAAATCTGGCCTTCTGGTCCGAATTGTAATTTGTAGAGGATGCATTTGGTTAGGTACCTTCCGAGTTCCTTGGAACAGGACGCCTTAGAGGGTGAGAGCCCCGTACGGTTGGATGCCGAGCCTCTGTAATGCTCCTTCGACGAGTCGAGTAGTTTGGGAATGCTGCTCTAAATGGGAGGTAAATTTCTTCTAAAGCTAAATACCGGCCAGAGACCGATAGCGCACAAGTAGAGTGATCGAAAGATGAAAAGCACTTTGAAAAGAGGGTTAAATAGTACGTGAAATTGTTGAAAGGGAAGGGCTTATGACCAGACCTTTGCCTTGCGAATCATCCGGTGTTCTCACCGGTGCACTTCGCTTGGTTGAGGCCAGCATCAGTTTCGGAAGAGGGATAAAGACTTAAGGAATGTGGTTCCTCCGGGAATGTTATAGCCTTCTGTGTAATACCTTTACCGGGACTGAGGACCGCGCTTCGGCTAGGATGCTGGCATAATGGTCATCAGCCACCCGTCTTGAAACACGGACCAAGGAGTCGAACATTTATGCGAGTGTTTGGGTGTTAAACCCTCACGCGTAATGAAAGTGAACGGAGGTGAGAGCCCTTAC--GGGTGCATCATCGACCGATCCTGATGTCTTCGGATGGATTTGAGTAAGAGCATAACTGTTCGGACCCGAAAGATGGTGAACTATGCGTGGATAGGGTGAAGCCAGAGGAAACTCTGGT-GGAGGCTCGCAGC-GGTTCTGACGTGCAAATCGATCGTCAAATCTGCGCAT-GGGGGCGAAAGA-CTAATCGCCGTTATACCTTCG-CGTCCACCTTGTCACATT-TGCGGAGAA-CCAACACACCTGTTGGTAGAGATGGCAAGCTCGCGAAACCGCGTCAGCTGCACAACACCCACTGGGGTCTCGTCTGCCCTGCGGAAACACCTGAGGGTCAAGCTTGCGGTCTCGTCAAGAATCTTTCACTCATGTGCTCGATCAGTGTCGGCACATCCACGGAGCCCATTATTGATTACATGATTACCAGAAACATGGAAGTCCTGGAAGAGTATGAGCCGCTCCGGTACCCCAACGCAACCAAAATCTTCTTGAACGGTTCTTGGATTGGTGTGCATCAAGATCCCAAGACACTGGTCCGAGATGTTCAGCAGCTCCGTCGCAACAATCAAATCCCAGCCGAAGTGTCGCTCATTCGTGATATCAGAGACCGTGAATTCAAGATCTTCTCAGATGCTGGTCGTGTCATGCGCCCATTGTTCGTTGTCGAACAAGAGGACA-ATGCCGATACTGGCGCGGAGAAGGGTGCGTTAGTTCTCAACAAGGAGCACATCAGGAAACTTGAAAACGAC-CAAAGTCTACCCAA---CGATAGTGACGAG-------TACTTTGGCTGGCAAGGTCTAGTCAACGAGGGTGTCATAGAGTATCTGGATGCTGAAGAGGAGGAGACATCCATGATCTGCATGACTGCCGAGGACCTGGAGACGTTCCGTCTAACAAAACAGGGTATCGACATGACCCAGGACAAC---AGCGAGGAGCCAAACAAGCGCATCAACACTCGCATGAACCCAACAACACACGCTTATACTCACTGTGAAATTCACCCCAGTATGCTTCTTGGTATTTGCGCAAGCATCATCCCGAGGCTTCCGGCAACAAGTACGTTCCCCGTGCCGTCCTCGTCGATCTTGAGCCCGGTACCATGGACGCCGTCCGTGCCGGTCCTTTCGGTCAGCTCTTCCGCCCCGACAACTTCGTCTTCGGTCAGTCCGGTGCCGGAAACAACTGGGCCAAGGGTCACTACACTGAGGGTGCCGAGCTTGTCGACCAGGTCCTTGAGGTTGTCCGTCGCGAGGCCGAGGGCTGCGACTGCCTCCAGGGTTTCCAGATCACCCACTCTCTCGGTGGTGGTACCGGTGCCGGTATGGGTACGCTCCTGATCTCCAAGATCCGTGAGGAGTTCCCCGACCGTATGATGGCCACTTTCTCCGTCGTTCCTTCGCCCAAGGTTTCCGACACCGTTGTTGAGCCTTACAACGCCACTCTGTCCGTTCACCAGCTTGTCGAGAACTCCGACGAGACCTTCTGTATTGATAACGAGGCTCTGTACGATATCTGCATGCGTACCCTCAAGCTCTCCAACCCCTCTTACGGCGACCTGAACTACCTCGTCTCCGCCGTCATGTCCGGTGTCACCACCTGCTTGCGTTTCCCTGGTCAGCTCAACTCTGATCTCCGCAAGCTCGCCGTCAACATGGTGCCCTTCCCTCGTCTCCACTTCTTCATGGTCGGTTTCGCTCCTCTGACCAGCCGTGGCGCTCACTCTTTCCGTGCCG
>M__ledongenseSAUCC_17376_5
[truncated: 53,033 more chars]
